# Supplementary material for: Comparative transcriptome profiling of resistant and susceptible rice genotypes in response to the seedborne pathogen Fusarium fujikuroi
Source: BMC Genomics. 2016 Aug 11;17:608. doi: 10.1186/s12864-016-2925-6 (PMC4981969; doi:10.1186/s12864-016-2925-6)
Supplement: Additional file 3: Table S3. — Expression values of all detected transcribed genes and non-coding RNAs reported as DESeq-normalized read counts and log2 fold changes. (XLSX 41091 kb) [file 12864_2016_2925_MOESM3_ESM.xlsx]

## Sheet: DEG_Dor_bak_v_Sel_bak_3W
Table S3 Expression values of all detected transcribed genes and non-coding RNAs reported as DESeq-normalized read counts and log2 fold changes
id	baseMean	log2FC	lfcSE	stat	pvalue	FDR	Gene description
NCRNA_10050	26.8281	1.2313	0.3131	3.93317	8.38315e-05	0.000280969
NCRNA_10107	33.1207	1.9533	0.2681	7.28707	3.16765e-13	2.28866e-12
NCRNA_10656	3.9022	1.7757	0.629	2.82322	0.00475439	0.0119763
NCRNA_11271	63.9931	-1.7837	0.2217	-8.04619	8.54145e-16	7.14051e-15
NCRNA_11306	1.4921	2.1646	0.7456	2.90325	0.00369311	0.0095032
NCRNA_11343	5.8249	1.7274	0.5954	2.9011	0.0037185	0.00956053
NCRNA_11393	1.232	1.9587	0.7446	2.63038	0.00852884	0.0203729
NCRNA_11710	9.6298	1.6207	0.5343	3.03314	0.00242024	0.00644431
NCRNA_11784	2.9964	1.595	0.6634	2.4042	0.016208	0.0364111
NCRNA_11805	1.02	1.806	0.7418	2.43447	0.0149136	0.0338179
NCRNA_11838	2.6605	2.937	0.7272	4.03861	5.37678e-05	0.0001852
NCRNA_11868	13.2976	1.7574	0.3918	4.48571	7.2673e-06	2.79639e-05
NCRNA_12262	6.1171	3.9005	0.6869	5.67869	1.35728e-08	6.90647e-08
NCRNA_12868	1.0563	1.8879	0.7434	2.53939	0.0111047	0.0259329
NCRNA_13046	5.0575	-1.4447	0.6196	-2.33157	0.0197232	0.0433814
NCRNA_13193	9.8873	3.7885	0.603	6.28285	3.32411e-10	1.92963e-09
NCRNA_13435	2.252	2.624	0.7381	3.55527	0.000377597	0.00114645
NCRNA_13811	4.0027	2.0494	0.628	3.26321	0.00110158	0.00311173
NCRNA_1387	6.7884	1.2375	0.5115	2.4195	0.0155417	0.0350759
NCRNA_13877	6.0108	1.3857	0.5422	2.55548	0.0106041	0.0248756
NCRNA_14807	5.2242	2.3432	0.6147	3.81195	0.000137873	0.000447589
NCRNA_1574	9.8991	1.3041	0.4326	3.01471	0.00257227	0.00681135
NCRNA_15895	5.5204	-3.4311	0.6953	-4.9346	8.0314e-07	3.44616e-06
NCRNA_16083	1.5284	2.1904	0.7456	2.93782	0.00330529	0.00858655
NCRNA_16305	9.884	3.8382	0.5991	6.40711	1.48301e-10	8.85998e-10
NCRNA_16327	1.0348	-1.7039	0.7449	-2.28761	0.0221604	0.0481831
NCRNA_1673	1.244	1.7856	0.7401	2.41249	0.0158441	0.0356824
NCRNA_17134	18.8204	1.0029	0.3544	2.82992	0.00465594	0.0117543
NCRNA_17992	1.02	1.806	0.7418	2.43447	0.0149136	0.0338179
NCRNA_2083	7.8728	1.758	0.498	3.53012	0.000415376	0.001252
NCRNA_2090	1.2682	2.1067	0.7457	2.82515	0.00472592	0.0119133
NCRNA_2270	1.904	2.4429	0.7428	3.28891	0.00100575	0.00285654
NCRNA_22705	25.8757	3.1466	0.4727	6.65652	2.80394e-11	1.76476e-10
NCRNA_2271	1.02	1.806	0.7418	2.43447	0.0149136	0.0338179
NCRNA_23119	1.8201	-2.2539	0.74	-3.0457	0.00232137	0.0062031
NCRNA_23307	4.7608	3.5238	0.7031	5.01155	5.3992e-07	2.36429e-06
NCRNA_23963	2.6363	2.8543	0.7296	3.91211	9.14934e-05	0.000304952
NCRNA_25086	13.2068	-1.2266	0.5124	-2.39387	0.0166719	0.0373221
NCRNA_2545	21.7723	2.3685	0.3398	6.97021	3.16479e-12	2.13728e-11
NCRNA_2546	29.4651	2.2325	0.3241	6.88794	5.66055e-12	3.75503e-11
NCRNA_25682	2.1884	2.6945	0.7365	3.65863	0.000253566	0.000790744
NCRNA_2594	14.7169	1.9261	0.4106	4.69113	2.71704e-06	1.09905e-05
NCRNA_28217	1.6042	2.3649	0.7435	3.18082	0.00146858	0.0040636
NCRNA_28713	2.6359	1.905	0.7184	2.65162	0.00801064	0.0192609
NCRNA_291	3.8535	-1.8679	0.6977	-2.67717	0.00742476	0.0180016
NCRNA_31056	3.5097	-1.6803	0.6751	-2.48884	0.0128162	0.0295058
NCRNA_31192	25.876	3.1888	0.3721	8.56995	1.03532e-17	9.63017e-17
NCRNA_31287	10.5095	2.6347	0.4949	5.32364	1.01714e-07	4.79147e-07
NCRNA_31329	9.4185	-1.3691	0.4617	-2.96497	0.00302717	0.00792301
NCRNA_31446	7.6836	1.712	0.5307	3.22585	0.00125599	0.00351526
NCRNA_31552	2.6378	-2.0119	0.726	-2.77128	0.00558361	0.0138559
NCRNA_3176	11.4848	2.5917	0.4811	5.38694	7.16685e-08	3.42497e-07
NCRNA_31842	3.5992	1.818	0.7158	2.5399	0.0110885	0.0259049
NCRNA_32030	8.2687	2.1058	0.5072	4.15177	3.29914e-05	0.00011678
NCRNA_32593	1.8835	1.9744	0.7305	2.70265	0.00687894	0.0167776
NCRNA_32630	1.5337	-2.0389	0.7446	-2.7381	0.00617946	0.0152092
NCRNA_32834	39.3557	2.1051	0.2957	7.12017	1.07796e-12	7.4974e-12
NCRNA_32974	71.085	2.6295	0.2138	12.2968	9.42623e-35	1.70304e-33
NCRNA_33088	1.1874	-1.791	0.7455	-2.40231	0.0162919	0.0365835
NCRNA_3338	178.933	1.608	0.1986	8.095	5.72623e-16	4.83573e-15
NCRNA_3404	2.2035	-1.6766	0.7356	-2.27931	0.0226487	0.049123
NCRNA_34321	11.7653	3.2278	0.5764	5.59939	2.15103e-08	1.07636e-07
NCRNA_34419	7.0003	1.9059	0.6468	2.94677	0.00321115	0.00835967
NCRNA_34471	1.1804	1.985	0.7448	2.66519	0.00769455	0.0185794
NCRNA_34780	6.9292	-1.9079	0.6743	-2.8295	0.00466211	0.0117679
NCRNA_34880	2.087	1.6573	0.7198	2.30244	0.0213103	0.0465157
NCRNA_34914	13.3459	-4.4497	0.6509	-6.83629	8.12718e-12	5.31555e-11
NCRNA_35016	2.1642	2.65	0.7365	3.59824	0.000320375	0.000984198
NCRNA_35094	25.2738	2.7058	0.3438	7.8696	3.55769e-15	2.87858e-14
NCRNA_35167	3.6611	1.7472	0.7213	2.42222	0.0154258	0.0348399
NCRNA_35207	13.4518	2.074	0.4996	4.15101	3.31009e-05	0.000117127
NCRNA_35263	6.5784	1.9304	0.5492	3.51469	0.000440272	0.00132275
NCRNA_35303	9.1962	-1.8957	0.552	-3.43402	0.000594697	0.00175445
NCRNA_3540	5.1081	2.3965	0.6132	3.90838	9.29172e-05	0.000309429
NCRNA_35466	15.5282	2.2244	0.3882	5.72972	1.00596e-08	5.1858e-08
NCRNA_3548	2.2678	-2.2106	0.7438	-2.97193	0.00295938	0.00776145
NCRNA_35507	5.0801	2.8234	0.6675	4.22964	2.34067e-05	8.46875e-05
NCRNA_35528	17.1579	-3.1095	0.4733	-6.56931	5.05501e-11	3.12631e-10
NCRNA_35560	9.3905	1.8079	0.4917	3.67703	0.000235964	0.000738853
NCRNA_35654	6.6109	1.3883	0.6089	2.27983	0.0226179	0.0490633
NCRNA_35719	67.9561	1.027	0.2136	4.80722	1.53042e-06	6.3641e-06
NCRNA_35754	6.7973	2.6132	0.6919	3.77671	0.000158914	0.000511247
NCRNA_3581	28.914	5.0165	0.524	9.57416	1.02693e-21	1.14529e-20
NCRNA_35875	1.8241	1.8949	0.7344	2.58022	0.00987388	0.0232941
NCRNA_36031	18.0982	1.2145	0.5126	2.36924	0.0178247	0.0396659
NCRNA_36652	3.4183	2.4023	0.6836	3.51444	0.000440678	0.00132379
NCRNA_36816	11.2653	1.5056	0.4324	3.48185	0.000497962	0.00148547
NCRNA_36835	21.3649	2.0959	0.3409	6.1477	7.86135e-10	4.4336e-09
NCRNA_36929	4.4226	1.6759	0.6225	2.69227	0.00709672	0.0172565
NCRNA_37065	4.6058	1.6881	0.5995	2.81588	0.00486445	0.0122354
NCRNA_37244	5.4488	2.0264	0.5933	3.41567	0.000636245	0.00186644
NCRNA_37354	14.1537	2.1983	0.4406	4.9891	6.06615e-07	2.64053e-06
NCRNA_37428	2.4256	1.8472	0.7065	2.61465	0.0089319	0.0212629
NCRNA_37590	12.1908	-4.3464	0.6554	-6.63184	3.31524e-11	2.07551e-10
NCRNA_37655	35.9631	2.4264	0.3024	8.02335	1.02896e-15	8.56465e-15
NCRNA_37767	2.4811	-2.5147	0.7336	-3.42776	0.000608581	0.00179196
NCRNA_37770	5.3558	2.5084	0.6596	3.80288	0.000143025	0.00046304
NCRNA_37790	2.0281	2.5552	0.7402	3.45223	0.000555973	0.00164764
NCRNA_37825	116.853	1.1914	0.2254	5.28452	1.26037e-07	5.88758e-07
NCRNA_38017	2.966	1.7357	0.7027	2.46995	0.0135133	0.0309598
NCRNA_38026	9.8788	-1.2103	0.5121	-2.36334	0.0181113	0.0402277
NCRNA_38037	5.5308	1.8662	0.5683	3.28374	0.00102438	0.00290649
NCRNA_38890	18.4992	5.239	0.627	8.35605	6.48546e-17	5.74378e-16
NCRNA_38947	75.6873	4.1635	0.2915	14.2842	2.74456e-46	6.91522e-45
NCRNA_39067	7.8588	2.9323	0.5923	4.95048	7.40291e-07	3.18807e-06
NCRNA_39122	8.6497	-3.1084	0.6929	-4.48612	7.25329e-06	2.7917e-05
NCRNA_39173	4.0727	-1.7045	0.6596	-2.58408	0.00976394	0.023064
NCRNA_39311	2.0883	2.5209	0.7405	3.40445	0.000662982	0.0019395
NCRNA_39355	45.1937	1.2383	0.2208	5.60913	2.03347e-08	1.02019e-07
NCRNA_3944	1.658	-2.0968	0.744	-2.81821	0.00482925	0.0121519
NCRNA_39443	6.2525	3.5289	0.6601	5.34634	8.97507e-08	4.24877e-07
NCRNA_3953	8.9638	1.6807	0.4857	3.4602	0.000539771	0.0016035
NCRNA_39557	15.8442	2.1267	0.39	5.45307	4.95063e-08	2.39946e-07
NCRNA_39560	14.5976	1.7	0.3827	4.44228	8.90102e-06	3.39062e-05
NCRNA_39607	2.5568	1.6844	0.6785	2.48258	0.0130435	0.0299953
NCRNA_39808	6.9731	1.3411	0.5076	2.64224	0.00823596	0.0197655
NCRNA_39866	1.4921	2.1646	0.7456	2.90325	0.00369311	0.0095032
NCRNA_39872	1.4993	1.6907	0.7402	2.28419	0.0223603	0.0485696
NCRNA_39931	1.3681	2.0026	0.7452	2.68728	0.00720369	0.017496
NCRNA_39983	2.2599	1.9798	0.7371	2.686	0.0072314	0.0175554
NCRNA_40044	5.4327	-3.4075	0.697	-4.88866	1.01522e-06	4.30338e-06
NCRNA_40111	1.1321	1.8432	0.7409	2.48777	0.0128545	0.0295896
NCRNA_4030	11.1163	-1.4133	0.4293	-3.29196	0.000994929	0.00282763
NCRNA_40357	2.9155	2.428	0.7128	3.40616	0.000658835	0.00192829
NCRNA_40394	3.5242	-2.4985	0.6902	-3.61986	0.000294765	0.000909982
NCRNA_40566	1.7837	1.938	0.7353	2.63561	0.00839871	0.0201215
NCRNA_40623	11.8661	1.3674	0.4197	3.25826	0.00112096	0.00316271
NCRNA_40631	1.8201	-2.2539	0.74	-3.0457	0.00232137	0.0062031
NCRNA_40872	0.9322	1.7572	0.7402	2.37387	0.0176027	0.0392088
NCRNA_40960	1.2682	2.1067	0.7457	2.82515	0.00472592	0.0119133
NCRNA_41004	2.4106	-2.4033	0.7386	-3.25365	0.00113932	0.00321037
NCRNA_41084	9.0257	1.1969	0.4753	2.51826	0.0117935	0.0273874
NCRNA_41177	3.9379	2.0564	0.695	2.95876	0.00308877	0.00806978
NCRNA_41220	1.6353	1.7299	0.7386	2.34217	0.0191722	0.0423179
NCRNA_41309	1.4549	-1.9501	0.7455	-2.61588	0.00889989	0.0211917
NCRNA_41328	3.8326	1.4807	0.6338	2.3364	0.0194706	0.0429026
NCRNA_41419	2.2998	-1.9741	0.7191	-2.74536	0.00604455	0.014907
NCRNA_41442	47.8233	1.484	0.2159	6.87251	6.30803e-12	4.16656e-11
NCRNA_41451	4.304	1.7549	0.624	2.8124	0.00491732	0.0123542
NCRNA_41574	3.2053	2.2003	0.6952	3.16482	0.00155177	0.00427645
NCRNA_41583	6.2786	-2.4037	0.7054	-3.40765	0.000655247	0.00191888
NCRNA_41649	31.001	2.3269	0.2912	7.98954	1.35439e-15	1.12065e-14
NCRNA_4178	2.4619	-2.0273	0.7183	-2.82214	0.00477048	0.0120158
NCRNA_4180	2.4884	-1.6634	0.6994	-2.37832	0.0173917	0.0388091
NCRNA_42057	2.0058	1.9073	0.7375	2.58599	0.0097099	0.0229478
NCRNA_4228	13.8677	-1.671	0.423	-3.95021	7.80842e-05	0.000262998
NCRNA_42322	12.1236	1.2291	0.39	3.15139	0.00162495	0.00446092
NCRNA_42358	1.0081	1.7184	0.7365	2.33328	0.0196333	0.0432054
NCRNA_42391	5.9964	3.7693	0.6965	5.41203	6.23126e-08	2.99229e-07
NCRNA_42545	4.4432	-3.0661	0.7161	-4.28181	1.85379e-05	6.80253e-05
NCRNA_42563	10.8087	1.3839	0.4319	3.20453	0.00135284	0.00376575
NCRNA_4259	4.9107	2.2714	0.6187	3.67097	0.000241628	0.000755356
NCRNA_42606	9.118	1.3443	0.4405	3.05152	0.00227686	0.00609532
NCRNA_42612	15.2858	2.026	0.4063	4.98713	6.1283e-07	2.66645e-06
NCRNA_42617	14.373	1.525	0.536	2.845	0.00444113	0.0112499
NCRNA_42668	14.1309	2.6873	0.4364	6.15767	7.38252e-10	4.16967e-09
NCRNA_42683	3.4135	2.6079	0.7072	3.68764	0.000226344	0.000711558
NCRNA_42806	1.0443	1.7682	0.7381	2.39565	0.0165909	0.0371653
NCRNA_42961	1.4644	-1.9795	0.7452	-2.65628	0.00790072	0.0190249
NCRNA_43056	1.058	-1.6999	0.7447	-2.28256	0.0224561	0.048751
NCRNA_4332	9.3623	1.185	0.4684	2.52982	0.011412	0.0265636
NCRNA_43498	1.22	1.7902	0.7383	2.42483	0.0153156	0.034614
NCRNA_4363	1.6042	2.3649	0.7435	3.18082	0.00146858	0.0040636
NCRNA_43699	2.7915	2.335	0.7181	3.25179	0.00114679	0.00322965
NCRNA_43780	1.058	-1.6999	0.7447	-2.28256	0.0224561	0.048751
NCRNA_43801	5.4044	1.282	0.5396	2.37569	0.017516	0.039061
NCRNA_43928	7.5134	3.1826	0.6063	5.24892	1.52995e-07	7.07588e-07
NCRNA_43982	4.9613	-3.3312	0.699	-4.76548	1.88401e-06	7.75781e-06
NCRNA_44005	9.9726	2.2412	0.5419	4.13572	3.53838e-05	0.000124745
NCRNA_44111	5.6045	3.3597	0.6644	5.05656	4.26885e-07	1.88979e-06
NCRNA_44144	2.1655	1.7105	0.7153	2.39127	0.0167904	0.0375792
NCRNA_44163	30.1436	-2.8388	0.3779	-7.51161	5.8405e-14	4.40966e-13
NCRNA_44166	5.4456	1.8858	0.5632	3.34841	0.000812773	0.00234355
NCRNA_44180	7.3177	2.558	0.5487	4.66215	3.12926e-06	1.25801e-05
NCRNA_4423	6.793	1.3674	0.5378	2.54257	0.0110042	0.025731
NCRNA_44238	8.2051	1.9487	0.4877	3.99591	6.44453e-05	0.000219906
NCRNA_45016	10.0718	2.3555	0.5006	4.70551	2.53236e-06	1.02787e-05
NCRNA_45308	57.4343	2.021	0.2699	7.48725	7.03335e-14	5.28301e-13
NCRNA_45725	4.1041	1.7191	0.6017	2.85724	0.00427343	0.0108654
NCRNA_45995	3.1688	1.7316	0.7292	2.37458	0.0175688	0.0391589
NCRNA_46123	5.2667	1.6073	0.6069	2.64833	0.00808901	0.0194298
NCRNA_46174	8.2231	2.4557	0.5477	4.48378	7.3331e-06	2.81959e-05
NCRNA_46256	1.6442	-2.0658	0.7446	-2.77434	0.00553136	0.0137396
NCRNA_46342	1.7327	-2.0665	0.7448	-2.7746	0.00552693	0.0137308
NCRNA_46408	17.8224	-2.4772	0.4148	-5.97259	2.33521e-09	1.26877e-08
NCRNA_4674	4.8834	-1.6796	0.6238	-2.69266	0.00708851	0.0172381
NCRNA_47235	1.6002	1.8435	0.7361	2.5045	0.0122624	0.0283604
NCRNA_47302	8.2481	2.4658	0.5501	4.4828	7.36711e-06	2.83196e-05
NCRNA_47412	8.2582	1.5087	0.5197	2.9029	0.00369724	0.00951143
NCRNA_47463	7.3619	2.3669	0.5607	4.2211	2.4311e-05	8.77227e-05
NCRNA_47471	35.5385	3.0068	0.3394	8.85997	8.00363e-19	7.89667e-18
NCRNA_47475	10.4805	-4.1645	0.6635	-6.27634	3.46646e-10	2.00998e-09
NCRNA_47858	2.5847	2.7865	0.734	3.79619	0.000146938	0.000474807
NCRNA_4787	13.8699	-1.3422	0.4072	-3.29608	0.000980451	0.00278881
NCRNA_48122	4.8492	2.8919	0.6455	4.48034	7.4523e-06	2.86399e-05
NCRNA_4822	7.2277	2.7128	0.569	4.76722	1.86781e-06	7.6942e-06
NCRNA_48293	1.02	1.806	0.7418	2.43447	0.0149136	0.0338179
NCRNA_48394	1.7161	2.1242	0.7457	2.84872	0.00438956	0.0111376
NCRNA_48754	2.323	-2.0086	0.7147	-2.81036	0.00494869	0.0124209
NCRNA_48758	24.9524	1.0557	0.3077	3.43071	0.000602009	0.00177414
NCRNA_48805	31.2977	3.7737	0.4087	9.23342	2.62116e-20	2.76844e-19
NCRNA_49069	32.5833	5.9094	0.6012	9.82864	8.47534e-23	9.89778e-22
NCRNA_49077	40.2922	6.1577	0.5929	10.386	2.87179e-25	3.7123e-24
NCRNA_49081	4.1538	-1.7931	0.6572	-2.72823	0.00636745	0.0156339
NCRNA_49116	12.5137	1.7077	0.4291	3.98012	6.88818e-05	0.000233746
NCRNA_49134	2.349	1.9076	0.7004	2.72347	0.00646002	0.0158401
NCRNA_49293	10.1093	1.511	0.4273	3.53574	0.000406632	0.00122709
NCRNA_4930	1.4043	2.0907	0.7457	2.80384	0.00504987	0.0126541
NCRNA_49708	17.8265	3.3162	0.4934	6.72138	1.8001e-11	1.1473e-10
NCRNA_4975	8.4139	3.8543	0.6434	5.99026	2.09508e-09	1.14438e-08
NCRNA_49751	13.8063	-1.3789	0.4812	-2.86522	0.00416723	0.0106191
NCRNA_49892	39.4408	-1.655	0.2814	-5.88147	4.0665e-09	2.16537e-08
NCRNA_49907	4.8312	2.4662	0.648	3.80594	0.000141268	0.000457786
NCRNA_49921	17.3139	1.8877	0.5042	3.74355	0.000181442	0.000578873
NCRNA_49932	3.8114	1.416	0.6154	2.30112	0.0213846	0.0466748
NCRNA_50099	4.5489	3.4234	0.7093	4.82648	1.3897e-06	5.8104e-06
NCRNA_50130	42.0446	-1.6217	0.2507	-6.46795	9.93446e-11	6.00762e-10
NCRNA_50181	7.8932	2.0016	0.6668	3.00173	0.00268452	0.00708961
NCRNA_50278	18.8343	1.4586	0.4234	3.4454	0.000570206	0.00168673
NCRNA_5035	2.1723	1.9053	0.7441	2.56042	0.0104544	0.0245544
NCRNA_5103	39.0495	2.5494	0.282	9.04059	1.55831e-19	1.58746e-18
NCRNA_5105	1.9878	1.8093	0.7438	2.43243	0.0149981	0.0339963
NCRNA_5106	41.7459	1.5016	0.2459	6.10727	1.01351e-09	5.65671e-09
NCRNA_5110	69.5088	1.2035	0.2087	5.76727	8.05678e-09	4.19062e-08
NCRNA_5135	1.6042	2.3649	0.7435	3.18082	0.00146858	0.0040636
NCRNA_5137	22.4446	1.4083	0.3409	4.13099	3.6121e-05	0.000127256
NCRNA_5154	2.8116	2.1207	0.6898	3.07418	0.00211083	0.00567954
NCRNA_52119	9.0425	2.1598	0.5456	3.95851	7.5419e-05	0.000254468
NCRNA_52245	2.24	-1.943	0.7187	-2.70352	0.00686101	0.0167405
NCRNA_52462	1.0443	1.7682	0.7381	2.39565	0.0165909	0.0371653
NCRNA_52555	2.9294	2.4546	0.7161	3.42765	0.000608834	0.00179253
NCRNA_52556	155.635	2.0797	0.2402	8.65656	4.86206e-18	4.61048e-17
NCRNA_52558	13.2894	2.2342	0.4107	5.43964	5.33873e-08	2.58023e-07
NCRNA_52683	1.298	-1.917	0.7455	-2.57142	0.0101283	0.0238505
NCRNA_52690	4.482	1.5945	0.6421	2.48314	0.0130231	0.0299552
NCRNA_52709	43.7478	1.9976	0.2678	7.45947	8.68744e-14	6.49528e-13
NCRNA_52771	2.0886	2.1801	0.7452	2.92545	0.00343955	0.00890219
NCRNA_52776	8.3443	2.4472	0.5168	4.73512	2.18923e-06	8.9522e-06
NCRNA_52798	1.4285	2.1062	0.7455	2.82522	0.00472482	0.0119133
NCRNA_52807	2.4516	2.0158	0.7011	2.87528	0.00403665	0.0103181
NCRNA_52926	21.1602	1.2474	0.3012	4.14173	3.44695e-05	0.000121663
NCRNA_53043	0.9202	1.6918	0.7355	2.30025	0.0214338	0.0467589
NCRNA_53266	1.538	-2.0519	0.7444	-2.75653	0.0058418	0.014443
NCRNA_5418	2.669	-2.0562	0.7129	-2.88412	0.00392507	0.0100546
NCRNA_5460	3.9572	1.683	0.6486	2.59472	0.00946677	0.0224336
NCRNA_5462	23.0036	1.2469	0.3048	4.09107	4.29379e-05	0.000149693
NCRNA_5467	4.827	1.5417	0.6469	2.38301	0.0171717	0.0383628
NCRNA_5550	4.7319	1.3799	0.5632	2.45029	0.014274	0.03254
NCRNA_5911	2.975	1.6368	0.6668	2.45476	0.0140979	0.0321671
NCRNA_6144	3.3483	1.5812	0.65	2.43271	0.0149861	0.0339743
NCRNA_6169	1.9231	1.8911	0.738	2.5624	0.0103952	0.0244227
NCRNA_6331	8.4696	-1.3569	0.4736	-2.86512	0.00416846	0.0106214
NCRNA_639	21.6549	1.0352	0.3501	2.9567	0.00310947	0.00811628
NCRNA_6426	14.0784	1.0072	0.354	2.84545	0.00443487	0.0112377
NCRNA_6433	1.6121	1.7456	0.7387	2.36305	0.0181251	0.0402468
NCRNA_7998	4.1858	2.0548	0.6939	2.96121	0.00306436	0.00801255
NCRNA_8038	19.1556	1.6544	0.3461	4.78091	1.74502e-06	7.21159e-06
NCRNA_8080	33.7723	-2.7167	0.3361	-8.08217	6.36266e-16	5.35551e-15
NCRNA_8147	4.577	2.5959	0.6883	3.77138	0.000162345	0.000521303
NCRNA_8219	2.0521	2.4252	0.7428	3.26506	0.00109442	0.00309321
NCRNA_8253	3.126	2.6912	0.6998	3.84573	0.000120195	0.000393525
NCRNA_8352	3.4577	1.5297	0.6598	2.31842	0.0204265	0.0447713
NCRNA_8379	8.5918	2.0648	0.5573	3.70506	0.00021134	0.000666744
NCRNA_8471	16.5351	1.1217	0.3394	3.30488	0.000950177	0.00270847
NCRNA_8492	3.4617	2.6075	0.707	3.68788	0.000226129	0.000710955
NCRNA_877	1.6042	2.3649	0.7435	3.18082	0.00146858	0.0040636
NCRNA_8875	14.9056	-4.5264	0.6512	-6.95044	3.6415e-12	2.45113e-11
NCRNA_8926	1.1874	-1.791	0.7455	-2.40231	0.0162919	0.0365835
NCRNA_9379	3.2569	2.2359	0.6849	3.26455	0.00109638	0.0030982
NCRNA_9485	62.0329	4.4753	0.3407	13.1365	2.03547e-39	4.22415e-38
NCRNA_9849	29.6368	3.2392	0.3842	8.43129	3.41886e-17	3.07487e-16
NCRNA_9899	5.3351	-3.4074	0.696	-4.8959	9.78549e-07	4.1565e-06
Os01g0101800	6.1748	1.6894	0.5532	3.05389	0.00225894	0.00605209	Os01g0101800 protein; Putative uncharacterized protein P0672D08.25; Uncharacterized protein [Source:UniProt/SPTREMBL;Acc:Q655M3]
Os01g0102000	3.1137	2.5433	0.7068	3.5984	0.00032018	0.000983891	Os01g0102000 protein; Phospholipase-like; Uncharacterized protein [Source:UniProt/SPTREMBL;Acc:Q655M2]
Os01g0102400	14.8035	2.864	0.442	6.47898	9.23424e-11	5.60354e-10	Os01g0102400 protein; P0402A09.22 protein; P0455C04.16 protein; Putative uncharacterized protein P0672D08.43; Uncharacterized protein; cDNA, clone: J075175B02, full insert sequence [Source:UniProt/SPTREMBL;Acc:Q93VF0]
Os01g0102500	400.839	1.27	0.1916	6.62702	3.4254e-11	2.1436e-10	Os01g0102500 protein; P0402A09.23 protein; P0455C04.17 protein; Putative uncharacterized protein P0672D08.44; Uncharacterized protein [Source:UniProt/SPTREMBL;Acc:Q93VY8]
Os01g0102600	1344.93	1.0653	0.1486	7.16821	7.59834e-13	5.3404e-12	Os01g0102600 protein; Uncharacterized protein; cDNA clone:J013000E05, full insert sequence [Source:UniProt/SPTREMBL;Acc:Q0JRG4]
Os01g0102850	140.747	-3.0306	0.1854	-16.348	4.49713e-60	1.4981e-58
Os01g0102900	18648.3	-4.4059	0.1327	-33.1935	1.33794e-241	3.60468e-239	Light-regulated protein [Source:UniProt/SWISSPROT;Acc:Q03200]
Os01g0103000	72.2195	-2.5255	0.241	-10.4788	1.08112e-25	1.42086e-24	Os01g0102950 protein; P0455C04.24 protein; Putative CGI-34 protein; Uncharacterized protein; cDNA clone:002-141-D09, full insert sequence [Source:UniProt/SPTREMBL;Acc:Q9FTZ4]
Os01g0104350	94.8709	-1.759	0.2509	-7.01025	2.3789e-12	1.62224e-11
Os01g0106500	87.1158	-1.7616	0.2424	-7.26659	3.68669e-13	2.65059e-12	Os01g0106500 protein; Putative uncharacterized protein P0005A05.20; Uncharacterized protein; cDNA, clone: J090053L06, full insert sequence [Source:UniProt/SPTREMBL;Acc:Q657Y6]
Os01g0106600	17.694	1.0457	0.3338	3.133	0.00173027	0.00472429	Os01g0106600 protein; Putative uncharacterized protein P0005A05.21 [Source:UniProt/SPTREMBL;Acc:Q657Y5]
Os01g0107400	31.0082	-2.6555	0.3958	-6.70973	1.94989e-11	1.23993e-10	Os01g0107300 protein [Source:UniProt/SPTREMBL;Acc:C7IWH4]
Os01g0108600	1058.33	1.2598	0.1104	11.4113	3.67303e-30	5.7063e-29	Os01g0108600 protein [Source:UniProt/SPTREMBL;Acc:Q0JRC5]
Os01g0110400	334.344	-1.0204	0.1055	-9.67051	4.02375e-22	4.55698e-21	Os01g0110400 protein; Putative acetoacetyl-coenzyme A thiolase; Uncharacterized protein; cDNA clone:J033121P11, full insert sequence [Source:UniProt/SPTREMBL;Acc:Q9ASK5]
Os01g0110700	22.4893	2.3407	0.3601	6.49955	8.05581e-11	4.9112e-10	Os01g0110700 protein; Putative phosphoenolpyruvate carboxylase [Source:UniProt/SPTREMBL;Acc:Q657S3]
Os01g0110800	6.7714	-2.5046	0.6293	-3.98003	6.89067e-05	0.000233805	Os01g0110800 protein; Putative disease resistance protein; Uncharacterized protein; cDNA clone:J013002E08, full insert sequence [Source:UniProt/SPTREMBL;Acc:Q657S8]
Os01g0111100	226.026	-1.1655	0.1587	-7.34278	2.09205e-13	1.52444e-12	Os01g0111100 protein; Putative uncharacterized protein P0439B06.20 [Source:UniProt/SPTREMBL;Acc:Q657T1]
Os01g0111300	32.3507	-1.4419	0.3357	-4.29496	1.74723e-05	6.4284e-05
Os01g0111700	84.9593	1.5642	0.1998	7.83033	4.86575e-15	3.9112e-14	Os01g0111700 protein; Putative uncharacterized protein OSJNBb0032H19.1; Putative uncharacterized protein P0439B06.27; Uncharacterized protein; cDNA clone:002-152-H07, full insert sequence [Source:UniProt/SPTREMBL;Acc:Q9ASJ0]
Os01g0111900	91.6802	-1.9507	0.2965	-6.57845	4.75372e-11	2.94723e-10	Os01g0111900 protein; Putative uncharacterized protein OSJNBb0032H19.3; Putative uncharacterized protein P0439B06.29; cDNA clone:J033125L13, full insert sequence [Source:UniProt/SPTREMBL;Acc:Q657G1]
Os01g0113200	247.896	3.4605	0.2432	14.2273	6.19938e-46	1.55055e-44	Os01g0113200 protein; Putative rust resistance kinase Lr10 [Source:UniProt/SPTREMBL;Acc:Q94E34]
Os01g0113300	10.0692	2.9729	0.5327	5.58089	2.39294e-08	1.19293e-07	Os01g0113300 protein; Putative rust resistance kinase Lr10; Uncharacterized protein; cDNA clone:J013071F06, full insert sequence [Source:UniProt/SPTREMBL;Acc:Q657F3]
Os01g0113500	18.6922	-2.4685	0.4091	-6.03319	1.60756e-09	8.83582e-09	Putative rust resistance kinase Lr10; Uncharacterized protein [Source:UniProt/SPTREMBL;Acc:Q656W4]
Os01g0113650	36.272	2.4326	0.3655	6.65562	2.82103e-11	1.77442e-10	Uncharacterized protein [Source:UniProt/SPTREMBL;Acc:B9EYW3]
Os01g0113800	14.0506	-1.4534	0.4106	-3.54005	0.000400046	0.001209	Os01g0113800 protein; Putative rust resistance kinase Lr10; Uncharacterized protein; cDNA clone:J023005G06, full insert sequence [Source:UniProt/SPTREMBL;Acc:Q9ARM8]
Os01g0115725	12.3165	1.5792	0.4423	3.57063	0.000356129	0.00108493
Os01g0116300	22.5807	-1.655	0.3707	-4.46454	8.02395e-06	3.07291e-05	Os01g0116300 protein [Source:UniProt/SPTREMBL;Acc:C7IXI1]
Os01g0116400	7.7495	-1.5288	0.5064	-3.019	0.00253609	0.00672539	Os01g0116400 protein; Putative rust resistance kinase Lr10; Uncharacterized protein; cDNA clone:J013046E24, full insert sequence [Source:UniProt/SPTREMBL;Acc:Q5ZE83]
Os01g0117000	27.4787	-1.3992	0.3131	-4.46845	7.87893e-06	3.0185e-05
Os01g0117025	4.5509	-1.374	0.5772	-2.38028	0.0172996	0.0386233
Os01g0117200	57.6818	2.7794	0.2353	11.8104	3.4479e-32	5.71808e-31	Os01g0117200 protein; Putative rust resistance kinase Lr10; cDNA clone:J013020P18, full insert sequence [Source:UniProt/SPTREMBL;Acc:Q5ZE77]
Os01g0117266	13.9099	2.6966	0.5286	5.10121	3.37487e-07	1.51344e-06
Os01g0117300	77.6008	1.736	0.209	8.30611	9.88896e-17	8.67551e-16
Os01g0117700	19.2143	1.5689	0.3229	4.85803	1.1856e-06	4.98899e-06	Uncharacterized protein [Source:UniProt/SPTREMBL;Acc:B9EZ82]
Os01g0118066	79.48	1.7172	0.2289	7.50193	6.28836e-14	4.73965e-13
Os01g0118600	5.108	-1.6633	0.6285	-2.64656	0.00813162	0.0195289	Os01g0118600 protein [Source:UniProt/SPTREMBL;Acc:Q0JR53]
Os01g0119000	3.7093	-1.9342	0.7197	-2.68741	0.00720082	0.0174932	Os01g0119000 protein; Putative HGA6; cDNA clone:001-205-C08, full insert sequence [Source:UniProt/SPTREMBL;Acc:Q9FTE0]
Os01g0121300	25.8021	-1.4596	0.2993	-4.87628	1.08104e-06	4.57153e-06	Os01g0121300 protein; Putative uncharacterized protein P0684C01.11; Uncharacterized protein [Source:UniProt/SPTREMBL;Acc:Q5ZEM2]
Os01g0122000	41.4764	-1.9548	0.3006	-6.50321	7.86253e-11	4.79622e-10	Os01g0122000 protein; Putative uncharacterized protein P0445D12.8 [Source:UniProt/SPTREMBL;Acc:Q5ZD47]
Os01g0123800	10.3085	1.782	0.474	3.75943	0.000170298	0.000545359	Putative uncharacterized protein P0037C04.12; Putative uncharacterized protein P0445D12.36; Uncharacterized protein [Source:UniProt/SPTREMBL;Acc:Q9ARS6]
Os01g0124000	401.762	-1.5792	0.235	-6.72069	1.8087e-11	1.15254e-10	Os01g0124000 protein; Putative Bowman Birk trypsin inhibitor; Uncharacterized protein; cDNA clone:J013042O18, full insert sequence [Source:UniProt/SPTREMBL;Acc:Q5ZCB1]
Os01g0124100	189.479	-1.1182	0.2061	-5.42483	5.8011e-08	2.79446e-07	Os01g0124100 protein; cDNA clone:001-102-D05, full insert sequence [Source:UniProt/SPTREMBL;Acc:Q0JR27]
Os01g0126401	69.0184	1.1521	0.1782	6.46469	1.01504e-10	6.13459e-10
Os01g0127400	105.457	1.1102	0.2767	4.01229	6.01329e-05	0.000205808	Os01g0127400 protein [Source:UniProt/SPTREMBL;Acc:Q0JR11]
Os01g0127600	27.6183	2.2327	0.4686	4.76499	1.88863e-06	7.77474e-06	Os01g0127600 protein; Putative Bowman Birk trypsin inhibitor; Uncharacterized protein; cDNA clone:001-125-D07, full insert sequence; cDNA clone:J033085I16, full insert sequence [Source:UniProt/SPTREMBL;Acc:Q9FTR9]
Os01g0127700	541.031	1.8581	0.105	17.7044	3.87777e-70	1.62707e-68
Os01g0127900	210.824	1.1474	0.221	5.19079	2.09407e-07	9.57245e-07	Mannose-6-phosphate isomerase [Source:UniProt/SPTREMBL;Acc:Q9FTR6]
Os01g0128000	2.9164	-2.1086	0.7071	-2.98205	0.0028633	0.00752682	Os01g0128000 protein; Uncharacterized protein [Source:UniProt/SPTREMBL;Acc:Q0JR06]
Os01g0128200	47.008	-1.578	0.3443	-4.58371	4.56807e-06	1.80272e-05	Os01g0128200 protein; Putative nuclease I; cDNA clone:001-030-F03, full insert sequence [Source:UniProt/SPTREMBL;Acc:Q9LGA5]
Os01g0129500	12.6073	-1.0339	0.4005	-2.58159	0.00983463	0.0232051	Os01g0129500 protein; Putative uncharacterized protein P0408F06.22; cDNA clone:J033016J24, full insert sequence [Source:UniProt/SPTREMBL;Acc:Q9LG94]
Os01g0130400	2.5644	-2.2807	0.7432	-3.06872	0.0021498	0.00577681	Os01g0130400 protein; cDNA clone:J033090B18, full insert sequence [Source:UniProt/SPTREMBL;Acc:Q0JQZ2]
Os01g0131800	145.824	-1.2346	0.13	-9.49473	2.20789e-21	2.43581e-20	Probable signal peptidase complex subunit 3 [Source:UniProt/SWISSPROT;Acc:Q9LGB4]
Os01g0132000	1920	-2.1293	0.1267	-16.8094	2.0839e-63	7.40797e-62	Os01g0132000 protein; Putative wound-induced protease inhibitor; Uncharacterized protein; cDNA clone:001-024-F05, full insert sequence [Source:UniProt/SPTREMBL;Acc:Q9LGB2]
Os01g0134500	375.105	-1.7915	0.0958	-18.7017	4.79632e-78	2.34577e-76	Os01g0134500 protein; Putative sterol-C5(6)-desaturase; Uncharacterized protein; cDNA clone:J033069O22, full insert sequence [Source:UniProt/SPTREMBL;Acc:Q5ZCK9]
Os01g0134700	1090.15	-2.7527	0.1138	-24.1985	2.30712e-129	2.29323e-127	Calmodulin-binding protein-like; Os01g0134700 protein; Uncharacterized protein; cDNA clone:002-183-A08, full insert sequence [Source:UniProt/SPTREMBL;Acc:Q943R3]
Os01g0135700	2786.46	1.0997	0.197	5.58354	2.35669e-08	1.17582e-07	Probable calcium-binding protein CML16 [Source:UniProt/SWISSPROT;Acc:Q5ZCK5]
Os01g0136200	16.8821	-2.1168	0.4521	-4.68201	2.8407e-06	1.14636e-05	16.9 kDa class I heat shock protein 2 [Source:UniProt/SWISSPROT;Acc:Q943E6]
Os01g0136400	1779.97	2.9204	0.0741	39.432	0	0	Os01g0136400 protein; Serine/threonine-specific protein kinase-like; cDNA clone:J013020L24, full insert sequence [Source:UniProt/SPTREMBL;Acc:Q5ZC67]
Os01g0136450	137.669	4.5426	0.245	18.5401	9.796e-77	4.62883e-75
Os01g0136500	348.228	4.0405	0.2285	17.6836	5.61438e-70	2.34612e-68	Uncharacterized protein [Source:UniProt/SPTREMBL;Acc:A2ZP03]
Os01g0136800	25.9485	1.114	0.2959	3.76513	0.000166463	0.000533635	Os01g0136800 protein; Putative receptor protein kinase CRINKLY4; cDNA clone:J013129P20, full insert sequence [Source:UniProt/SPTREMBL;Acc:Q5ZC64]
Os01g0137700	15.811	1.3865	0.3589	3.86323	0.000111898	0.00036797	Os01g0137700 protein; Uncharacterized protein; cDNA clone:J013130L23, full insert sequence [Source:UniProt/SPTREMBL;Acc:Q0JQU7]
Os01g0137800	60.2546	2.31	0.2238	10.3202	5.71026e-25	7.28343e-24
Os01g0138500	279.14	3.0532	0.1281	23.8255	1.81859e-125	1.69776e-123	Os01g0138500 protein; Putative uncharacterized protein P0443D08.40; Uncharacterized protein; cDNA clone:J033039C22, full insert sequence [Source:UniProt/SPTREMBL;Acc:Q5ZC54]
Os01g0138600	20.4497	-1.9778	0.3835	-5.15752	2.50245e-07	1.13665e-06	Os01g0138600 protein; cDNA clone:J023144O06, full insert sequence [Source:UniProt/SPTREMBL;Acc:Q0JQU2]
Os01g0138900	1276.47	-1.9146	0.0672	-28.4836	1.87056e-178	3.07233e-176	Cis,cis-muconate cycloisomerase-like; Os01g0138900 protein [Source:UniProt/SPTREMBL;Acc:Q5ZC51]
Os01g0139200	917.203	-1.217	0.1398	-8.70815	3.08887e-18	2.95735e-17	Os01g0139200 protein; Putative uncharacterized protein P0480E02.3; Uncharacterized protein [Source:UniProt/SPTREMBL;Acc:Q5ZDH9]
Os01g0140100	12.8592	-1.9204	0.4842	-3.96604	7.30781e-05	0.000247058	Os01g0140100 protein; Putative aspartic proteinase nepenthesin I; Uncharacterized protein; cDNA clone:J013170M01, full insert sequence [Source:UniProt/SPTREMBL;Acc:Q9AWT3]
Os01g0140400	25.6481	-1.3444	0.3319	-4.05004	5.1209e-05	0.000176802	cDNA clone:J033117F21, full insert sequence [Source:UniProt/SPTREMBL;Acc:B7EU05]
Os01g0141100	898.339	1.093	0.143	7.64551	2.08124e-14	1.61381e-13	Putative p60 katanin [Source:UniProt/SPTREMBL;Acc:Q5ZDH2]
Os01g0142100	2243.19	1.1722	0.0442	26.4964	1.06674e-154	1.43701e-152	Os01g0142100 protein; Uncharacterized protein [Source:UniProt/SPTREMBL;Acc:Q0JQS5]
Os01g0142300	673.887	2.0623	0.1924	10.7206	8.1458e-27	1.12092e-25	Os01g0142300 protein; Putative uncharacterized protein P0019D06.13; Putative uncharacterized protein P0024G09.1; Uncharacterized protein [Source:UniProt/SPTREMBL;Acc:Q5ZBM2]
Os01g0142800	184.618	-1.7037	0.1286	-13.2472	4.68262e-40	9.9256e-39	Os01g0142800 protein; Putative peptide transport protein; Uncharacterized protein; cDNA clone:001-019-H02, full insert sequence [Source:UniProt/SPTREMBL;Acc:Q9FU86]
Os01g0143300	22.6798	-2.681	0.4	-6.70292	2.04295e-11	1.29562e-10	Os01g0143300 protein; Putative uncharacterized protein P0019D06.31; Putative uncharacterized protein P0024G09.19 [Source:UniProt/SPTREMBL;Acc:Q9FU80]
Os01g0144800	20.8363	-2.6161	0.4008	-6.52803	6.66411e-11	4.09281e-10	Os01g0144800 protein; Putative uncharacterized protein P0024G09.37; cDNA clone:002-170-A12, full insert sequence [Source:UniProt/SPTREMBL;Acc:Q5ZBL2]
Os01g0146200	1.8799	-2.0101	0.7457	-2.69569	0.00702437	0.0171051	Os01g0146200 protein; Uncharacterized protein [Source:UniProt/SPTREMBL;Acc:B9ESU9]
Os01g0147650	2.5839	-1.9688	0.7115	-2.76695	0.00565834	0.0140267
Os01g0147700	202.849	-1.0447	0.1463	-7.14193	9.20271e-13	6.42245e-12	Os01g0147700 protein; Putative transcription factor X1 [Source:UniProt/SPTREMBL;Acc:Q5ZDL5]
Os01g0147800	20.5568	2.4216	0.4781	5.06499	4.0842e-07	1.81275e-06	Uncharacterized protein [Source:UniProt/SPTREMBL;Acc:A2ZP87]
Os01g0148000	407.595	2.3857	0.1045	22.829	2.3645e-115	1.98348e-113
Os01g0149350	5.8184	-2.3011	0.6156	-3.7378	0.000185638	0.000591092	Os01g0149350 protein; Uncharacterized protein [Source:UniProt/SPTREMBL;Acc:A2ZP97]
Os01g0149400	24.2379	-1.1367	0.4058	-2.80131	0.00508948	0.0127409	Os01g0149400 protein [Source:UniProt/SPTREMBL;Acc:Q0JQP0]
Os01g0149600	53.2826	-2.2266	0.3328	-6.69046	2.22464e-11	1.40824e-10
Os01g0149900	766.532	2.0481	0.0821	24.9355	3.06724e-137	3.32888e-135	Os01g0149900 protein; Putative uncharacterized protein P0009G03.1; Putative uncharacterized protein P0434B04.34; Uncharacterized protein; cDNA clone:J013069K12, full insert sequence [Source:UniProt/SPTREMBL;Acc:Q5ZED3]
Os01g0150900	1.6957	-2.0824	0.7444	-2.79741	0.00515147	0.0128751
Os01g0151400	218.469	-2.0584	0.1573	-13.0838	4.07299e-39	8.31768e-38
Os01g0151500	53.4662	-1.0757	0.312	-3.44794	0.000564886	0.0016726	Putative gamma-glutamyl transpeptidase [Source:UniProt/SPTREMBL;Acc:Q5ZEJ5]
Os01g0151700	311.709	1.8872	0.1781	10.5944	3.16507e-26	4.25249e-25	Os01g0151700 protein; Putative pod-specific dehydrogenase SAC25; cDNA clone:J013123E12, full insert sequence [Source:UniProt/SPTREMBL;Acc:Q9LGI8]
Os01g0152300	70.448	-1.1958	0.3054	-3.91556	9.01961e-05	0.000300954	Histone H2B.10 [Source:UniProt/SWISSPROT;Acc:Q9LGI2]
Os01g0152600	31.9935	1.4658	0.2577	5.68819	1.2839e-08	6.55591e-08	Putative uncharacterized protein P0009G03.33; Putative uncharacterized protein P0030H07.12 [Source:UniProt/SPTREMBL;Acc:Q9LGH9]
Os01g0153100	232.804	-1.1721	0.1807	-6.48586	8.82244e-11	5.36473e-10	Histone H2B.6 [Source:UniProt/SWISSPROT;Acc:Q9LGH4]
Os01g0153150	11.2796	-1.3663	0.4527	-3.01784	0.00254584	0.00674834
Os01g0153250	1.6863	-2.1426	0.7429	-2.88406	0.00392579	0.0100548	Putative uncharacterized protein P0030H07.23 [Source:UniProt/SPTREMBL;Acc:Q94JE2]
Os01g0153300	509.292	-1.6387	0.1638	-10.0053	1.44483e-23	1.74162e-22	Histone H2B.5 [Source:UniProt/SWISSPROT;Acc:Q94JE1]
Os01g0155200	23.3716	3.3561	0.4246	7.90498	2.67984e-15	2.18383e-14	Serine/threonine-protein kinase [Source:UniProt/SPTREMBL;Acc:Q943Q1]
Os01g0156000	7.4183	3.0758	0.6141	5.00887	5.47509e-07	2.39593e-06	Os01g0156000 protein; Uncharacterized protein; cDNA clone:002-119-G02, full insert sequence [Source:UniProt/SPTREMBL;Acc:Q0JQJ6]
Os01g0157900	1084.65	1.3499	0.1228	10.9892	4.30704e-28	6.21063e-27	ESTs AU075439(E60711); Os01g0157900 protein; Putative uncharacterized protein P0011G08.43; Uncharacterized protein; cDNA clone:J023134D11, full insert sequence [Source:UniProt/SPTREMBL;Acc:Q9FYQ0]
Os01g0158400	75.2746	1.5239	0.1844	8.26234	1.42844e-16	1.23935e-15	Os01g0158400 protein; Putative lectin 2; cDNA clone:001-121-G12, full insert sequence [Source:UniProt/SPTREMBL;Acc:Q5ZEM1]
Os01g0158500	64.9952	1.931	0.2026	9.53172	1.54704e-21	1.71476e-20	Uncharacterized protein [Source:UniProt/SPTREMBL;Acc:B9ESY9]
Os01g0158900	235.92	-2.7464	0.1364	-20.142	3.16324e-90	1.89019e-88	Os01g0158900 protein; Putative uncharacterized protein P0041E11.9; cDNA clone:J013082G02, full insert sequence [Source:UniProt/SPTREMBL;Acc:Q5ZEL8]
Os01g0159000	10.5682	-1.617	0.445	-3.63341	0.000279701	0.000866527	cDNA clone:J023049H21, full insert sequence [Source:UniProt/SPTREMBL;Acc:B7EHP2]
Os01g0159300	3725.7	1.824	0.1461	12.4856	8.94982e-36	1.66597e-34	Os01g0159300 protein; Zinc finger protein; cDNA clone:J033058G15, full insert sequence [Source:UniProt/SPTREMBL;Acc:Q0JQI1]
Os01g0160800	220.741	3.6671	0.1703	21.5322	7.77543e-103	5.59284e-101	rRNA N-glycosidase [Source:UniProt/SPTREMBL;Acc:Q9LGK6]
Os01g0161000	3.8922	3.1121	0.7235	4.3015	1.69645e-05	6.25509e-05	Os01g0161000 protein; Uncharacterized protein [Source:UniProt/SPTREMBL;Acc:Q0JQH2]
Os01g0161300	54.103	2.1196	0.2366	8.95972	3.25494e-19	3.26174e-18
Os01g0162001	35.8211	5.7653	0.5669	10.1693	2.71798e-24	3.36884e-23
Os01g0162400	84.802	-5.8285	0.5127	-11.3673	6.08373e-30	9.40864e-29	Os01g0162400 protein; Putative uncharacterized protein B1189A09.21; cDNA clone:002-143-F07, full insert sequence [Source:UniProt/SPTREMBL;Acc:Q5VR28]
Os01g0162500	9.8928	-3.857	0.6883	-5.60371	2.09814e-08	1.05109e-07
Os01g0162800	7.8878	-3.5858	0.6997	-5.125	2.97531e-07	1.33994e-06	Os01g0162800 protein [Source:UniProt/SPTREMBL;Acc:Q0JQG6]
Os01g0163000	13.3417	-2.496	0.5451	-4.57909	4.67014e-06	1.84085e-05	Os01g0163000 protein [Source:UniProt/SPTREMBL;Acc:Q0JQG4]
Os01g0164900	7.4622	1.5587	0.4911	3.17419	0.00150255	0.00415162	Os01g0164900 protein [Source:UniProt/SPTREMBL;Acc:Q0JQF8]
Os01g0165000	225.047	1.1084	0.1186	9.34528	9.16459e-21	9.87653e-20	Dehydration-responsive element-binding protein 2A [Source:UniProt/SWISSPROT;Acc:Q0JQF7]
Os01g0165800	321.418	-3.0292	0.1875	-16.1571	1.01203e-58	3.27541e-57	Uncharacterized protein [Source:UniProt/SPTREMBL;Acc:B9ET12]
Os01g0166400	13.9514	-1.0502	0.3953	-2.65697	0.0078847	0.0189878
Os01g0166500	8.8433	-2.4278	0.6445	-3.76714	0.000165125	0.000529512	Os01g0166500 protein; P0028E10.1 protein; Putative uncharacterized protein P0701D05.23; cDNA clone:J033060C18, full insert sequence; cDNA clone:J033122A19, full insert sequence [Source:UniProt/SPTREMBL;Acc:Q9AS90]
Os01g0167800	97.2009	1.3198	0.1966	6.71371	1.89738e-11	1.20755e-10	P0028E10.12 protein [Source:UniProt/SPTREMBL;Acc:Q9AS80]
Os01g0167900	24.9198	2.37	0.3401	6.96798	3.21531e-12	2.16996e-11	Kinase interacting protein 1-like; Os01g0167900 protein; P0028E10.14 protein; Uncharacterized protein; cDNA clone:001-021-E04, full insert sequence [Source:UniProt/SPTREMBL;Acc:Q9AS78]
Os01g0168400	15.2034	-3.1291	0.49	-6.3862	1.70062e-10	1.00953e-09	Os01g0168400 protein; Putative uncharacterized protein OJ1276_B06.18 [Source:UniProt/SPTREMBL;Acc:Q5VQF9]
Os01g0168600	133.777	-1.1526	0.1523	-7.56742	3.80712e-14	2.89866e-13
Os01g0169851	2.5431	1.6653	0.6856	2.42908	0.0151373	0.034264
Os01g0170051	481.408	2.1903	0.1239	17.6828	5.68545e-70	2.37259e-68
Os01g0170300	1.654	-1.75	0.7429	-2.3558	0.0184827	0.0409608	Putative receptor-like protein kinase INRPK1; Uncharacterized protein; cDNA, clone: J065161B03, full insert sequence [Source:UniProt/SPTREMBL;Acc:Q5VQM7]
Os01g0171800	685.624	1.3144	0.0673	19.5213	7.23538e-85	3.97545e-83	Os01g0171800 protein; cDNA clone:J013121I24, full insert sequence [Source:UniProt/SPTREMBL;Acc:Q0JQB6]
Os01g0172400	6277.14	1.464	0.0568	25.7715	1.85088e-146	2.28305e-144	Phospholipase D alpha 1 [Source:UniProt/SWISSPROT;Acc:Q43007]
Os01g0172701	8.5724	1.0925	0.4527	2.41343	0.0158031	0.0356161
Os01g0172900	5.0668	1.5096	0.6302	2.39547	0.0165991	0.0371808
Os01g0173000	486.995	1.8032	0.1496	12.0526	1.87931e-33	3.26662e-32	Os01g0173000 protein; Putative uncharacterized protein OSJNBa0089K24.4; Uncharacterized protein [Source:UniProt/SPTREMBL;Acc:Q94E64]
Os01g0175400	3.0391	-2.2909	0.7032	-3.25787	0.00112252	0.00316622	Os01g0175400 protein; Putative ankyrin-like protein; cDNA clone:J033087A12, full insert sequence [Source:UniProt/SPTREMBL;Acc:Q5VQZ7]
Os01g0175700	70.8517	3.8676	0.2867	13.4903	1.78435e-41	3.90624e-40	Boron transporter [Source:UniProt/SPTREMBL;Acc:Q1ZYR7]
Os01g0175733	1.4801	2.2579	0.7449	3.0312	0.00243587	0.00647976
Os01g0176700	30.7841	-1.3315	0.2769	-4.80891	1.51759e-06	6.31589e-06	Os01g0176700 protein; Putative uncharacterized protein P0013F10.17 [Source:UniProt/SPTREMBL;Acc:Q5VRW2]
Os01g0177900	15.6474	-1.5795	0.3735	-4.22835	2.3541e-05	8.51433e-05	Os01g0177900 protein [Source:UniProt/SPTREMBL;Acc:Q0JQ77]
Os01g0178000	989.972	-1.6313	0.0953	-17.1228	1.00377e-65	3.7921e-64	Os01g0178000 protein; Putative aspartate aminotransferase; Uncharacterized protein [Source:UniProt/SPTREMBL;Acc:Q94EG1]
Os01g0178200	148.924	-1.2051	0.1726	-6.98375	2.87403e-12	1.94992e-11	Os01g0178200 protein; Putative uncharacterized protein P0406H10.2; Putative uncharacterized protein P0509B06.4; Uncharacterized protein [Source:UniProt/SPTREMBL;Acc:Q5VRD8]
Os01g0178500	421.611	-1.504	0.1669	-9.0099	2.06248e-19	2.09066e-18	Auxin-responsive protein IAA1 [Source:UniProt/SWISSPROT;Acc:Q5VRD1]
Os01g0178700	58.999	1.9862	0.2166	9.17037	4.71408e-20	4.91975e-19	ATP synthetase alpha chain-like; Os01g0178700 protein; Uncharacterized protein; cDNA clone:J033120I17, full insert sequence [Source:UniProt/SPTREMBL;Acc:Q5VRD4]
Os01g0179000	28.4561	-1.1799	0.4796	-2.46022	0.0138851	0.0317258	3'-N-debenzoyltaxol N-benzoyltransferase-like; Os01g0179000 protein [Source:UniProt/SPTREMBL;Acc:Q9LGF6]
Os01g0179800	2420.97	1.5629	0.1477	10.5844	3.51991e-26	4.72304e-25	Os01g0179800 protein; Putative uncharacterized protein OJ1174_D05.1; Putative uncharacterized protein P0406H10.24; cDNA clone:J023033E12, full insert sequence [Source:UniProt/SPTREMBL;Acc:Q5VR48]
Os01g0180800	540.34	1.0773	0.091	11.8428	2.34477e-32	3.93538e-31	70 kDa heat shock protein; Os01g0180800 protein; Putative heat shock protein; Uncharacterized protein [Source:UniProt/SPTREMBL;Acc:Q9AQZ5]
Os01g0181166	3.1393	-1.8764	0.6893	-2.72221	0.00648465	0.0158944
Os01g0182300	4.8269	-2.1206	0.6347	-3.34127	0.000833955	0.002399	Os01g0182300 protein; Putative uncharacterized protein P0666G04.24; Uncharacterized protein; cDNA clone:001-107-F11, full insert sequence [Source:UniProt/SPTREMBL;Acc:Q5VR88]
Os01g0182500	144.255	2.114	0.1604	13.1757	1.21022e-39	2.52519e-38	Uncharacterized protein [Source:UniProt/SPTREMBL;Acc:B9ETH8]
Os01g0182600	18643.6	-2.0025	0.0372	-53.7842	0	0	Protein GIGANTEA [Source:UniProt/SWISSPROT;Acc:Q9AWL7]
Os01g0182832	78.8743	2.8568	0.2149	13.2934	2.52891e-40	5.40146e-39	Uncharacterized protein [Source:UniProt/SPTREMBL;Acc:B9ETI1]
Os01g0183600	10.1452	-1.972	0.532	-3.70697	0.000209758	0.000662128	Os01g0183600 protein; Putative cytochrome P450; cDNA clone:002-172-C07, full insert sequence [Source:UniProt/SPTREMBL;Acc:Q9LGS7]
Os01g0183633	76.4499	-1.1442	0.1951	-5.8642	4.51298e-09	2.39398e-08	Os01g0183633 protein [Source:UniProt/SPTREMBL;Acc:C7IXT3]
Os01g0183850	16.9571	-1.0922	0.4418	-2.47232	0.013424	0.0307829
Os01g0183950	2.2782	2.0447	0.7384	2.76912	0.00562082	0.0139393
Os01g0184000	169.901	-1.1949	0.1576	-7.58372	3.35777e-14	2.56991e-13	Os01g0184000 protein; Putative uncharacterized protein P0489A01.21; cDNA clone:J023078C01, full insert sequence; cDNA clone:J023107F13, full insert sequence [Source:UniProt/SPTREMBL;Acc:Q5VRY2]
Os01g0185500	113.388	-1.1957	0.1863	-6.4166	1.39355e-10	8.34823e-10	Putative uncharacterized protein P0510F03.21 [Source:UniProt/SPTREMBL;Acc:Q9LGQ4]
Os01g0185900	9.1295	-1.3769	0.5733	-2.40169	0.0163196	0.0366377	Os01g0185900 protein; WRKY transcription factor 6-like [Source:UniProt/SPTREMBL;Acc:Q5VRX5]
Os01g0186200	576.939	-1.2135	0.0836	-14.5228	8.68452e-48	2.25665e-46	Os01g0186200 protein; Putative PHY3 protein; Uncharacterized protein; cDNA clone:006-208-A01, full insert sequence [Source:UniProt/SPTREMBL;Acc:Q5VRX2]
Os01g0187000	31.6185	-1.1681	0.3291	-3.54949	0.000385985	0.00116949	Os01g0187000 protein; Putative uncharacterized protein P0512G09.3; Putative uncharacterized protein P0695A04.12 [Source:UniProt/SPTREMBL;Acc:Q9LDH6]
Os01g0188100	856.562	2.1253	0.0873	24.3529	5.39578e-131	5.4695e-129	Putative oxidoreductase; cDNA, clone: J100072I17, full insert sequence [Source:UniProt/SPTREMBL;Acc:Q5SND7]
Os01g0188200	186.275	1.1773	0.1303	9.03339	1.66427e-19	1.69372e-18	cDNA clone:002-100-D10, full insert sequence [Source:UniProt/SPTREMBL;Acc:B7EZ59]
Os01g0188400	754.128	1.2448	0.0764	16.2893	1.17624e-59	3.88881e-58	NADP-dependent malic enzyme, chloroplastic [Source:UniProt/SWISSPROT;Acc:P43279]
Os01g0189100	269.39	-2.5362	0.1459	-17.3854	1.06366e-67	4.20994e-66	Ankyrin-like protein-like; Os01g0189100 protein [Source:UniProt/SPTREMBL;Acc:Q5SNE4]
Os01g0191700	3504.8	1.9469	0.0717	27.1532	2.31833e-162	3.39072e-160	Os01g0191700 protein; Putative 6-phospho-1-fructokinase [Source:UniProt/SPTREMBL;Acc:Q5SNH5]
Os01g0191800	6.4613	-3.222	0.6563	-4.90941	9.13515e-07	3.8915e-06	Os01g0191800 protein; Putative uncharacterized protein P0671B11.4; Putative uncharacterized protein P0710E05.39; Uncharacterized protein; cDNA clone:006-304-B11, full insert sequence; cDNA clone:J033091I08, full insert sequence [Source:UniProt/SPTREMBL;Acc:Q5SNH4]
Os01g0191900	121.766	-1.5024	0.2165	-6.94042	3.90949e-12	2.62519e-11	Os01g0191900 protein; Putative typical P-type R2R3 Myb protein; Uncharacterized protein [Source:UniProt/SPTREMBL;Acc:Q9LG70]
Os01g0192000	327.44	-2.8016	0.1553	-18.0419	9.13817e-73	4.0153e-71	Zinc finger CCCH domain-containing protein 2 [Source:UniProt/SWISSPROT;Acc:Q9FU27]
Os01g0194300	676.144	1.523	0.0818	18.6184	2.27864e-77	1.09183e-75	Ankyrin-repeat protein; Os01g0194300 protein; Putative NPR1-like protein 2; Putative regulatory protein NPR1; cDNA clone:J023002C09, full insert sequence [Source:UniProt/SPTREMBL;Acc:Q9FDY4]
Os01g0194600	59.6895	3.2727	0.3054	10.7165	8.51662e-27	1.17038e-25	Monothiol glutaredoxin-S2 [Source:UniProt/SWISSPROT;Acc:Q5SMY5]
Os01g0195000	87.5743	-1.1313	0.1918	-5.89894	3.65847e-09	1.9576e-08	Os01g0195000 protein; Putative zinc finger protein ID1; Uncharacterized protein [Source:UniProt/SPTREMBL;Acc:Q5SMY2]
Os01g0197700	10.1008	1.5869	0.4566	3.47535	0.00051019	0.00152047	Cytokinin dehydrogenase 2 [Source:UniProt/SWISSPROT;Acc:Q4ADV8]
Os01g0199550	10.7914	1.5795	0.4202	3.75867	0.000170818	0.000546967
Os01g0200500	120.528	-1.0921	0.147	-7.42835	1.09958e-13	8.17143e-13	Os01g0200500 protein; Putative uncharacterized protein B1015E06.9; Uncharacterized protein; cDNA clone:J013151I06, full insert sequence [Source:UniProt/SPTREMBL;Acc:Q5QN03]
Os01g0201700	4.4427	-2.3444	0.658	-3.56295	0.000366706	0.00111548	Os01g0201700 protein [Source:UniProt/SPTREMBL;Acc:C7IWM9]
Os01g0202500	342.57	-4.3396	0.2188	-19.8335	1.53114e-87	8.7738e-86	Os01g0202500 protein [Source:UniProt/SPTREMBL;Acc:Q0JPT7]
Os01g0203000	646.496	1.4988	0.0706	21.2183	6.46678e-100	4.44342e-98	Os01g0203000 protein [Source:UniProt/SPTREMBL;Acc:Q0JPT4]
Os01g0203800	39.3453	1.3833	0.3334	4.14918	3.33674e-05	0.000118043	Os01g0203800 protein; Putative uncharacterized protein P0451C06.8; cDNA clone:J023064J20, full insert sequence; cDNA clone:J033047A10, full insert sequence [Source:UniProt/SPTREMBL;Acc:Q9LWP7]
Os01g0206200	51.5137	-1.2946	0.266	-4.86776	1.12871e-06	4.76198e-06	Putative uncharacterized protein P0451C06.31; cDNA clone:J033109M13, full insert sequence [Source:UniProt/SPTREMBL;Acc:Q9LWM7]
Os01g0206700	10.2137	2.5274	0.4976	5.07922	3.78989e-07	1.69042e-06	CBL-interacting protein kinase 5 [Source:UniProt/SWISSPROT;Acc:Q9LWM4]
Os01g0207200	8.6864	-1.4061	0.4671	-3.01016	0.00261106	0.0069081	Os01g0207200 protein; Putative uncharacterized protein OSJNBa0016I09.9; cDNA clone:J033126B18, full insert sequence [Source:UniProt/SPTREMBL;Acc:Q8LRJ4]
Os01g0207400	107.354	-1.4621	0.2015	-7.25542	4.0043e-13	2.87557e-12	Os01g0207400 protein [Source:UniProt/SPTREMBL;Acc:Q0JPR4]
Os01g0207900	20.4186	1.56	0.3291	4.74025	2.13452e-06	8.73545e-06	Os01g0207900 protein; Putative MtN21 [Source:UniProt/SPTREMBL;Acc:Q5QNB0]
Os01g0208000	8.2217	-2.2157	0.5382	-4.11657	3.84559e-05	0.000134864	Os01g0208000 protein [Source:UniProt/SPTREMBL;Acc:Q0JPQ9]
Os01g0208700	2994.95	1.9738	0.0671	29.4325	2.11159e-190	3.77177e-188	Os01g0208700 protein; Putative phosphoenolpyruvate carboxylase 1; Uncharacterized protein; cDNA clone:J013071A07, full insert sequence [Source:UniProt/SPTREMBL;Acc:Q5QNA5]
Os01g0209200	79.9256	-1.2226	0.2	-6.11156	9.8662e-10	5.51165e-09	14-3-3-like protein GF14-G [Source:UniProt/SWISSPROT;Acc:Q5QNB8]
Os01g0212000	1.2106	-1.6922	0.7437	-2.27552	0.022875	0.0495614	Os01g0212000 protein [Source:UniProt/SPTREMBL;Acc:Q0JPN8]
Os01g0213400	117.088	1.7175	0.1666	10.309	6.41534e-25	8.16918e-24	Os01g0213400 protein; Ring-H2 zinc finger protein-like; Uncharacterized protein; cDNA clone:J013134A03, full insert sequence [Source:UniProt/SPTREMBL;Acc:Q94IZ7]
Os01g0214200	193.255	-2.1434	0.262	-8.18086	2.81831e-16	2.41186e-15	Os01g0214200 protein; Putative uncharacterized protein OSJNBa0038J17.26; Putative uncharacterized protein P0515G01.4; Uncharacterized protein; cDNA clone:006-211-A03, full insert sequence [Source:UniProt/SPTREMBL;Acc:Q9LHY3]
Os01g0214500	115.176	-1.5894	0.1829	-8.68835	3.6774e-18	3.50661e-17	Os01g0214500 protein; Putative uncharacterized protein OSJNBa0038J17.30; Putative uncharacterized protein P0515G01.8; Uncharacterized protein; cDNA clone:001-103-G08, full insert sequence [Source:UniProt/SPTREMBL;Acc:Q5QNJ2]
Os01g0215100	8.3977	-1.5466	0.5066	-3.05261	0.00226857	0.00607365
Os01g0217000	13.8955	-2.4625	0.5142	-4.78895	1.67654e-06	6.94633e-06	Putative uncharacterized protein P0515G01.44-1; Putative uncharacterized protein P0665D10.3-1; cDNA clone:001-203-B01, full insert sequence [Source:UniProt/SPTREMBL;Acc:Q5QNK8]
Os01g0217100	1.5013	-1.7993	0.7447	-2.4161	0.0156876	0.0353792	Os01g0217100 protein; Putative uncharacterized protein P0515G01.45; Putative uncharacterized protein P0665D10.4; cDNA clone:J013008N09, full insert sequence [Source:UniProt/SPTREMBL;Acc:Q5QNF4]
Os01g0217500	52.8495	-2.26	0.2644	-8.54845	1.24753e-17	1.15412e-16	Os01g0217500 protein; Putative 4-methyl-5(B-hydroxyethyl)-thiazol monophosphate biosynthesis enzyme; cDNA clone:001-113-B10, full insert sequence [Source:UniProt/SPTREMBL;Acc:Q5QNF2]
Os01g0217900	45.7259	2.5266	0.2852	8.85889	8.08181e-19	7.9687e-18
Os01g0219000	24.2481	-1.1937	0.4284	-2.78622	0.00533262	0.0132836	Os01g0219000 protein; Putative uncharacterized protein P0483F08.1; Putative uncharacterized protein P0489G09.16 [Source:UniProt/SPTREMBL;Acc:Q9LWE3]
Os01g0219100	48.4114	-1.639	0.2522	-6.4994	8.06395e-11	4.91519e-10	Os01g0219100 protein; Uncharacterized protein; cDNA, clone: J065130F20, full insert sequence [Source:UniProt/SPTREMBL;Acc:B7F8P3]
Os01g0219200	6.0121	-1.5022	0.54	-2.78177	0.00540636	0.0134564	Os01g0219200 protein; cDNA clone:002-145-H02, full insert sequence [Source:UniProt/SPTREMBL;Acc:Q0JPJ6]
Os01g0220100	1.6801	2.0593	0.7444	2.7664	0.00566782	0.0140479	Endoglucanase 2 [Source:UniProt/SWISSPROT;Acc:Q5NAT0]
Os01g0220200	707.226	1.7362	0.1089	15.9458	3.04642e-57	9.48962e-56
Os01g0221100	95.0295	-3.0456	0.3301	-9.22674	2.78986e-20	2.93954e-19	Probable indole-3-acetic acid-amido synthetase GH3.3 [Source:UniProt/SWISSPROT;Acc:Q5NAZ7]
Os01g0221400	65.6249	2.0726	0.2147	9.65456	4.70189e-22	5.30738e-21	Os01g0221400 protein; Putative uncharacterized protein P0443E05.1; Putative uncharacterized protein P0483F08.38; Uncharacterized protein [Source:UniProt/SPTREMBL;Acc:Q9LE65]
Os01g0221500	785.474	-1.2021	0.0703	-17.103	1.40961e-65	5.27986e-64	Os01g0221500 protein [Source:UniProt/SPTREMBL;Acc:Q0JPI2]
Os01g0221600	208.933	1.2561	0.1974	6.36376	1.96873e-10	1.16441e-09	Os01g0221600 protein; Putative uncharacterized protein P0443E05.4; Putative uncharacterized protein P0483F08.41; Uncharacterized protein [Source:UniProt/SPTREMBL;Acc:Q9LDE9]
Os01g0222500	77.775	-1.1793	0.1712	-6.88714	5.69247e-12	3.77539e-11	Os01g0222500 protein; Putative vacuolar V-H+ATPase subunit E; cDNA clone:J023139P14, full insert sequence [Source:UniProt/SPTREMBL;Acc:Q5NB63]
Os01g0222900	4.7368	3.6135	0.6979	5.17753	2.2484e-07	1.02474e-06	Os01g0222900 protein [Source:UniProt/SPTREMBL;Acc:C7IX09]
Os01g0223200	210.584	6.8733	0.3788	18.1437	1.44007e-73	6.41948e-72	Os01g0223200 protein; Putative esterase; Uncharacterized protein; cDNA clone:J013101L22, full insert sequence [Source:UniProt/SPTREMBL;Acc:Q5NAP3]
Os01g0223300	54.357	-6.0774	0.5934	-10.2416	1.29147e-24	1.62766e-23	Os01g0223300 protein; Putative uncharacterized protein P0417G05.7; Putative uncharacterized protein P0443E05.24; Uncharacterized protein [Source:UniProt/SPTREMBL;Acc:Q5NAP2]
Os01g0223600	157.39	-1.8521	0.1997	-9.27651	1.75126e-20	1.86571e-19	Os01g0223600 protein [Source:UniProt/SPTREMBL;Acc:Q0JPG8]
Os01g0224100	70.5979	-3.8613	0.3688	-10.4691	1.19775e-25	1.57212e-24	Os01g0224100 protein; Pti6-like; cDNA clone:002-107-B02, full insert sequence; cDNA clone:J033015K21, full insert sequence [Source:UniProt/SPTREMBL;Acc:Q5NAQ6]
Os01g0224700	21.3168	-1.0046	0.3675	-2.73332	0.00626994	0.0154171	Os01g0224700 protein; Putative flavin-containing monooxygenase YUCCA3; cDNA clone:J023054L24, full insert sequence [Source:UniProt/SPTREMBL;Acc:Q9LG41]
Os01g0225000	9.6612	-1.0881	0.435	-2.5013	0.0123738	0.0285924	Os01g0225000 protein [Source:UniProt/SPTREMBL;Acc:Q0JPF8]
Os01g0225550	2.9361	2.9111	0.7289	3.99353	6.50957e-05	0.000221903
Os01g0225700	2.8995	2.1467	0.6874	3.12276	0.00179166	0.00487499
Os01g0226600	41.5412	1.134	0.4089	2.77363	0.00554343	0.0137674	Putative uncharacterized protein P0443E07.25-2; cDNA clone:J023143J08, full insert sequence [Source:UniProt/SPTREMBL;Acc:Q5NAK3]
Os01g0227200	157.013	1.3532	0.1449	9.33597	1.00074e-20	1.0766e-19	Os01g0227200 protein; Putative brassinosteroid insensitive 1-associated receptor kinase 1; cDNA clone:J033123K23, full insert sequence [Source:UniProt/SPTREMBL;Acc:Q8W0B8]
Os01g0227500	191.532	-1.3286	0.1483	-8.95916	3.2715e-19	3.27726e-18	Os01g0227500 protein; Putative Cytochrome P450 71A1; Uncharacterized protein [Source:UniProt/SPTREMBL;Acc:Q5N7Z8]
Os01g0227700	29.8933	2.9202	0.3618	8.07072	6.98855e-16	5.86626e-15	cDNA, clone: J075083L18, full insert sequence [Source:UniProt/SPTREMBL;Acc:B7F956]
Os01g0228400	153.096	3.4348	0.1963	17.4982	1.47883e-68	5.97641e-67	Os01g0228400 protein; Putative leaf protein; cDNA clone:001-114-A12, full insert sequence [Source:UniProt/SPTREMBL;Acc:Q8W0A6]
Os01g0229400	37.0358	-1.1631	0.399	-2.9154	0.00355233	0.00916936	cDNA clone:J023077H07, full insert sequence [Source:UniProt/SPTREMBL;Acc:B7EIY2]
Os01g0232100	5.7648	-2.3985	0.6112	-3.92402	8.7085e-05	0.000291333	Probable aquaporin TIP4-2 [Source:UniProt/SWISSPROT;Acc:Q9LWR0]
Os01g0232400	968.365	1.0953	0.0824	13.2863	2.78171e-40	5.93729e-39	Os01g0232400 protein; Putative VHS1 protein; cDNA clone:J033079D23, full insert sequence [Source:UniProt/SPTREMBL;Acc:Q5NB64]
Os01g0233000	1557	-2.3568	0.1607	-14.6631	1.11087e-48	2.96174e-47	Salt stress root protein RS1 [Source:UniProt/SWISSPROT;Acc:Q0JPA6]
Os01g0233400	67.9364	-6.1071	0.5503	-11.0971	1.29551e-28	1.90203e-27	Expressed protein; Os01g0233400 protein; Putative uncharacterized protein P0702F03.10 [Source:UniProt/SPTREMBL;Acc:Q5NAY1]
Os01g0233500	8.1925	-1.4804	0.562	-2.63394	0.00843999	0.0201952	Cyclin-A1-1 [Source:UniProt/SWISSPROT;Acc:Q7F830]
Os01g0233900	18.0333	-1.2141	0.374	-3.24625	0.00116935	0.00328897	Os01g0233900 protein; Ubiquitin-conjugating enzyme-like [Source:UniProt/SPTREMBL;Acc:Q5NAX2]
Os01g0234100	58.4755	-1.449	0.2387	-6.06974	1.28121e-09	7.09027e-09	B3 domain-containing protein Os01g0234100 [Source:UniProt/SWISSPROT;Acc:Q0JP99]
Os01g0235100	1159.09	2.5154	0.0828	30.3807	9.87637e-203	2.00889e-200	Os01g0235100 protein [Source:UniProt/SPTREMBL;Acc:Q0JP95]
Os01g0235200	116.703	-1.1709	0.1609	-7.27733	3.40497e-13	2.45436e-12	Os01g0235200 protein; Putative uncharacterized protein P0702F03.31-1; Putative uncharacterized protein P0708G02.4-1; cDNA clone:001-124-H02, full insert sequence [Source:UniProt/SPTREMBL;Acc:Q5NAX4]
Os01g0235300	75.9249	-1.1493	0.2317	-4.96016	7.04367e-07	3.04317e-06	Os01g0235300 protein; Putative uncharacterized protein P0702F03.34; Putative uncharacterized protein P0708G02.7; Uncharacterized protein; cDNA clone:006-207-C09, full insert sequence; cDNA clone:006-308-A11, full insert sequence; cDNA clone:J033115I02, full insert sequence [Source:UniProt/SPTREMBL;Acc:Q9LDX7]
Os01g0235350	81.8296	1.8835	0.1872	10.0636	8.00569e-24	9.73423e-23	Putative uncharacterized protein P0702F03.35; Putative uncharacterized protein P0708G02.8 [Source:UniProt/SPTREMBL;Acc:Q5NAW5]
Os01g0237000	5.9308	-3.094	0.6639	-4.66033	3.15709e-06	1.26837e-05	CASP-like protein Os01g0237000 [Source:UniProt/SWISSPROT;Acc:Q9LI17]
Os01g0237100	758.479	-2.4739	0.1028	-24.0557	7.27133e-128	7.08989e-126	Os01g0237100 protein; Phosphoglycerate mutase-like; Uncharacterized protein; cDNA clone:006-201-D10, full insert sequence; cDNA clone:J013163L02, full insert sequence [Source:UniProt/SPTREMBL;Acc:Q5NAM1]
Os01g0239300	26.8671	-3.2503	0.4062	-8.00231	1.22111e-15	1.01147e-14
Os01g0241000	89.2007	1.9522	0.2064	9.45875	3.11661e-21	3.41504e-20	Os01g0241000 protein; Putative uncharacterized protein OSJNBa0010K01.25; Uncharacterized protein; cDNA clone:002-171-G09, full insert sequence [Source:UniProt/SPTREMBL;Acc:Q9ARP7]
Os01g0241400	6.0157	1.5402	0.5413	2.84542	0.00443532	0.0112379	Monothiol glutaredoxin-S3 [Source:UniProt/SWISSPROT;Acc:Q0JP62]
Os01g0243000	131.642	1.8368	0.1471	12.4851	9.00818e-36	1.67582e-34	Putative uncharacterized protein B1066G12.21; Uncharacterized protein; cDNA clone:001-114-B04, full insert sequence [Source:UniProt/SPTREMBL;Acc:Q5NA74]
Os01g0243100	69.1164	1.235	0.189	6.53488	6.36589e-11	3.91592e-10	Os01g0243100 protein [Source:UniProt/SPTREMBL;Acc:Q0JP53]
Os01g0243300	15.2092	2.0765	0.5219	3.97879	6.92657e-05	0.000234919	Os01g0243300 protein [Source:UniProt/SPTREMBL;Acc:Q0JP51]
Os01g0246400	129.246	2.852	0.2649	10.7682	4.86629e-27	6.75082e-26	Os01g0246400 protein; Putative early light-induced protein; Putative low molecular early light-inducible protein; Uncharacterized protein; cDNA clone:001-109-E06, full insert sequence [Source:UniProt/SPTREMBL;Acc:Q9XHY5]
Os01g0246601	2.5538	2.3459	0.7149	3.28151	0.00103254	0.00292803	DNA-binding protein-like; Os01g0246601 protein [Source:UniProt/SPTREMBL;Acc:Q1EHT3]
Os01g0246700	4123.04	1.9549	0.0989	19.7726	5.12812e-87	2.89531e-85	Putative WRKY transcription factor 6 [Source:UniProt/SPTREMBL;Acc:Q5NAL3]
Os01g0247600	55.7563	6.5732	0.5808	11.3177	1.0727e-29	1.64079e-28	Os01g0247600 protein; cDNA clone:002-145-F07, full insert sequence [Source:UniProt/SPTREMBL;Acc:Q0JP35]
Os01g0248300	2.278	-2.2284	0.7435	-2.99738	0.00272313	0.00718356	Os01g0248300 protein; Putative pathogenesis related protein [Source:UniProt/SPTREMBL;Acc:Q9XHX6]
Os01g0248500	283.942	3.6337	0.1419	25.608	1.24361e-144	1.49204e-142	Os01g0248500 protein; Putative pathogenesis related protein; cDNA clone:006-208-D11, full insert sequence [Source:UniProt/SPTREMBL;Acc:Q9XHX3]
Os01g0248701	80.7414	1.9111	0.2624	7.28415	3.23704e-13	2.33715e-12	Os01g0248701 protein; Putative geranylgeranyl pyrophosphate synthase [Source:UniProt/SPTREMBL;Acc:Q9XHX1]
Os01g0249800	2.3436	2.2946	0.7171	3.19958	0.00137626	0.00382643	Putative uncharacterized protein P0434D08.5 [Source:UniProt/SPTREMBL;Acc:Q9LIU5]
Os01g0254950	17.826	1.6666	0.371	4.49246	7.04044e-06	2.71454e-05
Os01g0256300	17.3737	2.1151	0.4519	4.67997	2.86911e-06	1.15752e-05	Putative uncharacterized protein P0711E10.34 [Source:UniProt/SPTREMBL;Acc:Q1EHU3]
Os01g0258100	13.728	1.5562	0.387	4.0215	5.78281e-05	0.000198318
Os01g0259900	26.5933	1.1501	0.3469	3.31559	0.000914503	0.0026143
Os01g0259933	27.8712	-1.1892	0.3336	-3.56501	0.000363841	0.0011072
Os01g0261200	3653.33	1.939	0.0911	21.2815	1.68601e-100	1.17159e-98	NAC domain-containing protein 74 [Source:UniProt/SWISSPROT;Acc:Q7GCL7]
Os01g0262401	6.6794	-3.6505	0.6855	-5.32536	1.00752e-07	4.74836e-07
Os01g0264000	113.417	2.04	0.2085	9.78382	1.32133e-22	1.53376e-21	Os01g0263900 protein; Putative ascorbate oxidase promoter-binding protein AOBP [Source:UniProt/SPTREMBL;Acc:Q5NBA7]
Os01g0264400	9.2611	-1.9206	0.4834	-3.97307	7.09516e-05	0.000240239	Os01g0264400 protein; Putative uncharacterized protein P0453A06.24; Putative uncharacterized protein P0499C11.6; Uncharacterized protein; cDNA clone:002-135-F03, full insert sequence [Source:UniProt/SPTREMBL;Acc:Q9LDG6]
Os01g0265400	210.015	1.2958	0.1326	9.77164	1.49016e-22	1.72712e-21	Os01g0265400 protein [Source:UniProt/SPTREMBL;Acc:Q0JNU4]
Os01g0266100	8.0329	-2.2445	0.6023	-3.72643	0.000194207	0.000615698	Os01g0266100 protein; Putative uncharacterized protein P0499C11.25; cDNA clone:001-112-G10, full insert sequence [Source:UniProt/SPTREMBL;Acc:Q9LJ01]
Os01g0268000	4.5898	2.7529	0.6557	4.19875	2.68396e-05	9.62802e-05	Os01g0268000 protein [Source:UniProt/SPTREMBL;Acc:Q0JNS5]
Os01g0268100	40.2762	1.798	0.2371	7.58265	3.38572e-14	2.59066e-13	Os01g0268100 protein; Putative major facilitator superfamily antiporter [Source:UniProt/SPTREMBL;Acc:Q5NBL6]
Os01g0269500	9.3793	1.0623	0.4537	2.34152	0.0192055	0.0423855
Os01g0269550	2.3033	1.8255	0.7066	2.58347	0.00978124	0.0230986	Os01g0269550 protein [Source:UniProt/SPTREMBL;Acc:C7IXV5]
Os01g0272600	23.8277	-1.133	0.3306	-3.42753	0.000609106	0.00179316	Os01g0272600 protein; Putative uncharacterized protein P0693B08.27; cDNA clone:J013120F01, full insert sequence [Source:UniProt/SPTREMBL;Acc:Q5NBG3]
Os01g0272800	2.3233	-2.4926	0.7334	-3.39852	0.000677527	0.00197904	Uncharacterized protein [Source:UniProt/SPTREMBL;Acc:B9EV58]
Os01g0272850	53.9742	-2.0838	0.3363	-6.1953	5.81747e-10	3.3156e-09
Os01g0275500	1.2562	1.9289	0.7428	2.59667	0.00941317	0.022329	Uncharacterized protein [Source:UniProt/SPTREMBL;Acc:A2ZRR5]
Os01g0275800	61.0794	2.0801	0.265	7.85057	4.14147e-15	3.34037e-14
Os01g0275950	99.0607	1.521	0.1727	8.807	1.28535e-18	1.25089e-17
Os01g0276200	107.113	-2.3018	0.2275	-10.118	4.5986e-24	5.64385e-23
Os01g0276400	175.345	1.3191	0.1317	10.0137	1.32662e-23	1.60041e-22	Putative presenilin [Source:UniProt/SPTREMBL;Acc:Q5NBN4]
Os01g0276600	16.1491	-1.5733	0.3855	-4.08151	4.47439e-05	0.000155654	Os01g0276600 protein; Zinc finger protein-like [Source:UniProt/SPTREMBL;Acc:Q9SDG0]
Os01g0277500	54.0856	-2.1378	0.2552	-8.37774	5.39535e-17	4.80327e-16	Ascorbate oxidase promoter-binding protein AOBP-like; Os01g0277500 protein [Source:UniProt/SPTREMBL;Acc:Q5NBP4]
Os01g0278100	5.2179	1.4297	0.6243	2.28994	0.0220251	0.0479126
Os01g0279400	951.309	-1.6685	0.1206	-13.8392	1.47901e-43	3.45185e-42	Major facilitator superfamily antiporter; Os01g0279400 protein [Source:UniProt/SPTREMBL;Acc:Q8H6D6]
Os01g0280400	18.3514	-1.5572	0.3679	-4.23308	2.3051e-05	8.34794e-05	Putative DNA-binding protein; Uncharacterized protein [Source:UniProt/SPTREMBL;Acc:Q5NAB7]
Os01g0281100	602.004	1.8339	0.071	25.8444	2.81451e-147	3.48568e-145	Os01g0281100 protein; Putative uncharacterized protein B1085F09.19; cDNA clone:002-145-B03, full insert sequence [Source:UniProt/SPTREMBL;Acc:Q5NAB4]
Os01g0282800	32.2216	-1.5075	0.3045	-4.95025	7.41186e-07	3.19148e-06	Tubulin beta-1 chain [Source:UniProt/SWISSPROT;Acc:Q43594]
Os01g0283300	564.565	-1.4415	0.2351	-6.13086	8.74028e-10	4.91048e-09	GABA-A receptor epsilon-like subunit; Os01g0283300 protein; Putative GABA-A receptor epsilon-like subunit; Uncharacterized protein; cDNA clone:001-040-C08, full insert sequence; cDNA clone:001-208-C09, full insert sequence; cDNA clone:006-302-D10, full insert sequence [Source:UniProt/SPTREMBL;Acc:Q9ARY7]
Os01g0283500	218.33	2.352	0.1532	15.3512	3.47874e-53	1.01276e-51	OSJNBa0004B13.13 protein; Os01g0283500 protein; Putative uncharacterized protein P0498A12.2-1; Putative uncharacterized protein P0581F09.23-1; Uncharacterized protein [Source:UniProt/SPTREMBL;Acc:Q9AQU7]
Os01g0284500	2.199	-2.433	0.7353	-3.30871	0.000937274	0.00267492	Germin-like protein 1-1 [Source:UniProt/SWISSPROT;Acc:Q7F731]
Os01g0284900	216.827	3.9404	0.1648	23.9088	2.47842e-126	2.34945e-124	OSJNBa0004B13.24 protein; Os01g0284900 protein; Putative uncharacterized protein P0498A12.18; Putative uncharacterized protein P0581F09.39; Uncharacterized protein; cDNA clone:002-113-A09, full insert sequence [Source:UniProt/SPTREMBL;Acc:Q9AQY8]
Os01g0285200	1.3401	-1.7527	0.7444	-2.35446	0.0185498	0.041089
Os01g0285300	24.8414	-3.3043	0.5792	-5.70495	1.16374e-08	5.96616e-08	Os01g0285300 protein; Putative MYB2; Putative transcription factor (Myb); Uncharacterized protein; cDNA clone:J013087D08, full insert sequence [Source:UniProt/SPTREMBL;Acc:Q9AQV2]
Os01g0286200	7.295	1.1131	0.4672	2.38227	0.0172063	0.0384289	Os01g0286200 protein [Source:UniProt/SPTREMBL;Acc:Q0JNI8]
Os01g0287400	7.0853	1.8452	0.5574	3.31066	0.000930758	0.00265755
Os01g0290000	2907.12	-1.6873	0.0384	-43.9765	0	0	Os01g0290000 protein; Putative aspartic proteinase; Uncharacterized protein; cDNA clone:J013071P15, full insert sequence; cDNA clone:J023005B17, full insert sequence [Source:UniProt/SPTREMBL;Acc:Q9LGZ3]
Os01g0290650	18.6248	-1.7165	0.4	-4.29183	1.77206e-05	6.5151e-05
Os01g0290700	57.9993	-3.3053	0.2952	-11.1966	4.23785e-29	6.33388e-28	Os01g0290700 protein [Source:UniProt/SPTREMBL;Acc:Q0JNH5]
Os01g0290800	200.174	-2.0744	0.2099	-9.88314	4.92658e-23	5.81533e-22	Os01g0290800 protein [Source:UniProt/SPTREMBL;Acc:C7IWP8]
Os01g0290901	1.1548	-1.7988	0.7456	-2.41255	0.0158414	0.0356824
Os01g0292250	13.3468	-1.1344	0.4454	-2.54692	0.0108679	0.0254379
Os01g0293000	142.592	-4.4084	0.2791	-15.7941	3.41609e-56	1.05768e-54	S-adenosylmethionine synthase 3 [Source:UniProt/SWISSPROT;Acc:Q9LGU6]
Os01g0295700	2753.49	1.5159	0.1751	8.65739	4.8269e-18	4.57996e-17	Probable protein phosphatase 2C 2 [Source:UniProt/SWISSPROT;Acc:Q9FYN7]
Os01g0296000	8.8926	-1.8428	0.4996	-3.68826	0.000225793	0.000709971	Os01g0296000 protein; Putative receptor-like protein kinase 1 [Source:UniProt/SPTREMBL;Acc:Q5JNH7]
Os01g0298301	29.8434	1.5694	0.3193	4.9152	8.86927e-07	3.78454e-06	Os01g0298301 protein [Source:UniProt/SPTREMBL;Acc:C7IX33]
Os01g0301000	54.8698	-1.6601	0.233	-7.12646	1.02985e-12	7.17251e-12	Os01g0301000 protein; Putative DNA-binding protein; cDNA clone:J013054P19, full insert sequence; cDNA clone:J033005A18, full insert sequence [Source:UniProt/SPTREMBL;Acc:Q5JL31]
Os01g0301300	17.629	-1.226	0.3414	-3.59077	0.000329706	0.00101054	Os01g0301300 protein [Source:UniProt/SPTREMBL;Acc:Q0JNE2]
Os01g0301900	53.7024	1.236	0.3825	3.23107	0.00123327	0.00345734	Os01g0301900 protein; P0035H10.3 protein; Putative uncharacterized protein B1146F03.1; Uncharacterized protein [Source:UniProt/SPTREMBL;Acc:Q9FP37]
Os01g0302100	15.8945	2.143	0.4124	5.19646	2.03119e-07	9.30162e-07	cDNA clone:J023126J21, full insert sequence [Source:UniProt/SPTREMBL;Acc:B7ER10]
Os01g0302250	5.1716	1.3356	0.565	2.36409	0.0180744	0.0401575	Os01g0302250 protein [Source:UniProt/SPTREMBL;Acc:C7IX35]
Os01g0303000	18222.3	-2.2584	0.1549	-14.5819	3.66301e-48	9.63232e-47	Os01g0303000 protein; P0035H10.18 protein; Putative CP12; Uncharacterized protein; cDNA clone:001-009-C09, full insert sequence; cDNA clone:J033080D15, full insert sequence [Source:UniProt/SPTREMBL;Acc:Q9FP25]
Os01g0303800	133.39	-1.0942	0.2922	-3.74516	0.000180278	0.00057546	Os01g0303800 protein; Putative ER6 protein; Uncharacterized protein; cDNA clone:006-306-C04, full insert sequence [Source:UniProt/SPTREMBL;Acc:Q657H4]
Os01g0305300	55.851	2.4299	0.2468	9.84546	7.17134e-23	8.40689e-22
Os01g0307624	8.3418	1.7007	0.6177	2.75324	0.00590083	0.0145795
Os01g0307686	24.2184	1.7441	0.3228	5.40352	6.53471e-08	3.13458e-07
Os01g0311300	5.3069	-1.4452	0.5778	-2.50097	0.0123853	0.0286166	Os01g0311300 protein [Source:UniProt/SPTREMBL;Acc:Q0JNA4]
Os01g0311800	20.3116	-2.9731	0.641	-4.63853	3.50899e-06	1.40314e-05	Pectin methylesterase PME1-like protein [Source:UniProt/SPTREMBL;Acc:Q655Q3]
Os01g0312500	6.1868	-3.1435	0.7213	-4.35809	1.31205e-05	4.89915e-05	Pectinesterase [Source:UniProt/SPTREMBL;Acc:Q655P5]
Os01g0313300	343.255	-3.2571	0.1497	-21.7551	6.18665e-105	4.58978e-103	Os01g0313300 protein; Putative ethylene response factor 2; cDNA clone:J023075G11, full insert sequence [Source:UniProt/SPTREMBL;Acc:Q8LQ87]
Os01g0314800	11418.4	2.7397	0.1384	19.7926	3.44904e-87	1.95811e-85	Os01g0314800 protein; Uncharacterized protein [Source:UniProt/SPTREMBL;Acc:Q0JN91]
Os01g0316600	1572.29	2.22	0.09	24.6695	2.27442e-134	2.36002e-132
Os01g0317800	70.7953	-2.2956	0.2929	-7.83675	4.62368e-15	3.72051e-14	Os01g0317800 protein; Phospholipase-like protein; Uncharacterized protein; cDNA clone:001-204-G01, full insert sequence [Source:UniProt/SPTREMBL;Acc:Q94D81]
Os01g0321300	2134.96	1.3775	0.1201	11.4648	1.98126e-30	3.09839e-29	Putative SecA [Source:UniProt/SPTREMBL;Acc:Q657P0]
Os01g0321900	9.4185	1.0922	0.4308	2.53502	0.0112439	0.0262222	Putative uncharacterized protein P0426D06.27 [Source:UniProt/SPTREMBL;Acc:Q657N3]
Os01g0323000	16.8996	-1.2852	0.5	-2.57064	0.0101509	0.0238964	Os01g0323000 protein; Receptor protein kinase PERK1-like protein; Uncharacterized protein [Source:UniProt/SPTREMBL;Acc:Q9AWQ0]
Os01g0323100	2.121	-2.1559	0.7445	-2.89584	0.0037815	0.00970949	Os01g0323100 protein; Putative Pto kinase interactor 1; Uncharacterized protein; cDNA clone:J013002H11, full insert sequence [Source:UniProt/SPTREMBL;Acc:Q9AWP9]
Os01g0323600	184.13	1.254	0.1407	8.91392	4.92605e-19	4.90592e-18	S-adenosylmethionine synthase 2 [Source:UniProt/SWISSPROT;Acc:P93438]
Os01g0324400	192.181	-1.1977	0.1543	-7.76392	8.23407e-15	6.51976e-14	Putative uncharacterized protein OSJNBa0011P19.20-2 [Source:UniProt/SPTREMBL;Acc:Q657G4]
Os01g0326100	3.8574	1.4278	0.6191	2.30619	0.0211001	0.0460969	Os01g0326100 protein [Source:UniProt/SPTREMBL;Acc:Q0JN60]
Os01g0326300	49.4549	1.0835	0.3189	3.39741	0.000680275	0.00198612	Class III peroxidase 13 [Source:UniProt/SPTREMBL;Acc:Q5U1T0]
Os01g0329300	1.232	1.9587	0.7446	2.63038	0.00852884	0.0203729	Os01g0329300 protein; Putative polygalacturonase PG2 [Source:UniProt/SPTREMBL;Acc:Q5ZDR5]
Os01g0329400	1655.04	2.5879	0.0747	34.6588	3.29413e-263	1.19031e-260	Os01g0329400 protein; Putative mitochondrial carrier protein; Uncharacterized protein [Source:UniProt/SPTREMBL;Acc:Q5ZDR4]
Os01g0330100	15.0271	-1.3403	0.4607	-2.90919	0.00362372	0.00933873	Os01g0330100 protein [Source:UniProt/SPTREMBL;Acc:C7IWN0]
Os01g0331100	20.5894	1.1905	0.3475	3.42554	0.00061358	0.00180512	Putative lipase homolog; cDNA clone:J023146F09, full insert sequence [Source:UniProt/SPTREMBL;Acc:Q5ZCY5]
Os01g0333001	8.7097	-1.384	0.4857	-2.84954	0.00437827	0.0111117
Os01g0337500	6.1967	2.0402	0.5582	3.65535	0.000256832	0.000800116	H+-pyrophosphatase; Os01g0337500 protein [Source:UniProt/SPTREMBL;Acc:Q94CP2]
Os01g0349800	9.1069	-2.3552	0.5533	-4.25689	2.07294e-05	7.55257e-05	Os01g0349800 protein; Putative cytochrome P450; Uncharacterized protein; cDNA clone:J023019H16, full insert sequence [Source:UniProt/SPTREMBL;Acc:Q8LQ77]
Os01g0352100	635.034	2.2277	0.1863	11.9566	5.99686e-33	1.02611e-31	Os01g0352100 protein; Putative ethylene-forming enzyme; Uncharacterized protein [Source:UniProt/SPTREMBL;Acc:Q5ZAT3]
Os01g0354200	22.3641	-1.2073	0.3517	-3.43281	0.000597352	0.00176177	cDNA clone:002-110-E10, full insert sequence [Source:UniProt/SPTREMBL;Acc:B7F4K3]
Os01g0355500	713.195	1.4855	0.0668	22.2497	1.13472e-109	8.86817e-108	200 kDa antigen p200-like protein; Os01g0355500 protein; cDNA clone:J023078P09, full insert sequence [Source:UniProt/SPTREMBL;Acc:Q5ZCQ7]
Os01g0356400	4239.34	2.1682	0.0857	25.2904	4.07091e-141	4.6481e-139	MRP-like ABC transporter; Putative AtMRP4; cDNA, clone: J075142E09, full insert sequence [Source:UniProt/SPTREMBL;Acc:Q8GU64]
Os01g0356900	4.0055	2.1228	0.6376	3.32934	0.000870517	0.00249716	Os01g0356900 protein; Putative leucine-rich repeat/extensin 1; Uncharacterized protein [Source:UniProt/SPTREMBL;Acc:Q8LJ87]
Os01g0358100	10.9911	-1.9574	0.5975	-3.27607	0.00105262	0.00298083	Os01g0358100 protein; Putative uncharacterized protein P0025H06.29; Putative uncharacterized protein P0514H03.8; Uncharacterized protein; cDNA clone:001-109-A08, full insert sequence [Source:UniProt/SPTREMBL;Acc:Q94DK4]
Os01g0360200	64.5188	-1.8163	0.2736	-6.63771	3.18602e-11	1.99664e-10	Respiratory burst oxidase homolog protein B [Source:UniProt/SWISSPROT;Acc:Q5ZAJ0]
Os01g0362100	1445.21	3.642	0.0793	45.9148	0	0	Esterase/lipase/thioesterase-like protein; Os01g0362100 protein; Uncharacterized protein [Source:UniProt/SPTREMBL;Acc:Q5ZC21]
Os01g0362533	14.7024	-1.2716	0.4007	-3.17303	0.00150856	0.00416597
Os01g0362800	5.4043	-1.4443	0.6183	-2.33604	0.0194894	0.0429409
Os01g0364100	25.1013	1.1131	0.2738	4.06553	4.79238e-05	0.000165926	Putative wall-associated kinase 4 [Source:UniProt/SPTREMBL;Acc:Q9ARW4]
Os01g0364400	139.919	1.8158	0.2161	8.40128	4.41637e-17	3.94659e-16
Os01g0364800	118.518	1.3632	0.1941	7.02148	2.19523e-12	1.49965e-11	Os01g0364800 protein [Source:UniProt/SPTREMBL;Acc:Q0JMS8]
Os01g0365000	29.4387	1.294	0.4941	2.61883	0.00882312	0.02103	Uncharacterized protein [Source:UniProt/SPTREMBL;Acc:A2ZT46]
Os01g0368000	2.6782	-1.7308	0.6839	-2.53055	0.0113884	0.0265147	P0560B06.15 protein [Source:UniProt/SPTREMBL;Acc:Q93WI6]
Os01g0369000	1030.8	1.0621	0.0913	11.6351	2.7316e-31	4.40642e-30	CUL1; Os01g0369000 protein; Uncharacterized protein; cDNA clone:001-033-G02, full insert sequence; cDNA clone:J013000P07, full insert sequence [Source:UniProt/SPTREMBL;Acc:Q5ZC88]
Os01g0369700	85.3119	1.067	0.2225	4.79556	1.6222e-06	6.73118e-06	Os01g0369700 protein; Putative glutathione transferase F4; cDNA clone:001-121-F03, full insert sequence; cDNA clone:002-188-H01, full insert sequence; cDNA clone:J033039A11, full insert sequence [Source:UniProt/SPTREMBL;Acc:Q5ZC86]
Os01g0371200	15.0812	1.9945	0.5194	3.84026	0.000122905	0.000401757	Probable glutathione S-transferase GSTF1 [Source:UniProt/SWISSPROT;Acc:O65857]
Os01g0372350	13.8379	1.0567	0.4582	2.30613	0.0211036	0.0461007	Uncharacterized protein [Source:UniProt/SPTREMBL;Acc:B9EWT4]
Os01g0372400	2.852	1.8826	0.7229	2.60408	0.00921209	0.0218757	Os01g0372400 protein; Putative glutathione transferase; cDNA clone:002-141-G07, full insert sequence [Source:UniProt/SPTREMBL;Acc:Q93VX8]
Os01g0373700	5.3183	1.5756	0.6098	2.58371	0.00977429	0.0230858	Os01g0373700 protein; Putative uncharacterized protein B1039D07.41; Putative uncharacterized protein B1045D11.19 [Source:UniProt/SPTREMBL;Acc:Q93VU1]
Os01g0376600	1.7403	2.4	0.7427	3.23122	0.00123261	0.00345645	Putative uncharacterized protein B1111C09.28; Uncharacterized protein [Source:UniProt/SPTREMBL;Acc:Q5ZCU2]
Os01g0376700	469.491	2.3439	0.0899	26.0782	6.45123e-150	8.36047e-148	Probable sucrose-phosphatase 1 [Source:UniProt/SWISSPROT;Acc:Q94E75]
Os01g0378100	18.2873	-2.6966	0.6615	-4.0765	4.57184e-05	0.000158935
Os01g0382400	225.225	-3.4282	0.2615	-13.1085	2.94394e-39	6.06034e-38	Os01g0382400 protein; Putative pathogenesis-related protein; cDNA clone:J023072K01, full insert sequence [Source:UniProt/SPTREMBL;Acc:Q8W084]
Os01g0383700	3814.45	2.032	0.0637	31.8869	4.06263e-223	9.453e-221	Os01g0383700 protein [Source:UniProt/SPTREMBL;Acc:C7IWT8]
Os01g0384901	1.2682	2.1067	0.7457	2.82515	0.00472592	0.0119133
Os01g0387865	3.2948	-1.8612	0.6734	-2.7637	0.00571508	0.0141536	Uncharacterized protein [Source:UniProt/SPTREMBL;Acc:B9EX19]
Os01g0392600	29.8428	-2.9945	0.4342	-6.89707	5.30876e-12	3.52777e-11
Os01g0500825	7.8203	1.2808	0.4978	2.57305	0.0100806	0.0237527
Os01g0504100	52.7609	-2.5766	0.2832	-9.0972	9.26937e-20	9.54087e-19	Os01g0504100 protein; Purine permease-like protein; cDNA clone:001-206-B08, full insert sequence [Source:UniProt/SPTREMBL;Acc:Q5QNA0]
Os01g0504500	615.781	2.1925	0.1269	17.2781	6.87391e-67	2.67926e-65	Os01g0504500 protein; Putative NIC2 [Source:UniProt/SPTREMBL;Acc:Q5QN97]
Os01g0505500	8.3671	-1.7973	0.5244	-3.42736	0.000609481	0.0017941	Os01g0505500 protein; Pentatricopeptide (PPR) repeat-containing protein-like; Uncharacterized protein [Source:UniProt/SPTREMBL;Acc:Q5QN81]
Os01g0505700	61.2746	-2.1179	0.2446	-8.65836	4.78595e-18	4.54673e-17	Uncharacterized protein [Source:UniProt/SPTREMBL;Acc:B9EX47]
Os01g0508000	104.405	1.078	0.3193	3.37588	0.000735806	0.00213768	Beta-glucosidase 1 [Source:UniProt/SWISSPROT;Acc:Q5QMT0]
Os01g0509400	2.7755	-1.8782	0.7321	-2.56549	0.0103029	0.0242281	CLE family OsCLE103 protein; Os01g0509400 protein; Uncharacterized protein; cDNA clone:002-176-E08, full insert sequence [Source:UniProt/SPTREMBL;Acc:Q0JMF4]
Os01g0511100	153.686	-1.7912	0.2622	-6.83275	8.33045e-12	5.44502e-11	Os01g0511100 protein; Putative ER6 protein; Uncharacterized protein; cDNA clone:J023069J05, full insert sequence [Source:UniProt/SPTREMBL;Acc:Q94E74]
Os01g0512400	1.3212	-1.9116	0.7456	-2.56405	0.0103458	0.0243196	Os01g0512400 protein; Putative uncharacterized protein OSJNBa0054L14.23; Putative uncharacterized protein P0504D03.9 [Source:UniProt/SPTREMBL;Acc:Q5QMU9]
Os01g0513100	496.968	1.6238	0.1507	10.7723	4.65135e-27	6.45847e-26
Os01g0513400	980.005	1.2585	0.1503	8.3715	5.68896e-17	5.05733e-16	Os01g0513400 protein; Putative uncharacterized protein P0504D03.28; cDNA clone:J023025D18, full insert sequence [Source:UniProt/SPTREMBL;Acc:Q5QND0]
Os01g0513900	2.3506	-2.0242	0.7129	-2.83933	0.00452089	0.0114397	Os01g0513900 protein; Putative KIF3 protein; Uncharacterized protein [Source:UniProt/SPTREMBL;Acc:Q9AWM8]
Os01g0514600	5.7033	-2.3574	0.6474	-3.64122	0.000271354	0.000842026	Os01g0514600 protein; Putative plastin 3; Uncharacterized protein [Source:UniProt/SPTREMBL;Acc:Q5QMW7]
Os01g0515300	49.1078	2.1352	0.2485	8.59061	8.65075e-18	8.0735e-17
Os01g0517900	2.6605	2.937	0.7272	4.03861	5.37678e-05	0.0001852
Os01g0520600	162.318	1.8715	0.1451	12.8975	4.64659e-38	9.23126e-37	Blight resistance protein RGA1-like protein; Os01g0520600 protein [Source:UniProt/SPTREMBL;Acc:Q5QLX2]
Os01g0520800	19.8461	1.1642	0.3463	3.36217	0.000773319	0.00223967	Os01g0520800 protein; Putative uncharacterized protein B1168H06.45; Uncharacterized protein; cDNA clone:J033094A13, full insert sequence [Source:UniProt/SPTREMBL;Acc:Q5QLW9]
Os01g0521600	1.3681	2.0026	0.7452	2.68728	0.00720369	0.017496
Os01g0524251	5.4679	-1.2972	0.571	-2.27201	0.0230862	0.0499907	Os01g0524100 protein; Uncharacterized protein [Source:UniProt/SPTREMBL;Acc:B9EX99]
Os01g0524500	181.81	-2.2714	0.1748	-12.9953	1.30075e-38	2.62491e-37
Os01g0524700	310.42	1.4123	0.1455	9.70483	2.8756e-22	3.29066e-21	Os01g0524700 protein; Putative uncharacterized protein B1249E06.25; cDNA clone:001-123-H08, full insert sequence [Source:UniProt/SPTREMBL;Acc:Q5QL78]
Os01g0525700	8.5241	-1.9295	0.557	-3.46395	0.000532309	0.00158225
Os01g0525800	7.3548	-1.3074	0.4947	-2.64311	0.00821472	0.0197176
Os01g0528800	2604.26	1.8493	0.0434	42.6164	0	0	Os01g0528800 protein; Putative cinnamyl alcohol dehydrogenase; Uncharacterized protein; cDNA clone:001-025-F12, full insert sequence; cDNA clone:J013162A03, full insert sequence [Source:UniProt/SPTREMBL;Acc:Q5QM39]
Os01g0529800	6.5282	-3.0737	0.7267	-4.2298	2.33901e-05	8.46477e-05	3-ketoacyl-CoA synthase [Source:UniProt/SPTREMBL;Acc:Q8LQT7]
Os01g0530316	4.2762	-1.6196	0.66	-2.45378	0.0141362	0.0322402
Os01g0530650	27.1029	2.8334	0.3397	8.34096	7.36925e-17	6.51336e-16
Os01g0532300	103.1	1.0321	0.1961	5.26358	1.41279e-07	6.55871e-07	Os01g0532300 protein; Uncharacterized protein; cDNA, clone: J100019F21, full insert sequence [Source:UniProt/SPTREMBL;Acc:B7F9Z0]
Os01g0532700	23.7043	-1.1728	0.3785	-3.09841	0.00194561	0.00527055
Os01g0532800	27.0304	-1.7941	0.3193	-5.61818	1.92985e-08	9.69944e-08	Os01g0532800 protein; Putative uncharacterized protein OJ1619_F12.19; cDNA clone:001-024-F04, full insert sequence [Source:UniProt/SPTREMBL;Acc:Q5JLG6]
Os01g0533800	22.3737	1.5136	0.3108	4.87083	1.11131e-06	4.69242e-06
Os01g0534800	962.204	1.6292	0.084	19.4014	7.50774e-84	4.0526e-82	Os01g0534800 protein; Putative PRLI-interacting factor K [Source:UniProt/SPTREMBL;Acc:Q5JLH9]
Os01g0535400	273.248	1.6376	0.0969	16.902	4.34791e-64	1.56923e-62	cDNA clone:J013036D01, full insert sequence [Source:UniProt/SPTREMBL;Acc:B7EBD9]
Os01g0535900	234.914	-1.3236	0.1329	-9.95733	2.34279e-23	2.79877e-22	Os01g0535900 protein; cDNA clone:J013058F01, full insert sequence; tRNA (Guanine-N(7)-)-methyltransferase-like protein [Source:UniProt/SPTREMBL;Acc:Q5JLD6]
Os01g0536400	3.2842	-2.3822	0.6992	-3.40703	0.000656751	0.00192292	Os01g0536400 protein; Putative 2-oxoglutarate-dependent oxygenase; cDNA, clone: J100072E06, full insert sequence [Source:UniProt/SPTREMBL;Acc:Q8GSY5]
Os01g0537250	248.284	-1.2926	0.2332	-5.54323	2.96938e-08	1.46957e-07
Os01g0542000	134.638	-3.0257	0.2773	-10.9132	9.96976e-28	1.42027e-26	DNA-damage-repair/toleration protein-like; Os01g0542000 protein [Source:UniProt/SPTREMBL;Acc:Q8LHG8]
Os01g0542100	5.676	-1.6618	0.5839	-2.84591	0.00442848	0.0112262	Putative uncharacterized protein OSJNBa0062A24.22 [Source:UniProt/SPTREMBL;Acc:Q5JJY3]
Os01g0544450	6.4272	-1.5337	0.6644	-2.30839	0.0209772	0.0458736	Uncharacterized protein [Source:UniProt/SPTREMBL;Acc:B9EXF2]
Os01g0546400	49.0142	3.5905	0.3514	10.2168	1.66805e-24	2.08262e-23	Os01g0546400 protein; Putative MtN21 [Source:UniProt/SPTREMBL;Acc:Q5JKD5]
Os01g0546500	27.138	-1.04	0.3032	-3.43008	0.000603393	0.00177771	Fertility restorer-like protein; Os01g0546500 protein; Uncharacterized protein; cDNA clone:J023013K01, full insert sequence [Source:UniProt/SPTREMBL;Acc:Q8RYR6]
Os01g0547000	190.653	1.1009	0.1073	10.2638	1.02626e-24	1.29714e-23	Os01g0547000 protein; Putative RPR1; Uncharacterized protein; cDNA clone:J023090D06, full insert sequence [Source:UniProt/SPTREMBL;Acc:Q8RYR1]
Os01g0548600	12.2009	-1.0557	0.4218	-2.50266	0.0123263	0.0284953	Os01g0548600 protein; Protein kinase-like protein [Source:UniProt/SPTREMBL;Acc:Q5JJR2]
Os01g0550200	49.4788	-1.197	0.2476	-4.8345	1.33479e-06	5.59453e-06	Os01g0550200 protein; Putative uncharacterized protein B1156H12.26; Putative uncharacterized protein OSJNBa0024F24.11 [Source:UniProt/SPTREMBL;Acc:Q8RYS9]
Os01g0551000	1344.86	1.5335	0.0936	16.386	2.40687e-60	8.0528e-59	Os01g0551000 protein; Putative uncharacterized protein OSJNBa0024F24.32; Putative uncharacterized protein OSJNBa0066C06.1; cDNA clone:001-206-D06, full insert sequence; cDNA clone:J023086F06, full insert sequence [Source:UniProt/SPTREMBL;Acc:Q5JK91]
Os01g0551400	20.7836	-1.2389	0.3193	-3.87978	0.000104549	0.000345579	Os01g0551400 protein; Uncharacterized protein [Source:UniProt/SPTREMBL;Acc:Q0JM07]
Os01g0552000	130.039	1.7733	0.1466	12.0966	1.1013e-33	1.92956e-32
Os01g0552050	61.9842	2.4232	0.2981	8.12776	4.37286e-16	3.7071e-15
Os01g0552850	16.0002	-1.151	0.4122	-2.79252	0.00522997	0.013049
Os01g0555100	13.8315	-2.2493	0.6629	-3.39302	0.00069127	0.00201535	Os01g0555100 protein; Putative zinc finger transcription factor ZFP30; cDNA clone:002-180-E06, full insert sequence [Source:UniProt/SPTREMBL;Acc:Q8RYZ5]
Os01g0555200	110.816	1.349	0.2453	5.49909	3.81763e-08	1.87009e-07	Os01g0555200 protein; Putative uncharacterized protein B1110C07.46; Uncharacterized protein [Source:UniProt/SPTREMBL;Acc:Q5JKS2]
Os01g0555800	42.3941	-1.0423	0.399	-2.61215	0.0089974	0.0214056	Peptide deformylase 1A, chloroplastic [Source:UniProt/SWISSPROT;Acc:B6RGY0]
Os01g0556650	216.821	4.3834	0.2442	17.9492	4.86431e-72	2.1102e-70
Os01g0556700	67.5518	4.2202	0.325	12.987	1.45027e-38	2.92473e-37
Os01g0556800	11.882	1.9546	0.4309	4.53557	5.74471e-06	2.2377e-05
Os01g0557550	8.987	-1.4688	0.4692	-3.13045	0.00174539	0.00476249
Os01g0558850	227.488	1.718	0.133	12.9225	3.36107e-38	6.70337e-37
Os01g0559300	105.988	-1.3546	0.1806	-7.49982	6.39069e-14	4.81441e-13	Os01g0559300 protein; Putative uncharacterized protein B1064G04.20; Putative uncharacterized protein B1144D11.42; Uncharacterized protein; cDNA clone:002-115-B10, full insert sequence [Source:UniProt/SPTREMBL;Acc:Q5JKQ9]
Os01g0559600	3845.21	-1.9359	0.0735	-26.3322	8.20441e-153	1.10039e-150	Os01g0559600 protein; Putative C13 endopeptidase NP1; cDNA clone:J013108L21, full insert sequence [Source:UniProt/SPTREMBL;Acc:Q7F1B4]
Os01g0559750	844.804	1.0142	0.1655	6.12731	8.93768e-10	5.01483e-09	Uncharacterized protein [Source:UniProt/SPTREMBL;Acc:B9EXK1]
Os01g0560000	527.421	-1.1545	0.1279	-9.02727	1.76002e-19	1.78879e-18	IAA-amino acid hydrolase ILR1-like 1 [Source:UniProt/SWISSPROT;Acc:Q8S9S4]
Os01g0566050	166.722	-2.5331	0.1564	-16.1984	5.17795e-59	1.69007e-57
Os01g0566100	72.2013	-1.8013	0.225	-8.00516	1.19312e-15	9.89351e-15	Nematode responsive protein-like; Os01g0566100 protein [Source:UniProt/SPTREMBL;Acc:Q657D6]
Os01g0566701	18.4525	-2.5708	0.5593	-4.59643	4.29795e-06	1.70003e-05
Os01g0566800	38.6496	-2.2644	0.3401	-6.65901	2.75672e-11	1.73575e-10	BHLH transcription-like [Source:UniProt/SPTREMBL;Acc:Q657D1]
Os01g0567400	124.057	1.1376	0.1539	7.3937	1.42794e-13	1.05175e-12	Os01g0567400 protein; Uncharacterized protein [Source:UniProt/SPTREMBL;Acc:Q0JLU6]
Os01g0570601	1.7044	-2.1543	0.7426	-2.90098	0.00372001	0.0095636	Uncharacterized protein [Source:UniProt/SPTREMBL;Acc:B9EXM1]
Os01g0570700	773.998	-1.4248	0.0829	-17.1853	3.42141e-66	1.30217e-64	Os01g0570700 protein [Source:UniProt/SPTREMBL;Acc:Q0JLU1]
Os01g0571000	254.318	1.618	0.1183	13.6808	1.32157e-42	3.01118e-41	Mitochondrial carrier protein-like; Os01g0571000 protein; Uncharacterized protein [Source:UniProt/SPTREMBL;Acc:Q656X5]
Os01g0571133	20.1783	1.7709	0.3346	5.2924	1.20722e-07	5.65051e-07
Os01g0572300	114.849	-2.3214	0.2025	-11.4617	2.05439e-30	3.20949e-29	Os01g0572300 protein [Source:UniProt/SPTREMBL;Acc:Q0JLT2]
Os01g0574800	75.2908	-1.4418	0.2007	-7.18559	6.69153e-13	4.73121e-12	Os01g0574800 protein; Putative uncharacterized protein B1151A10.31 [Source:UniProt/SPTREMBL;Acc:Q8LQJ5]
Os01g0575200	515.477	1.7841	0.1785	9.99391	1.62065e-23	1.94745e-22	Basic helix-loop-helix (BHLH) family protein-like; Uncharacterized protein; cDNA clone:002-101-F10, full insert sequence [Source:UniProt/SPTREMBL;Acc:Q8S0C6]
Os01g0578000	106.656	-1.0114	0.1519	-6.65705	2.79381e-11	1.75874e-10	DNA repair protein radA (RadA)-like; Os01g0578000 protein; cDNA clone:006-202-D10, full insert sequence [Source:UniProt/SPTREMBL;Acc:Q9AWX8]
Os01g0579800	50.7377	-1.3499	0.2192	-6.15949	7.29791e-10	4.12264e-09	Os01g0579800 protein; Putative uncharacterized protein P0013G02.35; Putative uncharacterized protein P0672C09.15; Uncharacterized protein; cDNA clone:002-181-C12, full insert sequence [Source:UniProt/SPTREMBL;Acc:Q656G2]
Os01g0581400	42.0534	1.0217	0.2419	4.2229	2.41181e-05	8.70872e-05	Os01g0581400 protein; Serine threonine kinase 1-like [Source:UniProt/SPTREMBL;Acc:Q5ZB74]
Os01g0583100	634.335	1.1095	0.1504	7.37947	1.58926e-13	1.16581e-12	Probable protein phosphatase 2C 6 [Source:UniProt/SWISSPROT;Acc:Q0JLP9]
Os01g0584300	36.2189	-1.4556	0.3352	-4.34219	1.41068e-05	5.24673e-05
Os01g0584900	29.7689	1.4674	0.4128	3.55455	0.00037863	0.00114925	Os01g0584900 protein; Uncharacterized protein; WRKY transcription factor 28-like; WRKY transcription factor 77; WRKY5; cDNA clone:002-144-B05, full insert sequence [Source:UniProt/SPTREMBL;Acc:Q94D50]
Os01g0585100	36.1896	1.6181	0.2734	5.919	3.23905e-09	1.74167e-08	Os01g0585100 protein; Putative uncharacterized protein OSJNBb0024F06.26; Putative uncharacterized protein P0712E02.13; cDNA clone:J023028H21, full insert sequence [Source:UniProt/SPTREMBL;Acc:Q94D47]
Os01g0585300	799.258	1.1861	0.1514	7.83309	4.76023e-15	3.82737e-14	Os01g0585300 protein; Uncharacterized protein; cDNA clone:J023103B06, full insert sequence [Source:UniProt/SPTREMBL;Acc:Q0JLN9]
Os01g0587400	34.2476	1.0664	0.262	4.07072	4.68679e-05	0.000162553	Serine/threonine-protein kinase [Source:UniProt/SPTREMBL;Acc:Q5ZBQ1]
Os01g0588900	12961.8	2.2526	0.0994	22.6661	9.69001e-114	7.9154e-112	Cytokinin riboside 5'-monophosphate phosphoribohydrolase LOG [Source:UniProt/SWISSPROT;Acc:Q5ZC82]
Os01g0590200	184.47	-7.1122	0.5012	-14.1913	1.03674e-45	2.57e-44	Os01g0590200 protein; Putative uncharacterized protein P0415C01.21; Uncharacterized protein; cDNA clone:001-010-G09, full insert sequence; cDNA clone:001-115-B09, full insert sequence [Source:UniProt/SPTREMBL;Acc:Q5ZC69]
Os01g0590700	8.8701	-3.8898	0.6791	-5.72799	1.01626e-08	5.23454e-08
Os01g0591000	411.069	2.2411	0.2118	10.5822	3.60301e-26	4.83033e-25	Cytosolic aldehyde dehydrogenase; Os01g0591000 protein; Putative aldehyde dehydrogenase (NAD+); cDNA clone:002-117-A10, full insert sequence; cDNA clone:J023144F17, full insert sequence [Source:UniProt/SPTREMBL;Acc:Q9LRE9]
Os01g0591500	20.1832	1.0803	0.4708	2.29458	0.021757	0.0473764
Os01g0593500	66.2684	-1.3245	0.2165	-6.11703	9.53353e-10	5.33551e-09	Os01g0593500 protein; Uncharacterized protein [Source:UniProt/SPTREMBL;Acc:Q0JLK3]
Os01g0598400	104.34	2.5738	0.2279	11.2929	1.42196e-29	2.16101e-28	Os01g0598400 protein; Uncharacterized protein; cDNA clone:002-148-E10, full insert sequence [Source:UniProt/SPTREMBL;Acc:Q0JLI0]
Os01g0599550	86.996	1.4954	0.2016	7.41821	1.18713e-13	8.80285e-13
Os01g0599900	1.3164	1.6726	0.7319	2.28535	0.0222923	0.048439	Uncharacterized protein [Source:UniProt/SPTREMBL;Acc:B9EXW8]
Os01g0601000	6.053	2.0275	0.5681	3.56897	0.000358381	0.00109145	Os01g0601000 protein [Source:UniProt/SPTREMBL;Acc:Q0JLH0]
Os01g0603200	1.9872	1.6629	0.7236	2.29816	0.0215525	0.0469811	Uncharacterized protein [Source:UniProt/SPTREMBL;Acc:B9EXY0]
Os01g0604000	6.4923	-1.7353	0.5825	-2.9791	0.00289099	0.0075944	Os01g0604000 protein; Putative uncharacterized protein B1085F01.37; Putative uncharacterized protein P0681B11.17 [Source:UniProt/SPTREMBL;Acc:Q5ZBC2]
Os01g0604500	268.969	2.0414	0.1217	16.7764	3.63404e-63	1.28294e-61	Probable calcium-binding protein CML12 [Source:UniProt/SWISSPROT;Acc:Q5ZD81]
Os01g0604600	13.4303	1.0966	0.4112	2.66709	0.00765121	0.0184879	Os01g0604600 protein; Uncharacterized protein [Source:UniProt/SPTREMBL;Acc:Q0JLF2]
Os01g0605300	1.8931	-1.6656	0.7277	-2.28882	0.02209	0.0480437	Os01g0605300 protein; Uncharacterized protein; cDNA clone:001-123-D05, full insert sequence [Source:UniProt/SPTREMBL;Acc:Q0JLE6]
Os01g0607200	63.1071	-1.0029	0.2007	-4.99812	5.78907e-07	2.52601e-06	Amino-acid permease BAT1 homolog [Source:UniProt/SWISSPROT;Acc:B9EXZ6]
Os01g0607600	10.6455	1.0295	0.4349	2.3673	0.0179185	0.0398515
Os01g0608400	63.1662	4.1338	0.3348	12.348	4.99485e-35	9.10456e-34
Os01g0608900	1.4738	-1.9434	0.7456	-2.60664	0.00914358	0.0217214
Os01g0609501	4.6252	2.8497	0.6504	4.38176	1.17726e-05	4.42143e-05
Os01g0609900	843.774	2.1286	0.0634	33.5524	8.30135e-247	2.42826e-244	Pleiotropic drug resistance protein 4 [Source:UniProt/SWISSPROT;Acc:Q8GU89]
Os01g0610800	3.2587	-2.2078	0.7043	-3.1349	0.00171914	0.00469599	Os01g0610800 protein; Putative uncharacterized protein P0410E03.28 [Source:UniProt/SPTREMBL;Acc:Q5ZE23]
Os01g0611300	10.4961	-1.703	0.5191	-3.28091	0.00103471	0.00293337
Os01g0612900	703.411	1.3834	0.2097	6.59751	4.18131e-11	2.60232e-10	Uncharacterized protein; cDNA, clone: J100059F11, full insert sequence [Source:UniProt/SPTREMBL;Acc:A2ZVC7]
Os01g0613400	3.7301	-1.6059	0.6456	-2.48724	0.012874	0.0296277
Os01g0613500	18.6858	-3.3625	0.4932	-6.81807	9.22695e-12	6.00416e-11	Cysteine proteinase-like; Os01g0613500 protein; cDNA clone:J023048F12, full insert sequence [Source:UniProt/SPTREMBL;Acc:Q9FTI3]
Os01g0613800	30.8314	2.1599	0.3049	7.08485	1.39191e-12	9.60916e-12	Cysteine proteinase-like; Os01g0613800 protein; Uncharacterized protein; cDNA clone:002-172-A05, full insert sequence [Source:UniProt/SPTREMBL;Acc:Q9FTI1]
Os01g0615050	387.9	1.0919	0.1359	8.03603	9.27998e-16	7.74105e-15	Os01g0615050 protein [Source:UniProt/SPTREMBL;Acc:C7IX78]
Os01g0615200	35.5405	-1.6845	0.3112	-5.41217	6.22641e-08	2.99043e-07	10-deacetylbaccatin III-10-O-acetyl transferase-like; Os01g0615200 protein [Source:UniProt/SPTREMBL;Acc:Q9FTH0]
Os01g0616600	25.6592	-2.0439	0.438	-4.6665	3.06376e-06	1.23249e-05	Membrane-associated salt-inducible protein-like; Os01g0616600 protein [Source:UniProt/SPTREMBL;Acc:Q9ASH1]
Os01g0617600	31.2516	-2.118	0.3622	-5.84785	4.97957e-09	2.6315e-08	Os01g0617600 protein [Source:UniProt/SPTREMBL;Acc:Q0JL81]
Os01g0618000	24.9641	1.4457	0.3874	3.73146	0.000190372	0.000604351	Os01g0618000 protein; Putative uncharacterized protein P0686E09.33; cDNA clone:002-113-H01, full insert sequence [Source:UniProt/SPTREMBL;Acc:Q5ZDI4]
Os01g0618100	763.207	-2.9405	0.088	-33.4195	7.14103e-245	2.0122e-242	Os01g0618100 protein; Putative auxin-induced protein; Uncharacterized protein [Source:UniProt/SPTREMBL;Acc:Q5ZBH8]
Os01g0618800	3032.95	1.1297	0.0781	14.4569	2.26777e-47	5.86793e-46	ATP-dependent zinc metalloprotease FTSH 9, chloroplastic/mitochondrial [Source:UniProt/SWISSPROT;Acc:A2ZVG7]
Os01g0618900	54.4769	-1.0611	0.262	-4.05027	5.11579e-05	0.000176646	Polygalacturonase-like [Source:UniProt/SPTREMBL;Acc:Q5ZBG3]
Os01g0619800	135.333	-1.8698	0.2141	-8.7343	2.45162e-18	2.35457e-17	Uncharacterized protein [Source:UniProt/SPTREMBL;Acc:B9EY40]
Os01g0620800	2.2158	2.3709	0.7449	3.18293	0.00145792	0.00403811	Arbutin synthase-like; Os01g0620800 protein; Uncharacterized protein; cDNA clone:002-152-A02, full insert sequence [Source:UniProt/SPTREMBL;Acc:Q9FTW1]
Os01g0621600	9.8918	-1.5847	0.5447	-2.90946	0.00362057	0.00933139	Os01g0621600 protein; Phytochrome / protein kinase-like; Uncharacterized protein [Source:UniProt/SPTREMBL;Acc:Q9AXB6]
Os01g0621900	2570.52	1.8279	0.078	23.4314	2.0439e-121	1.81961e-119	Disease resistance protein-like; Os01g0621900 protein; Uncharacterized protein; cDNA clone:J013038F15, full insert sequence [Source:UniProt/SPTREMBL;Acc:Q9AXB2]
Os01g0622000	1.5569	-2.0844	0.7437	-2.80283	0.00506564	0.0126895
Os01g0622033	169.53	-2.1734	0.1424	-15.2584	1.44789e-52	4.16391e-51
Os01g0622600	3911.28	1.7078	0.1391	12.2796	1.16506e-34	2.09998e-33	Uncharacterized protein; cDNA, clone: J100088L22, full insert sequence [Source:UniProt/SPTREMBL;Acc:A2ZVI7]
Os01g0623500	821.111	2.2208	0.0951	23.3564	1.18746e-120	1.04803e-118	Cell division cycle gene CDC48-like; Os01g0623500 protein; Uncharacterized protein [Source:UniProt/SPTREMBL;Acc:Q9AX97]
Os01g0624000	66.8113	-2.0008	0.2191	-9.13092	6.79185e-20	7.0427e-19	Neutral ceramidase [Source:UniProt/SWISSPROT;Acc:Q0JL46]
Os01g0624500	1860.95	1.1009	0.0792	13.8996	6.37252e-44	1.49752e-42	Protein SGT1 homolog [Source:UniProt/SWISSPROT;Acc:Q0JL44]
Os01g0624700	73.1017	2.6719	0.2522	10.5962	3.10316e-26	4.17114e-25	DNA-binding protein WRKY3-like; Os01g0624700 protein; WRKY12; cDNA clone:002-182-G03, full insert sequence [Source:UniProt/SPTREMBL;Acc:Q5ZEB2]
Os01g0625300	12.1414	-1.6125	0.4983	-3.23586	0.00121278	0.00340332	Heat stress transcription factor C-1a [Source:UniProt/SWISSPROT;Acc:Q6VBA4]
Os01g0626100	66.0117	1.7083	0.2117	8.07023	7.01638e-16	5.88801e-15	Os01g0626100 protein; cDNA clone:J013088A19, full insert sequence [Source:UniProt/SPTREMBL;Acc:Q0JL39]
Os01g0627400	27.0775	1.1212	0.2653	4.22598	2.37907e-05	8.59961e-05	Cytochrome P450-like; Os01g0627400 protein [Source:UniProt/SPTREMBL;Acc:Q5ZE54]
Os01g0627800	15.5289	1.3853	0.4825	2.87131	0.00408778	0.0104292	Cytochrome P450-like; Os01g0627800 protein; cDNA clone:J033063B21, full insert sequence [Source:UniProt/SPTREMBL;Acc:Q5ZE52]
Os01g0628700	1418.25	1.3066	0.0847	15.4337	9.70839e-54	2.8589e-52	cDNA, clone: J100002I07, full insert sequence [Source:UniProt/SPTREMBL;Acc:B7F9W3]
Os01g0628900	2.4106	-2.4033	0.7386	-3.25365	0.00113932	0.00321037	Os01g0628900 protein; Uncharacterized protein [Source:UniProt/SPTREMBL;Acc:Q0JL26]
Os01g0629400	4059.84	1.6597	0.0648	25.6157	1.01981e-144	1.22833e-142	Os01g0629400 protein [Source:UniProt/SPTREMBL;Acc:Q0JL24]
Os01g0629750	275.71	1.261	0.123	10.2544	1.13106e-24	1.42785e-23
Os01g0631200	1106.17	2.4618	0.1251	19.6862	2.83103e-86	1.58672e-84	Os01g0631200 protein [Source:UniProt/SPTREMBL;Acc:Q0JL19]
Os01g0633000	2367.72	1.318	0.1089	12.1	1.05608e-33	1.85246e-32	50S ribosomal protein L31 [Source:UniProt/SPTREMBL;Acc:Q8RVB1]
Os01g0633100	84.7861	1.9418	0.172	11.2925	1.42986e-29	2.17194e-28	Glucose-1-phosphate adenylyltransferase [Source:UniProt/SPTREMBL;Acc:Q7G065]
Os01g0633400	5.7883	1.4579	0.5538	2.63263	0.00847268	0.0202671	Os01g0633400 protein; Putative YZ1; cDNA clone:002-153-F10, full insert sequence [Source:UniProt/SPTREMBL;Acc:Q5VNT2]
Os01g0636400	4.1228	-1.7027	0.6498	-2.62024	0.00878687	0.0209497	Hydrolase-like; cDNA, clone: J065021L21, full insert sequence [Source:UniProt/SPTREMBL;Acc:Q5VNP5]
Os01g0637800	2.2962	2.152	0.725	2.96817	0.00299578	0.00785154	Myb-related protein 340-like; Os01g0637800 protein [Source:UniProt/SPTREMBL;Acc:Q5VNN2]
Os01g0638000	18.1381	2.0002	0.4723	4.23519	2.28359e-05	8.2749e-05	Glucosyltransferase IS5a-like; Os01g0638000 protein; Uncharacterized protein; cDNA clone:J033057I21, full insert sequence; cDNA clone:J033147K24, full insert sequence [Source:UniProt/SPTREMBL;Acc:Q94CZ1]
Os01g0638600	25.6858	3.1825	0.3812	8.34881	6.89523e-17	6.10141e-16	Glucosyltransferase IS10a-like; Os01g0638600 protein; Uncharacterized protein [Source:UniProt/SPTREMBL;Acc:Q94CY6]
Os01g0640100	3.1408	2.5771	0.7168	3.59522	0.000324115	0.000994294
Os01g0642000	122.838	3.6834	0.251	14.6728	9.629e-49	2.57393e-47	Probable isoprenylcysteine alpha-carbonyl methylesterase ICMEL2 [Source:UniProt/SWISSPROT;Acc:Q5VNW5]
Os01g0642100	74.509	3.1681	0.2318	13.6667	1.60486e-42	3.64315e-41
Os01g0642200	3242.51	1.3095	0.1953	6.70619	1.99766e-11	1.269e-10	Os01g0642200 protein; Putative uncharacterized protein P0039G05.26; Putative uncharacterized protein P0510C12.11; Uncharacterized protein; cDNA clone:001-104-H01, full insert sequence; cDNA clone:J023099A13, full insert sequence [Source:UniProt/SPTREMBL;Acc:Q5VNW4]
Os01g0642900	75.3279	-1.7229	0.271	-6.35842	2.03835e-10	1.20442e-09	Os01g0642900 protein; Single-strand DNA binding protein-like; Uncharacterized protein; cDNA clone:001-122-B08, full insert sequence; cDNA clone:J033043K18, full insert sequence [Source:UniProt/SPTREMBL;Acc:Q5VP75]
Os01g0643300	19.6305	2.1525	0.3964	5.42989	5.63876e-08	2.71968e-07	Probable auxin efflux carrier component 3a [Source:UniProt/SWISSPROT;Acc:Q5VP70]
Os01g0644000	142.206	-2.0442	0.227	-9.00498	2.15712e-19	2.18155e-18	Os01g0644000 protein; Putative uncharacterized protein P0510C12.40; Putative uncharacterized protein P0707D10.5; Uncharacterized protein; cDNA clone:001-122-B07, full insert sequence; cDNA clone:J033147D17, full insert sequence [Source:UniProt/SPTREMBL;Acc:Q5VP66]
Os01g0645900	61.4763	-1.9561	0.3365	-5.81331	6.12491e-09	3.21904e-08	Os01g0645900 protein; Sulfate transporter protein-like; Uncharacterized protein; cDNA clone:J023135A05, full insert sequence [Source:UniProt/SPTREMBL;Acc:Q9ASA0]
Os01g0646000	9.9416	-1.8919	0.5192	-3.64411	0.000268315	0.000833184	Os01g0646000 protein [Source:UniProt/SPTREMBL;Acc:Q0JKW0]
Os01g0646300	9.1963	-2.2251	0.5914	-3.76224	0.000168398	0.000539613	Uncharacterized protein; cDNA, clone: J080076J05, full insert sequence [Source:UniProt/SPTREMBL;Acc:B7F9I5]
Os01g0646400	33.3169	-1.5623	0.293	-5.33296	9.66261e-08	4.5644e-07
Os01g0646700	399.241	1.3375	0.1118	11.9601	5.74603e-33	9.84841e-32
Os01g0649200	186.335	-1.4056	0.1523	-9.23167	2.66433e-20	2.81114e-19	Lipase-like; Os01g0649200 protein [Source:UniProt/SPTREMBL;Acc:Q5VP22]
Os01g0649900	86.4818	-1.6508	0.3553	-4.64648	3.37641e-06	1.35224e-05	Lipase-like; Os01g0649900 protein; Uncharacterized protein [Source:UniProt/SPTREMBL;Acc:Q8RZ61]
Os01g0650800	116.662	1.4525	0.1688	8.60563	7.58984e-18	7.10498e-17	Os01g0650800 protein [Source:UniProt/SPTREMBL;Acc:Q0JKT8]
Os01g0651100	14.4495	-2.3075	0.4368	-5.28225	1.27604e-07	5.95537e-07	Os01g0651100 protein [Source:UniProt/SPTREMBL;Acc:Q0JKT5]
Os01g0652100	6.9884	-2.1681	0.7408	-2.92685	0.00342416	0.00886834	Lustrin A-like; Os01g0652100 protein; cDNA clone:J023013B17, full insert sequence; cDNA clone:J023147O12, full insert sequence [Source:UniProt/SPTREMBL;Acc:Q8RZF8]
Os01g0652300	1.5569	-2.0844	0.7437	-2.80283	0.00506564	0.0126895
Os01g0652800	26.7395	-1.1949	0.5052	-2.36535	0.0180133	0.0400391	Putative uncharacterized protein OSJNBb0006H05.2-2; Putative uncharacterized protein OSJNBb0032K15.21-2 [Source:UniProt/SPTREMBL;Acc:Q5VPB1]
Os01g0653300	21.3513	4.8562	0.5587	8.69149	3.57725e-18	3.41323e-17	Putative uncharacterized protein OSJNBb0006H05.8; Putative uncharacterized protein OSJNBb0032K15.27; Uncharacterized protein [Source:UniProt/SPTREMBL;Acc:Q5VPB5]
Os01g0654100	113.369	-2.1766	0.2757	-7.89432	2.91896e-15	2.37429e-14	Os01g0654100 protein; Putative CTP synthase; Uncharacterized protein; cDNA clone:J023020O19, full insert sequence [Source:UniProt/SPTREMBL;Acc:Q5VPD3]
Os01g0654400	5.9309	-2.1191	0.5878	-3.60494	0.000312222	0.000960688	Os01g0654400 protein; Uncharacterized protein [Source:UniProt/SPTREMBL;Acc:Q0JKR6]
Os01g0654450	17.3461	-3.2061	0.5221	-6.14056	8.22291e-10	4.62731e-09
Os01g0654500	1694.67	-1.7356	0.0949	-18.2947	9.112e-75	4.15231e-73	Isocitrate dehydrogenase [NADP] [Source:UniProt/SPTREMBL;Acc:Q7F280]
Os01g0654650	2.8947	-2.0715	0.7279	-2.84575	0.00443071	0.01123
Os01g0655250	172.53	1.1942	0.1604	7.44484	9.70615e-14	7.23931e-13
Os01g0656200	50.8735	1.2323	0.2278	5.40955	6.31828e-08	3.03266e-07	Probable protein phosphatase 2C 8 [Source:UniProt/SWISSPROT;Acc:Q5SN75]
Os01g0656400	374.181	3.3071	0.174	19.008	1.46386e-80	7.41931e-79	Os01g0656400 protein [Source:UniProt/SPTREMBL;Acc:Q0JKQ9]
Os01g0656900	29.2892	-1.6841	0.3276	-5.14003	2.74698e-07	1.24221e-06	Os01g0656900 protein [Source:UniProt/SPTREMBL;Acc:Q0JKQ7]
Os01g0658400	861.016	1.3016	0.0993	13.1136	2.75059e-39	5.66991e-38	Ubiquitin-conjugating enzyme E2 5A [Source:UniProt/SWISSPROT;Acc:Q8S920]
Os01g0658900	104.216	-1.1197	0.1554	-7.20645	5.74294e-13	4.08052e-12	G-box binding protein; Os01g0658900 protein; Uncharacterized protein [Source:UniProt/SPTREMBL;Acc:Q7E0Y1]
Os01g0660200	623.5	2.5706	0.1	25.7114	8.72511e-146	1.06766e-143	Acidic class III chitinase OsChib3a; Chitinase; Os01g0660200 protein; Putative chitinase; cDNA clone:J023143D03, full insert sequence [Source:UniProt/SPTREMBL;Acc:O22080]
Os01g0660300	109.88	-1.025	0.3179	-3.2246	0.0012615	0.0035281	Pyruvate kinase [Source:UniProt/SPTREMBL;Acc:Q0JKP1]
Os01g0660550	71.9135	-1.0705	0.2021	-5.29683	1.17828e-07	5.52093e-07
Os01g0660800	2.9508	-2.51	0.7375	-3.40338	0.000665575	0.00194653	Os01g0660800 protein; Putative uncharacterized protein P0445H04.31; Putative uncharacterized protein P0671D01.6 [Source:UniProt/SPTREMBL;Acc:Q5SMR6]
Os01g0660900	239.773	-2.7796	0.1464	-18.9898	2.06988e-80	1.04391e-78	Os01g0660900 protein [Source:UniProt/SPTREMBL;Acc:Q0JKN8]
Os01g0661000	49.0022	-1.583	0.2318	-6.83039	8.46815e-12	5.52914e-11	Os01g0661000 protein; Uncharacterized protein; cDNA clone:001-123-G08, full insert sequence; cDNA clone:J033075N15, full insert sequence [Source:UniProt/SPTREMBL;Acc:Q0JKN7]
Os01g0663051	4.9848	-1.4891	0.5878	-2.5335	0.0112929	0.0263265	Uncharacterized protein [Source:UniProt/SPTREMBL;Acc:A2ZW92]
Os01g0664200	42.1464	-3.093	0.3476	-8.89762	5.70569e-19	5.66768e-18	Os01g0664200 protein; S-receptor kinase homolog-like; Uncharacterized protein; cDNA clone:J013160C18, full insert sequence [Source:UniProt/SPTREMBL;Acc:Q94E23]
Os01g0665400	87.8282	-1.376	0.1686	-8.16214	3.29154e-16	2.80667e-15	Os01g0665400 protein; Ribokinase-like [Source:UniProt/SPTREMBL;Acc:Q5SN59]
Os01g0665900	33.9636	-1.172	0.2751	-4.25976	2.04644e-05	7.46108e-05	Os01g0665900 protein; Putative uncharacterized protein P0003E08.32; Uncharacterized protein [Source:UniProt/SPTREMBL;Acc:Q5SN49]
Os01g0666600	875.73	1.1948	0.1333	8.96095	3.21885e-19	3.22662e-18	Os01g0666600 protein; Putative uncharacterized protein OSJNBb0063G05.7; Uncharacterized protein [Source:UniProt/SPTREMBL;Acc:Q5QLQ7]
Os01g0667000	8.2463	2.0966	0.4979	4.21093	2.54323e-05	9.15421e-05	OsNAC protein-like [Source:UniProt/SPTREMBL;Acc:Q5QLQ4]
Os01g0667700	207.535	1.3974	0.1548	9.03006	1.71584e-19	1.74505e-18	C-terminal zinc-finger-like; Os01g0667700 protein; Uncharacterized protein; cDNA clone:J023001G18, full insert sequence [Source:UniProt/SPTREMBL;Acc:Q5QLR5]
Os01g0667750	8.3655	4.2043	0.673	6.24716	4.17982e-10	2.4104e-09
Os01g0668100	6.1776	-2.2556	0.7392	-3.05142	0.00227765	0.00609636	Arabinogalactan protein-like; Os01g0668100 protein; cDNA clone:001-200-A09, full insert sequence [Source:UniProt/SPTREMBL;Acc:Q5QLS1]
Os01g0668200	21.2384	2.3229	0.3639	6.38291	1.73751e-10	1.03063e-09
Os01g0668400	8.8671	-1.282	0.4903	-2.61492	0.00892492	0.021248	Serine/threonine-protein kinase [Source:UniProt/SPTREMBL;Acc:B9EYI9]
Os01g0668600	20.0821	-1.784	0.4472	-3.98876	6.64187e-05	0.000225962	Serine/threonine-protein kinase [Source:UniProt/SPTREMBL;Acc:Q8W059]
Os01g0670500	10.2583	1.04	0.4243	2.4514	0.0142302	0.0324474
Os01g0672201	13.6602	2.3091	0.4258	5.42233	5.8827e-08	2.832e-07	Homeobox protein [Source:UniProt/SPTREMBL;Acc:D6BV21]
Os01g0672400	2650	1.3381	0.132	10.1353	3.85303e-24	4.74317e-23	Protein DEHYDRATION-INDUCED 19 homolog 3 [Source:UniProt/SWISSPROT;Acc:Q5QMP3]
Os01g0672600	77.2155	-4.7378	0.3876	-12.2248	2.29161e-34	4.0945e-33
Os01g0673700	56.9913	1.6565	0.2088	7.9331	2.13735e-15	1.74778e-14	DNA-binding protein Dof2-like [Source:UniProt/SPTREMBL;Acc:Q8W0I0]
Os01g0673800	1484.3	-1.3324	0.0822	-16.2118	4.16253e-59	1.36298e-57	Os01g0673800 protein; Putative uncharacterized protein P0007F06.35-2; Putative uncharacterized protein P0485G01.25-2 [Source:UniProt/SPTREMBL;Acc:Q5QMQ2]
Os01g0674000	267.312	1.7422	0.1003	17.3691	1.41451e-67	5.59143e-66	6b-interacting protein 1-like; Os01g0674000 protein; Uncharacterized protein; cDNA clone:J013000M14, full insert sequence [Source:UniProt/SPTREMBL;Acc:Q8LJG7]
Os01g0674700	880.026	1.0557	0.1175	8.98835	2.50978e-19	2.52739e-18	Uncharacterized protein [Source:UniProt/SPTREMBL;Acc:B9EYK3]
Os01g0674800	367.864	-1.0081	0.147	-6.8601	6.88104e-12	4.52459e-11	Os01g0674800 protein; Serine/threonine-specific protein kinase NPK15-like [Source:UniProt/SPTREMBL;Acc:Q5QM36]
Os01g0675000	2.96	2.2235	0.6934	3.20653	0.00134345	0.00374097	Os01g0675000 protein; Uncharacterized protein [Source:UniProt/SPTREMBL;Acc:Q0JKH0]
Os01g0677900	108.161	1.9696	0.3131	6.29043	3.16582e-10	1.84018e-09	Os01g0677900 protein; Putative uncharacterized protein B1144G04.17 [Source:UniProt/SPTREMBL;Acc:Q5QM74]
Os01g0678800	2.9241	2.9384	0.7285	4.03351	5.49493e-05	0.000188972	Os01g0678800 protein; Putative uncharacterized protein B1144G04.30; Uncharacterized protein; cDNA clone:001-107-H04, full insert sequence [Source:UniProt/SPTREMBL;Acc:Q8S181]
Os01g0678950	3.2825	1.7542	0.6435	2.72604	0.00640986	0.0157322
Os01g0680700	775.495	1.0275	0.064	16.0537	5.38262e-58	1.70611e-56	Putative uncharacterized protein P0019E03.11-2; cDNA clone:002-186-B05, full insert sequence [Source:UniProt/SPTREMBL;Acc:Q5QLF4]
Os01g0680900	39.9231	-1.6176	0.3003	-5.38619	7.19675e-08	3.43765e-07	Membrane protein-like; Os01g0680900 protein [Source:UniProt/SPTREMBL;Acc:Q5QLG0]
Os01g0681000	99.3007	-3.0226	0.229	-13.1978	9.03654e-40	1.89712e-38	Os01g0681000 protein; Putative uncharacterized protein P0019E03.16; cDNA clone:J013111A08, full insert sequence [Source:UniProt/SPTREMBL;Acc:Q5QLE2]
Os01g0681700	160.355	2.0376	0.2407	8.46618	2.53579e-17	2.30563e-16	Os01g0681700 protein [Source:UniProt/SPTREMBL;Acc:Q0JKD2]
Os01g0681800	167.312	3.8896	0.1913	20.3357	6.20912e-92	3.8449e-90	Os01g0681800 protein; Putative uncharacterized protein P0019E03.27; Uncharacterized protein; cDNA clone:J013075M10, full insert sequence [Source:UniProt/SPTREMBL;Acc:Q5QLG6]
Os01g0682001	261.359	2.1811	0.1431	15.2441	1.80241e-52	5.17376e-51	Glutamate synthase 1 [NADH], chloroplastic [Source:UniProt/SWISSPROT;Acc:Q0JKD0]
Os01g0683400	13.1478	-1.1829	0.3921	-3.01672	0.00255522	0.00677027	Origin recognition complex subunit 4-like; Os01g0683400 protein; cDNA clone:J033116E22, full insert sequence [Source:UniProt/SPTREMBL;Acc:Q5N8Q4]
Os01g0683700	7.2877	-1.2807	0.5155	-2.48421	0.0129839	0.0298673	Os01g0683700 protein; Putative uncharacterized protein P0445E10.13; Putative uncharacterized protein P0478H03.3 [Source:UniProt/SPTREMBL;Acc:Q5N7N9]
Os01g0686500	1.6405	2.3547	0.7442	3.16398	0.00155626	0.00428691	Os01g0686500 protein [Source:UniProt/SPTREMBL;Acc:Q0JKA7]
Os01g0686700	38.5008	1.4164	0.2807	5.04533	4.52738e-07	1.99761e-06	Os01g0686700 protein [Source:UniProt/SPTREMBL;Acc:C7IW94]
Os01g0687400	195.825	1.5116	0.1499	10.0864	6.34257e-24	7.74575e-23	Os01g0687400 protein; Putative chitinase; cDNA clone:001-208-C10, full insert sequence [Source:UniProt/SPTREMBL;Acc:Q8RU26]
Os01g0687700	73.6993	4.2559	0.2922	14.5639	4.76514e-48	1.24771e-46	Os01g0687700 protein; Putative uncharacterized protein P0519D04.24; cDNA clone:006-208-H01, full insert sequence; cDNA clone:J033071E20, full insert sequence [Source:UniProt/SPTREMBL;Acc:Q5N7L3]
Os01g0688200	40.476	-1.6378	0.2639	-6.20584	5.44047e-10	3.10881e-09	Os01g0688200 protein [Source:UniProt/SPTREMBL;Acc:Q0JK96]
Os01g0690200	3.9277	2.3314	0.6511	3.58079	0.000342553	0.00104657	Putative uncharacterized protein P0034C09.3 [Source:UniProt/SPTREMBL;Acc:Q8S008]
Os01g0690600	38.6355	2.0909	0.3828	5.46158	4.71909e-08	2.29085e-07
Os01g0690800	351.621	2.4214	0.1434	16.8895	5.37328e-64	1.93703e-62	Os01g0690800 protein; Receptor serine/threonine kinase PR5K-like [Source:UniProt/SPTREMBL;Acc:Q5N7S4]
Os01g0690900	6.9954	2.2463	0.5387	4.17026	3.04251e-05	0.000108169	Uncharacterized protein [Source:UniProt/SPTREMBL;Acc:A2ZWR3]
Os01g0691000	21.0786	3.1311	0.4533	6.9073	4.93964e-12	3.29102e-11	Os01g0691000 protein [Source:UniProt/SPTREMBL;Acc:Q0JK83]
Os01g0691050	56.7718	2.2121	0.2186	10.1174	4.62391e-24	5.67167e-23	Uncharacterized protein [Source:UniProt/SPTREMBL;Acc:B9EYX2]
Os01g0691400	8.0991	1.6879	0.5058	3.33736	0.000845778	0.00243096	Uncharacterized protein [Source:UniProt/SPTREMBL;Acc:B9EYX3]
Os01g0693300	348.1	3.0859	0.1238	24.9255	3.9342e-137	4.25475e-135	Acid phosphatase ACP2; Os01g0693300 protein; Phosphatidic acid phosphatase beta-like; cDNA clone:J033030N09, full insert sequence [Source:UniProt/SPTREMBL;Acc:Q5N7Q9]
Os01g0693700	10.8993	2.8017	0.4925	5.68855	1.28125e-08	6.54455e-08
Os01g0695200	563.976	1.6052	0.0791	20.2868	1.68053e-91	1.03438e-89	Os01g0695200 protein; Putative uncharacterized protein P0431H09.29 [Source:UniProt/SPTREMBL;Acc:Q5N9P7]
Os01g0695700	409.411	1.9748	0.1705	11.584	4.96487e-31	7.92572e-30	Os01g0695700 protein [Source:UniProt/SPTREMBL;Acc:Q0JK52]
Os01g0695800	1059.3	1.2132	0.1717	7.06579	1.59704e-12	1.09932e-11	Os01g0695800 protein [Source:UniProt/SPTREMBL;Acc:Q0JK51]
Os01g0698800	30.8244	1.4693	0.5343	2.75014	0.00595707	0.0147126	Os01g0698800 protein [Source:UniProt/SPTREMBL;Acc:Q0JK39]
Os01g0699900	3.0401	-2.7026	0.7278	-3.71346	0.000204442	0.000646144	Os01g0699900 protein; Plasma membrane associated protein-like; cDNA clone:J013120F13, full insert sequence [Source:UniProt/SPTREMBL;Acc:Q943A6]
Os01g0700100	826.882	1.4573	0.0751	19.3932	8.80104e-84	4.74237e-82	Bidirectional sugar transporter SWEET2b [Source:UniProt/SWISSPROT;Acc:Q5N8J1]
Os01g0701900	151.02	1.137	0.1621	7.01441	2.30914e-12	1.57536e-11	Os01g0701900 protein; Putative SEC14 protein [Source:UniProt/SPTREMBL;Acc:Q5N8J4]
Os01g0702000	207.694	-2.6265	0.2018	-13.0186	9.59431e-39	1.9438e-37	Bifunctional nuclease 1 [Source:UniProt/SWISSPROT;Acc:Q5N8J3]
Os01g0702450	3.5042	2.7612	0.7001	3.94382	8.01955e-05	0.0002694	Os01g0702450 protein [Source:UniProt/SPTREMBL;Acc:C7IXC4]
Os01g0702500	106.049	6.9309	0.5005	13.8471	1.32442e-43	3.0934e-42
Os01g0702700	241.84	5.984	0.2881	20.7722	7.72153e-96	5.02455e-94	Os01g0702700 protein; Uncharacterized protein; cDNA clone:J023084H22, full insert sequence [Source:UniProt/SPTREMBL;Acc:Q0JK18]
Os01g0703400	3677.59	2.1518	0.068	31.645	8.87672e-220	2.03462e-217	Farnesyl diphosphate synthase; Farnesyl pyrophosphate synthase; Os01g0703400 protein; Putative farnesyl pyrophosphate synthetase; cDNA clone:001-036-D06, full insert sequence [Source:UniProt/SPTREMBL;Acc:O04882]
Os01g0704700	795.313	1.0138	0.0788	12.8583	7.72814e-38	1.52448e-36	Os01g0704700 protein [Source:UniProt/SPTREMBL;Acc:C7IWJ0]
Os01g0705000	119.888	2.4433	0.2719	8.98508	2.58545e-19	2.60189e-18	Putative uncharacterized protein P0684B02.20; Putative uncharacterized protein P0692C11.1 [Source:UniProt/SPTREMBL;Acc:Q5N8G0]
Os01g0705200	9.3014	3.2741	0.5711	5.7329	9.87287e-09	5.09554e-08	Os01g0705200 protein; Uncharacterized protein; WSI18 protein induced by water stress; cDNA clone:001-125-H02, full insert sequence [Source:UniProt/SPTREMBL;Acc:Q94JF2]
Os01g0706100	21.8598	-1.6769	0.4412	-3.80065	0.00014432	0.000466986	Os01g0706100 protein; Ribosomal RNA apurinic site specific lyase-like; Uncharacterized protein [Source:UniProt/SPTREMBL;Acc:Q5N8F4]
Os01g0706400	2177.11	1.8791	0.1872	10.0371	1.04739e-23	1.26652e-22	Putative uncharacterized protein P0692C11.22-2 [Source:UniProt/SPTREMBL;Acc:Q5N8E9]
Os01g0706600	17.0539	-1.9124	0.4409	-4.33716	1.44337e-05	5.36507e-05	Os01g0706600 protein; Putative uncharacterized protein P0510F09.2; Putative uncharacterized protein P0692C11.24; Uncharacterized protein [Source:UniProt/SPTREMBL;Acc:Q5N8F3]
Os01g0706700	83.248	1.4587	0.1828	7.98074	1.45454e-15	1.20061e-14	Anoctamin-like protein Os01g0706700 [Source:UniProt/SWISSPROT;Acc:Q0JJZ6]
Os01g0706900	90.4694	2.9064	0.2737	10.6195	2.41939e-26	3.26921e-25	IAA-amino acid hydrolase ILR1-like 2 [Source:UniProt/SWISSPROT;Acc:Q5N8F2]
Os01g0707500	6.524	-1.4062	0.6038	-2.32909	0.0198541	0.0436475	BHLH transcription factor-like; Os01g0707500 protein; Uncharacterized protein; cDNA clone:001-207-E08, full insert sequence [Source:UniProt/SPTREMBL;Acc:Q8S0N2]
Os01g0708300	131.643	-1.657	0.2513	-6.59236	4.32877e-11	2.69301e-10	Uncharacterized protein [Source:UniProt/SPTREMBL;Acc:B9EZ32]
Os01g0708400	319.374	-1.056	0.0896	-11.779	5.01048e-32	8.27376e-31
Os01g0709400	609.58	1.4843	0.2009	7.38882	1.48132e-13	1.08897e-12	Os01g0709400 protein; cDNA clone:J023046I03, full insert sequence [Source:UniProt/SPTREMBL;Acc:Q0JJY1]
Os01g0709750	6.5922	1.2434	0.5087	2.44433	0.014512	0.0330312
Os01g0710200	29.7133	1.5011	0.323	4.64689	3.36969e-06	1.34972e-05	Os01g0710200 protein; Polyamine oxidase-like; Uncharacterized protein [Source:UniProt/SPTREMBL;Acc:Q5NAI7]
Os01g0710700	2332.49	1.1054	0.094	11.7637	6.00673e-32	9.89226e-31	Phospholipase A1-II 5 [Source:UniProt/SWISSPROT;Acc:Q5NAI4]
Os01g0711100	516.464	-1.1302	0.1061	-10.6536	1.67752e-26	2.27778e-25
Os01g0711200	3.6783	1.7094	0.6432	2.65774	0.00786664	0.0189458	Os01g0711200 protein; Receptor protein kinase-like [Source:UniProt/SPTREMBL;Acc:Q9ASD8]
Os01g0711400	15639.9	1.5584	0.0443	35.145	1.38814e-270	5.46606e-268	P protein-like [Source:UniProt/SPTREMBL;Acc:Q5N8C8]
Os01g0713200	1003.92	1.2875	0.1772	7.26782	3.65338e-13	2.62786e-12	Beta-1,3-glucanase; Os01g0713200 protein; Uncharacterized protein; cDNA clone:001-034-G03, full insert sequence; cDNA clone:006-301-D12, full insert sequence; cDNA clone:006-308-D11, full insert sequence [Source:UniProt/SPTREMBL;Acc:Q7F354]
Os01g0713900	28.6212	3.1114	0.3459	8.99407	2.38247e-19	2.40312e-18	Os01g0713900 protein [Source:UniProt/SPTREMBL;Acc:Q0JJV8]
Os01g0716200	19.6602	-3.0281	0.5153	-5.87632	4.19483e-09	2.23061e-08	Calmodulin-binding family protein-like; Os01g0716200 protein; Uncharacterized protein; cDNA clone:J013002N06, full insert sequence [Source:UniProt/SPTREMBL;Acc:Q5JMB8]
Os01g0716400	227.792	1.3899	0.1134	12.2598	1.48844e-34	2.67345e-33	Os01g0716400 protein; Uncharacterized protein; Violaxanthin de-epoxidase-related-like; cDNA clone:J013088O12, full insert sequence [Source:UniProt/SPTREMBL;Acc:Q5JMC7]
Os01g0716900	20.8409	4.4177	0.513	8.61108	7.23769e-18	6.78567e-17
Os01g0717700	638.957	-1.2485	0.1663	-7.50963	5.92944e-14	4.47461e-13	Alliin lyase-like; Os01g0717700 protein; Uncharacterized protein; cDNA clone:J013000P04, full insert sequence [Source:UniProt/SPTREMBL;Acc:Q942G1]
Os01g0718300	756.698	1.3563	0.156	8.69653	3.42192e-18	3.26908e-17	Extra sporogenous cells-like; Os01g0718300 protein; cDNA clone:J033069J12, full insert sequence [Source:UniProt/SPTREMBL;Acc:Q942F3]
Os01g0719100	3494.25	1.3594	0.0991	13.7132	8.46076e-43	1.93784e-41	Os01g0719100 protein; Zinc finger protein; Zinc finger protein ZFP-like [Source:UniProt/SPTREMBL;Acc:Q5JL96]
Os01g0719125	21.6115	2.2934	0.4188	5.47577	4.35605e-08	2.12166e-07
Os01g0719300	4.0611	1.4491	0.5904	2.4542	0.0141198	0.0322077	Os01g0719300 protein; Putative plasma membrane sulphate transporter [Source:UniProt/SPTREMBL;Acc:Q942E2]
Os01g0719700	780.999	2.4479	0.1071	22.8571	1.24226e-115	1.04821e-113
Os01g0719800	672.252	2.8847	0.0976	29.5622	4.58328e-192	8.37923e-190	Os01g0719800 protein [Source:UniProt/SPTREMBL;Acc:Q0JJS7]
Os01g0720000	1.1441	1.9739	0.7451	2.64935	0.00806475	0.0193774	Chloroplast nucleoid DNA-binding protein cnd41-like [Source:UniProt/SPTREMBL;Acc:Q8W0E9]
Os01g0720700	73.0263	1.2821	0.1946	6.58874	4.43561e-11	2.75668e-10
Os01g0720800	71.7013	-1.6105	0.1946	-8.2766	1.26746e-16	1.10436e-15	Uncharacterized protein [Source:UniProt/SPTREMBL;Acc:B9EZ66]
Os01g0721000	119.433	-1.1402	0.1681	-6.78407	1.16837e-11	7.55001e-11	Fusarium resistance protein I2C-5-like; Os01g0721000 protein; Uncharacterized protein [Source:UniProt/SPTREMBL;Acc:Q8W0E0]
Os01g0721200	3.4821	1.4544	0.6247	2.32807	0.0199082	0.0437601	Uncharacterized protein [Source:UniProt/SPTREMBL;Acc:A2ZXC2]
Os01g0723400	3711.4	-2.8868	0.0943	-30.5978	1.3089e-205	2.71632e-203	Malic enzyme [Source:UniProt/SPTREMBL;Acc:Q0JJQ7]
Os01g0723450	52.3933	-1.2812	0.304	-4.21451	2.50323e-05	9.01868e-05
Os01g0724700	26.2597	3.6316	0.4017	9.04086	1.5545e-19	1.58463e-18	Os01g0724700 protein; Putative uncharacterized protein P0022F10.27; Putative uncharacterized protein P0042A10.2; Uncharacterized protein [Source:UniProt/SPTREMBL;Acc:Q5JM62]
Os01g0725400	17.6498	-1.9808	0.4503	-4.3986	1.08952e-05	4.10534e-05	CASP-like protein Os01g0725400 [Source:UniProt/SWISSPROT;Acc:Q5JM57]
Os01g0725800	3538.72	2.0852	0.0447	46.6289	0	0	Cop1 protein-like; Os01g0725800 protein; cDNA clone:J033076N16, full insert sequence [Source:UniProt/SPTREMBL;Acc:Q5JM56]
Os01g0725900	2.5617	1.8191	0.7152	2.54345	0.0109764	0.0256742	Os01g0725900 protein; Putative uncharacterized protein P0042A10.15 [Source:UniProt/SPTREMBL;Acc:Q8S158]
Os01g0727700	14.8702	-1.2445	0.3734	-3.33319	0.000858571	0.00246542	Putative uncharacterized protein P0042A10.41; Putative uncharacterized protein P0456A01.5 [Source:UniProt/SPTREMBL;Acc:Q5JM44]
Os01g0727800	10.0688	-1.3987	0.4474	-3.126	0.001772	0.00482588	Os01g0727800 protein [Source:UniProt/SPTREMBL;Acc:Q0JJP0]
Os01g0727820	10.0777	-1.4282	0.4475	-3.19178	0.00141397	0.00392345
Os01g0728200	18.9679	1.1718	0.3569	3.28336	0.00102576	0.00290988	Os01g0728200 protein; Putative uncharacterized protein P0456A01.13 [Source:UniProt/SPTREMBL;Acc:Q5JNN5]
Os01g0729200	82.9897	-2.1426	0.198	-10.8209	2.7397e-27	3.84058e-26	Os01g0729200 protein [Source:UniProt/SPTREMBL;Acc:Q0JJN1]
Os01g0729500	12.9919	-1.1637	0.4246	-2.74077	0.00612958	0.0150986	Os01g0729500 protein; cDNA clone:002-103-A10, full insert sequence [Source:UniProt/SPTREMBL;Acc:Q0JJM9]
Os01g0730100	13.4505	-2.1653	0.5382	-4.02319	5.74148e-05	0.000197032	Os01g0730100 protein; Putative ribosomal RNA apurinic site specific lyase [Source:UniProt/SPTREMBL;Acc:Q9AX10]
Os01g0730700	14.2936	-2.0898	0.4523	-4.61987	3.83983e-06	1.52827e-05	Os01g0730700 protein; Putative WRKY transcription factor; WRKY transcription factor 14; WRKY14; cDNA clone:002-147-A06, full insert sequence [Source:UniProt/SPTREMBL;Acc:Q94EA8]
Os01g0730900	37.5222	1.3382	0.242	5.52985	3.20497e-08	1.58259e-07	Os01g0730900 protein; Putative DNA polymerase III subunit gamma/tau [Source:UniProt/SPTREMBL;Acc:Q5JNF0]
Os01g0733200	30.9613	-5.2984	0.6265	-8.45742	2.73368e-17	2.47969e-16	Heat stress transcription factor C-1b [Source:UniProt/SWISSPROT;Acc:Q942D6]
Os01g0733500	59.3005	-2.4177	0.432	-5.59634	2.18928e-08	1.09425e-07	BURP domain-containing protein 3 [Source:UniProt/SWISSPROT;Acc:Q942D4]
Os01g0734000	2.5247	1.9164	0.7046	2.71973	0.00653343	0.0160086	Os01g0734000 protein; Putative WRKY DNA binding protein; Uncharacterized protein; WRKY transcription factor 23; WRKY23; WRKY4; cDNA clone:002-152-G06, full insert sequence [Source:UniProt/SPTREMBL;Acc:Q942D2]
Os01g0734333	3.7127	1.7397	0.6334	2.74681	0.00601777	0.0148446
Os01g0734399	6.8812	1.3163	0.5162	2.54971	0.0107812	0.0252465
Os01g0734600	622.839	1.8556	0.087	21.324	6.79798e-101	4.75611e-99	Os01g0734600 protein; Putative arbutin synthase; cDNA clone:J013008B02, full insert sequence; cDNA clone:J033119O19, full insert sequence [Source:UniProt/SPTREMBL;Acc:Q942C5]
Os01g0735500	19.2467	1.153	0.3304	3.4891	0.000484648	0.00144758
Os01g0736551	29.7593	1.1616	0.2564	4.53004	5.89717e-06	2.29244e-05
Os01g0737500	7.8361	2.6403	0.5393	4.8959	9.78566e-07	4.1565e-06	Aluminum-activated malate transporter-like; Os01g0737500 protein; cDNA clone:001-205-E06, full insert sequence [Source:UniProt/SPTREMBL;Acc:Q5JND7]
Os01g0738300	13.2874	-2.8678	0.5971	-4.80261	1.56612e-06	6.50641e-06	Os01g0738300 protein; Putative receptor protein kinase PERK1 [Source:UniProt/SPTREMBL;Acc:Q5JNC9]
Os01g0738500	68.3554	-1.2021	0.2335	-5.14821	2.62983e-07	1.19133e-06	Os01g0738500 protein [Source:UniProt/SPTREMBL;Acc:Q0JJH5]
Os01g0738800	33.0944	-1.0448	0.2571	-4.06405	4.8228e-05	0.000166904	Os01g0738800 protein [Source:UniProt/SPTREMBL;Acc:Q0JJH3]
Os01g0739200	1371.88	1.7761	0.1912	9.29059	1.53443e-20	1.63697e-19	Os01g0739200 protein; Putative PTEN-like phosphatase; Uncharacterized protein; cDNA clone:J033022G13, full insert sequence [Source:UniProt/SPTREMBL;Acc:Q5JNL3]
Os01g0739700	8.6178	1.9589	0.537	3.64795	0.000264338	0.0008215	Os01g0739700 protein; Putative elicitor inducible beta-1,3-glucanase NtEIG-E76; cDNA clone:001-123-G07, full insert sequence [Source:UniProt/SPTREMBL;Acc:Q5JNL0]
Os01g0740300	42.982	1.3337	0.2298	5.80373	6.48547e-09	3.39981e-08	Os01g0740300 protein; cDNA clone:J033105C18, full insert sequence [Source:UniProt/SPTREMBL;Acc:Q0JJG4]
Os01g0740600	161.197	-1.7061	0.1647	-10.3609	3.73396e-25	4.79853e-24	Os01g0740600 protein [Source:UniProt/SPTREMBL;Acc:Q0JJG1]
Os01g0740650	176.24	-1.3504	0.2302	-5.86691	4.44e-09	2.35649e-08
Os01g0740651	43.3667	-1.0931	0.2526	-4.32682	1.5128e-05	5.60889e-05
Os01g0740700	14.7517	-1.9523	0.407	-4.79719	1.60904e-06	6.6802e-06
Os01g0741200	6.0562	-3.5259	0.6915	-5.09874	3.4192e-07	1.53198e-06	Os01g0741200 protein; Putative Nod-factor receptor 1b [Source:UniProt/SPTREMBL;Acc:Q5JNK2]
Os01g0742000	61.1742	-1.2138	0.1911	-6.35115	2.13716e-10	1.26135e-09	Os01g0742000 protein [Source:UniProt/SPTREMBL;Acc:Q0JJF5]
Os01g0742300	23.265	1.4455	0.3306	4.37201	1.23109e-05	4.61176e-05	Os01g0742300 protein; Putative D-threonine dehydrogenase [Source:UniProt/SPTREMBL;Acc:Q8LQ70]
Os01g0742350	9.1582	2.4834	0.53	4.68545	2.79347e-06	1.12863e-05	Os01g0742350 protein [Source:UniProt/SPTREMBL;Acc:C7IY07]
Os01g0742400	1983.14	4.2229	0.09	46.9247	0	0	Putative LRK1 protein [Source:UniProt/SPTREMBL;Acc:Q5JKV6]
Os01g0743800	205.036	-1.5478	0.196	-7.89599	2.88012e-15	2.34393e-14
Os01g0744000	44.6793	-2.1121	0.4671	-4.52131	6.14581e-06	2.38366e-05	Os01g0744000 protein; Putative kinesin heavy chain [Source:UniProt/SPTREMBL;Acc:Q5JKW1]
Os01g0744700	21.3105	3.296	0.4466	7.37939	1.59019e-13	1.16622e-12
Os01g0746700	4.8308	-2.1327	0.6434	-3.31475	0.000917265	0.00262171	Mannan endo-1,4-beta-mannosidase 2 [Source:UniProt/SWISSPROT;Acc:Q0JJD4]
Os01g0748000	26.5066	1.2359	0.2904	4.25579	2.08316e-05	7.5889e-05	Dynamin-like [Source:UniProt/SPTREMBL;Acc:Q5JNJ6]
Os01g0748500	7.8192	2.0745	0.602	3.44627	0.000568392	0.00168233	Putative proline-rich protein; Uncharacterized protein [Source:UniProt/SPTREMBL;Acc:Q94J26]
Os01g0748600	2056.91	2.2799	0.1369	16.6585	2.62519e-62	9.10045e-61	Putative ankyrin-kinase; Uncharacterized protein; cDNA clone:001-031-B05, full insert sequence [Source:UniProt/SPTREMBL;Acc:Q5JNI5]
Os01g0748950	15.1702	3.7027	0.5296	6.99198	2.71029e-12	1.8429e-11	Putative nitrate transporter [Source:UniProt/SPTREMBL;Acc:Q5JNJ2]
Os01g0749100	105.181	-1.2006	0.1647	-7.28799	3.14608e-13	2.27469e-12	Putative uncharacterized protein P0481E12.36; cDNA, clone: J075013A22, full insert sequence [Source:UniProt/SPTREMBL;Acc:Q94J18]
Os01g0750000	16.5471	-1.8604	0.4319	-4.30736	1.65216e-05	6.09764e-05	GTP-binding protein GTP1; Os01g0750000 protein; Uncharacterized protein; cDNA clone:006-307-F01, full insert sequence [Source:UniProt/SPTREMBL;Acc:Q94J09]
Os01g0750600	126.412	1.8633	0.1637	11.379	5.31773e-30	8.2406e-29	Os01g0750600 protein; Putative receptor protein kinase PERK1; Uncharacterized protein; cDNA clone:002-108-G09, full insert sequence; cDNA clone:J033109I17, full insert sequence [Source:UniProt/SPTREMBL;Acc:Q5JN60]
Os01g0752300	82.9559	-1.0125	0.2439	-4.15177	3.2991e-05	0.00011678	60S ribosomal protein L18a [Source:UniProt/SWISSPROT;Acc:Q943F3]
Os01g0753150	2.2078	-1.7951	0.7251	-2.4756	0.0133012	0.0305216	Uncharacterized protein [Source:UniProt/SPTREMBL;Acc:A2ZXX1]
Os01g0756000	2.8823	-2.7168	0.7254	-3.7455	0.000180036	0.000574804	Putative uncharacterized protein P0503C12.41 [Source:UniProt/SPTREMBL;Acc:Q5JMK9]
Os01g0757051	82.2654	3.8739	0.2643	14.6593	1.17543e-48	3.13115e-47
Os01g0757500	75.1978	1.6318	0.2085	7.82527	5.06553e-15	4.06539e-14	Os01g0757500 protein; Putative calcyclin-binding protein; Uncharacterized protein; cDNA clone:J033086D07, full insert sequence [Source:UniProt/SPTREMBL;Acc:Q5JLZ9]
Os01g0757600	5.852	1.5034	0.5357	2.80624	0.00501229	0.0125692	Os01g0757600 protein [Source:UniProt/SPTREMBL;Acc:Q0JJ69]
Os01g0757900	77.7243	1.8186	0.2412	7.53864	4.74914e-14	3.59983e-13	Os01g0757900 protein [Source:UniProt/SPTREMBL;Acc:Q0JJ66]
Os01g0758900	2.0681	1.8165	0.7447	2.43913	0.0147225	0.0334408	Os01g0758900 protein; Putative uncharacterized protein B1131G08.29 [Source:UniProt/SPTREMBL;Acc:Q5JLR2]
Os01g0759400	40.6257	-1.4495	0.2735	-5.2992	1.16313e-07	5.45245e-07	CBL-interacting protein kinase 12 [Source:UniProt/SWISSPROT;Acc:Q5JLS2]
Os01g0762900	10.0737	-1.0314	0.4227	-2.43987	0.0146926	0.0333903	Os01g0762900 protein; Putative uncharacterized protein P0512C01.41; Uncharacterized protein; cDNA, clone: J075129E21, full insert sequence [Source:UniProt/SPTREMBL;Acc:Q8LR47]
Os01g0763100	38.4827	-1.6097	0.3682	-4.37177	1.23242e-05	4.61562e-05	Os01g0763100 protein; Rhomboid family protein-like [Source:UniProt/SPTREMBL;Acc:Q5JMG2]
Os01g0763200	289.729	-1.2869	0.1019	-12.6295	1.45147e-36	2.74849e-35	Os01g0763200 protein; Putative transcription factor [Source:UniProt/SPTREMBL;Acc:Q8LR43]
Os01g0763750	569.401	1.2403	0.0937	13.2429	4.95665e-40	1.04992e-38	Os01g0763700 protein; Uncharacterized protein; cDNA clone:001-200-G03, full insert sequence; cDNA clone:J013123A15, full insert sequence; cDNA clone:J033107M19, full insert sequence [Source:UniProt/SPTREMBL;Acc:Q0JJ28]
Os01g0763900	9.3296	1.5152	0.4989	3.03697	0.0023897	0.00637128	Glycosyl hydrolase family protein 17-like; Os01g0763900 protein; Uncharacterized protein; cDNA clone:002-139-D06, full insert sequence [Source:UniProt/SPTREMBL;Acc:Q5JN21]
Os01g0765000	62.6127	1.4065	0.2144	6.55913	5.41208e-11	3.33923e-10	Deoxycytidylate deaminase-like; Os01g0765000 protein; cDNA clone:J033071E06, full insert sequence [Source:UniProt/SPTREMBL;Acc:Q5JN09]
Os01g0765200	73.1614	1.2198	0.196	6.2228	4.88366e-10	2.8042e-09	Os01g0765200 protein [Source:UniProt/SPTREMBL;Acc:Q0JJ16]
Os01g0765400	20.3236	-1.1207	0.3246	-3.45303	0.000554324	0.00164307	Serpin-Z1 [Source:UniProt/SWISSPROT;Acc:Q94DW6]
Os01g0766200	343.032	1.1188	0.0958	11.6753	1.70434e-31	2.77263e-30	Os01g0766200 protein; Putative RING finger protein; cDNA clone:J023023M16, full insert sequence; cDNA clone:J023049F08, full insert sequence [Source:UniProt/SPTREMBL;Acc:Q5ZAN7]
Os01g0766300	42.0134	1.3039	0.2647	4.92693	8.35332e-07	3.5758e-06	Os01g0766300 protein; Putative uncharacterized protein OSJNBb0053G03.3 [Source:UniProt/SPTREMBL;Acc:Q5ZAN5]
Os01g0766400	14.2034	-2.3597	0.4683	-5.03898	4.68028e-07	2.063e-06	Os01g0766400 protein; Putative uncharacterized protein OSJNBb0053G03.5; cDNA clone:J033042A17, full insert sequence [Source:UniProt/SPTREMBL;Acc:Q8LIY5]
Os01g0766600	218.051	-1.7918	0.2006	-8.9304	4.24484e-19	4.23849e-18	Os01g0766600 protein; Putative BSD protein; cDNA clone:001-043-B06, full insert sequence; cDNA clone:J033132M15, full insert sequence [Source:UniProt/SPTREMBL;Acc:Q5ZAN2]
Os01g0767600	951.792	2.1054	0.0616	34.1564	1.07411e-255	3.47266e-253	Os01g0767600 protein; Putative uncharacterized protein B1143G03.6; Putative uncharacterized protein OSJNBb0053G03.20; cDNA clone:J023059I06, full insert sequence [Source:UniProt/SPTREMBL;Acc:Q8LIX4]
Os01g0767700	1037.93	1.0764	0.0689	15.6148	5.76932e-55	1.74408e-53	Os01g0767700 protein; Putative DEIH-box RNA/DNA helicase [Source:UniProt/SPTREMBL;Acc:Q5ZAP0]
Os01g0768300	4.8844	2.1667	0.5925	3.6572	0.000254984	0.000794841	Putative uncharacterized protein B1143G03.16 [Source:UniProt/SPTREMBL;Acc:Q5ZAQ8]
Os01g0768600	84.0747	5.5873	0.3954	14.1299	2.48388e-45	6.12278e-44	Os01g0768600 protein [Source:UniProt/SPTREMBL;Acc:Q0JIZ7]
Os01g0769000	2091.21	2.0291	0.106	19.1447	1.07068e-81	5.53617e-80	Os01g0769000 protein; Putative uncharacterized protein B1143G03.27; Putative uncharacterized protein P0665A11.3; cDNA clone:J023089F03, full insert sequence [Source:UniProt/SPTREMBL;Acc:Q5ZAQ3]
Os01g0770100	19.7633	-1.7367	0.3501	-4.9611	7.00933e-07	3.02919e-06	Uncharacterized protein [Source:UniProt/SPTREMBL;Acc:A2ZY85]
Os01g0770500	140.221	-1.2291	0.1432	-8.58343	9.2088e-18	8.58649e-17	Os01g0770500 protein; Putative cobalt transport ATP-binding protein cbiO; cDNA clone:J013047J06, full insert sequence; cDNA clone:J023102M23, full insert sequence [Source:UniProt/SPTREMBL;Acc:Q5ZD09]
Os01g0771100	75.6426	-2.0099	0.2613	-7.69226	1.44557e-14	1.13263e-13	Mitochondrial glycoprotein family protein-like; Os01g0771100 protein; Uncharacterized protein; cDNA clone:002-104-C12, full insert sequence [Source:UniProt/SPTREMBL;Acc:Q94ED9]
Os01g0771300	12.2616	1.2884	0.4898	2.6307	0.00852094	0.020362	Os01g0771300 protein; Putative uncharacterized protein P0665A11.30; Putative uncharacterized protein P0695H10.1; cDNA clone:001-101-B02, full insert sequence [Source:UniProt/SPTREMBL;Acc:Q5ZD05]
Os01g0772400	502.783	2.267	0.0891	25.4402	9.06977e-143	1.07556e-140	Aromatic-rich family protein-like; Os01g0772400 protein [Source:UniProt/SPTREMBL;Acc:Q5N8Y6]
Os01g0774200	22.3643	5.4396	0.6217	8.74916	2.14942e-18	2.06951e-17	Os01g0774200 protein; Putative uncharacterized protein P0490D09.25; cDNA clone:J013092B14, full insert sequence [Source:UniProt/SPTREMBL;Acc:Q5ZC06]
Os01g0775100	1864.5	1.2844	0.0636	20.2089	8.16885e-91	4.93894e-89	Os01g0775100 protein; Putative uncharacterized protein P0490D09.29-2; cDNA clone:J033031C11, full insert sequence [Source:UniProt/SPTREMBL;Acc:Q5ZC02]
Os01g0775500	163.262	2.314	0.1437	16.1019	2.47404e-58	7.89073e-57	Os01g0775500 protein [Source:UniProt/SPTREMBL;Acc:Q0JIV4]
Os01g0776300	238.079	1.0093	0.1091	9.25407	2.16105e-20	2.29194e-19	Os01g0776300 protein; Putative uncharacterized protein P0413G02.16 [Source:UniProt/SPTREMBL;Acc:Q8LJ46]
Os01g0776800	186.601	1.0863	0.1482	7.33192	2.26874e-13	1.65006e-12	Os01g0776800 protein [Source:UniProt/SPTREMBL;Acc:Q0JIU6]
Os01g0777101	140.975	-1.2261	0.1346	-9.10769	8.4153e-20	8.68215e-19
Os01g0777700	251.681	1.6249	0.1043	15.5809	9.82192e-55	2.95466e-53	Uncharacterized protein [Source:UniProt/SPTREMBL;Acc:B9ETB1]
Os01g0778900	6.5394	1.278	0.5597	2.28339	0.0224073	0.0486648	Os01g0778900 protein; Putative uncharacterized protein P0010B10.7 [Source:UniProt/SPTREMBL;Acc:Q94DZ9]
Os01g0779100	120.959	1.4208	0.1457	9.74901	1.8627e-22	2.14514e-21
Os01g0779400	1535.94	1.0394	0.0698	14.8849	4.13368e-50	1.13359e-48	Putative ATPase [Source:UniProt/SPTREMBL;Acc:Q5ZCG4]
Os01g0780900	164.421	7.8875	0.5436	14.5106	1.03782e-47	2.69447e-46	Antigen-like protein; Os01g0780900 protein [Source:UniProt/SPTREMBL;Acc:Q5ZAV2]
Os01g0781100	100.22	6.662	0.4808	13.8574	1.147e-43	2.68105e-42	Os01g0781100 protein; Putative rust resistance protein; cDNA, clone: J100023D19, full insert sequence [Source:UniProt/SPTREMBL;Acc:Q8LQR9]
Os01g0781200	89.212	3.2124	0.2081	15.437	9.22418e-54	2.71892e-52	Os01g0781200 protein; Putative rust resistance protein; Rp1-like protein; Uncharacterized protein [Source:UniProt/SPTREMBL;Acc:Q8LQR8]
Os01g0782100	47.7212	4.7662	0.4223	11.2857	1.54336e-29	2.34088e-28
Os01g0783200	1552.74	2.2056	0.0756	29.167	5.08023e-187	8.86559e-185	Os01g0783200 protein; Putative diacylglycerol kinase [Source:UniProt/SPTREMBL;Acc:Q5ZAU2]
Os01g0784800	29.8858	-1.2278	0.2879	-4.26432	2.00509e-05	7.32274e-05	Os01g0784800 protein; Putative quinone-oxidoreductase; Putative quinone-oxidoreductase QR2; Uncharacterized protein; cDNA clone:006-205-D02, full insert sequence; cDNA clone:006-307-B10, full insert sequence [Source:UniProt/SPTREMBL;Acc:Q8LQN2]
Os01g0785300	183.044	1.7269	0.139	12.4226	1.97029e-35	3.63675e-34	Os01g0785300 protein; Putative uncharacterized protein B1070A12.24-1 [Source:UniProt/SPTREMBL;Acc:Q5ZAM7]
Os01g0785400	3.6376	-2.3542	0.6974	-3.37551	0.0007368	0.00214036	Probable indole-3-acetic acid-amido synthetase GH3.1 [Source:UniProt/SWISSPROT;Acc:Q8LQM5]
Os01g0788200	11.3359	1.2472	0.5243	2.37862	0.0173775	0.0387831	Os01g0788200 protein; Putative nuclear transport factor Ntf2p; Uncharacterized protein [Source:UniProt/SPTREMBL;Acc:Q8RU32]
Os01g0788400	6.2236	-1.2123	0.5255	-2.3068	0.0210661	0.0460352	Pectinesterase [Source:UniProt/SPTREMBL;Acc:Q5ZAW1]
Os01g0793800	69.1595	-1.7002	0.4049	-4.19943	2.67587e-05	9.60238e-05	Os01g0793800 protein; Putative uncharacterized protein P0684C02.8; Uncharacterized protein; cDNA clone:002-175-G02, full insert sequence [Source:UniProt/SPTREMBL;Acc:Q8S1L0]
Os01g0794500	1576.88	1.0107	0.1015	9.95459	2.40826e-23	2.87586e-22	Os01g0794500 protein; Putative translation initiation factor [Source:UniProt/SPTREMBL;Acc:Q5ZBT6]
Os01g0794600	32.9925	2.8991	0.3331	8.70469	3.18439e-18	3.0469e-17	Putative uncharacterized protein P0005A05.38; Putative uncharacterized protein P0482C06.16 [Source:UniProt/SPTREMBL;Acc:Q657X4]
Os01g0795200	7.7466	-1.9087	0.5195	-3.67402	0.00023876	0.000747302	Os01g0795200 protein [Source:UniProt/SPTREMBL;Acc:Q0JIK5]
Os01g0795400	180.599	-5.0349	0.3966	-12.6961	6.21761e-37	1.19206e-35	Os01g0795400 protein [Source:UniProt/SPTREMBL;Acc:Q0JIK4]
Os01g0795700	13.3702	-1.6123	0.405	-3.98059	6.87431e-05	0.000233353
Os01g0795832	48.4853	1.4753	0.2137	6.90301	5.09128e-12	3.38838e-11
Os01g0796000	864.22	1.6886	0.0779	21.6884	2.63951e-104	1.94413e-102
Os01g0797600	705.603	1.0643	0.066	16.1351	1.44647e-58	4.66181e-57	Ethylene responsive element binding factor3; Os01g0797600 protein; Uncharacterized protein; cDNA clone:006-304-H01, full insert sequence [Source:UniProt/SPTREMBL;Acc:Q7F4G5]
Os01g0797800	32.1135	1.2029	0.2897	4.1527	3.28581e-05	0.000116348	Os01g0797800 protein [Source:UniProt/SPTREMBL;Acc:Q0JIJ4]
Os01g0798800	54.9684	3.2812	0.3031	10.8269	2.56812e-27	3.60499e-26	Os01g0798800 protein; Putative uncharacterized protein P0691E06.14; Uncharacterized protein; cDNA clone:002-105-C11, full insert sequence [Source:UniProt/SPTREMBL;Acc:Q5VQJ1]
Os01g0798900	23.5378	3.2912	0.3969	8.29208	1.11281e-16	9.73202e-16	Blight resistance protein RGA3-like; Uncharacterized protein [Source:UniProt/SPTREMBL;Acc:Q8LJ96]
Os01g0799000	16.0186	3.8075	0.513	7.42184	1.15501e-13	8.56884e-13	NBS-LRR resistance protein RGH1-like; Os01g0799000 protein; Uncharacterized protein [Source:UniProt/SPTREMBL;Acc:Q8LJ95]
Os01g0799100	307.726	2.1098	0.1002	21.0498	2.29705e-98	1.54718e-96	Os01g0799100 protein; cDNA, clone: J065198I08, full insert sequence [Source:UniProt/SPTREMBL;Acc:Q0JII7]
Os01g0799500	30.9499	-2.5768	0.5736	-4.49272	7.03207e-06	2.71199e-05	Os01g0799500 protein; Putative DNA-3-methyladenine glycosylase I; Uncharacterized protein; cDNA clone:006-203-E05, full insert sequence [Source:UniProt/SPTREMBL;Acc:Q5VQI7]
Os01g0800300	182.966	1.7691	0.1281	13.8054	2.36392e-43	5.49209e-42	Os01g0800300 protein; Putative uncharacterized protein P0003D09.5; Putative uncharacterized protein P0691E06.37; cDNA clone:001-206-C07, full insert sequence; cDNA clone:J023127J16, full insert sequence; cDNA clone:J023138D05, full insert sequence; cDNA clone:J023139J15, full insert sequence [Source:UniProt/SPTREMBL;Acc:Q8S2H7]
Os01g0800500	341.057	1.1336	0.1125	10.0733	7.24922e-24	8.83542e-23	Os01g0800500 protein; Putative diphosphonucleotide phosphatase 1; cDNA clone:J013071K14, full insert sequence [Source:UniProt/SPTREMBL;Acc:Q8S2H5]
Os01g0801100	22.3045	-1.4127	0.3325	-4.24844	2.1526e-05	7.8261e-05	Os01g0801100 protein [Source:UniProt/SPTREMBL;Acc:Q0JIH6]
Os01g0801200	276.33	2.0394	0.1984	10.2796	8.70976e-25	1.10405e-23	Os01g0801200 protein; Putative uncharacterized protein P0003D09.17; Putative uncharacterized protein P0691E06.49; Uncharacterized protein; cDNA clone:002-107-C01, full insert sequence; cDNA clone:J033073E03, full insert sequence [Source:UniProt/SPTREMBL;Acc:Q5VQJ7]
Os01g0802600	5.7143	2.98	0.7144	4.17149	3.0262e-05	0.000107639	Os01g0802600 protein; Putative circadian clock coupling factor ZGT [Source:UniProt/SPTREMBL;Acc:Q8S2F7]
Os01g0803200	7465.46	-1.5353	0.0405	-37.9011	0	0	Cysteine proteinase inhibitor 1 [Source:UniProt/SWISSPROT;Acc:P09229]
Os01g0804400	209.454	1.0782	0.2085	5.17226	2.31276e-07	1.05361e-06	Os01g0804400 protein; Putative cytochrome P450-dependent fatty acid hydroxylase; Uncharacterized protein [Source:UniProt/SPTREMBL;Acc:Q8LRA0]
Os01g0805500	41.1387	1.8042	0.237	7.61348	2.66821e-14	2.05443e-13	Os01g0805500 protein; Putative UDP-glucose:salicylic acid glucosyltransferase [Source:UniProt/SPTREMBL;Acc:Q5VQX0]
Os01g0806200	96.6348	-1.8502	0.2831	-6.53456	6.37964e-11	3.92359e-10	F-box family protein-like; Os01g0806200 protein; cDNA clone:001-112-H09, full insert sequence [Source:UniProt/SPTREMBL;Acc:Q5VR67]
Os01g0809300	2432.89	1.0282	0.0868	11.8455	2.27092e-32	3.81351e-31	Leucine-rich repeat protein; Os01g0809300 protein; cDNA clone:J023064D14, full insert sequence; cDNA clone:J023145K04, full insert sequence [Source:UniProt/SPTREMBL;Acc:Q5VQP7]
Os01g0809450	8.3566	4.1288	0.6777	6.09246	1.11188e-09	6.18217e-09
Os01g0810100	737.449	-1.1739	0.0803	-14.6191	2.1204e-48	5.61914e-47	Os01g0810100 protein; Putative uncharacterized protein P0468B07.33; cDNA clone:J013071K12, full insert sequence; cDNA clone:J013156G16, full insert sequence [Source:UniProt/SPTREMBL;Acc:Q8S1Z0]
Os01g0810300	1861.77	-2.5376	0.0952	-26.6454	2.02369e-156	2.7748e-154	Calmodulin-like protein 1 [Source:UniProt/SWISSPROT;Acc:Q8S1Y9]
Os01g0812900	125.262	-1.1512	0.2139	-5.38134	7.39343e-08	3.52995e-07	Os01g0812900 protein; Putative uncharacterized protein OSJNBa0085D07.3; Putative uncharacterized protein P0425G02.34 [Source:UniProt/SPTREMBL;Acc:Q5VQR0]
Os01g0813100	19.506	-1.7683	0.4557	-3.88026	0.000104347	0.000345021	Putative promoter-binding factor-like protein [Source:UniProt/SPTREMBL;Acc:Q7F2H8]
Os01g0813700	9.4245	-2.1452	0.6252	-3.43124	0.000600827	0.00177083	Beta-glucosidase 2 [Source:UniProt/SWISSPROT;Acc:B7F8N7]
Os01g0814000	188.246	-1.3278	0.1651	-8.04084	8.92233e-16	7.4508e-15	Os01g0814000 protein; Putative uncharacterized protein OSJNBa0085D07.19 [Source:UniProt/SPTREMBL;Acc:Q5N769]
Os01g0814400	2857.13	1.4225	0.0764	18.6293	1.85909e-77	8.96393e-76	Os01g0814400 protein; Putative uncharacterized protein OSJNBa0085D07.27 [Source:UniProt/SPTREMBL;Acc:Q5N764]
Os01g0816000	10.6251	-1.0176	0.4335	-2.34755	0.0188974	0.0417667	Os01g0816000 protein; Pentatricopeptide (PPR) repeat-containing protein-like; Uncharacterized protein [Source:UniProt/SPTREMBL;Acc:Q5N752]
Os01g0816400	2650.06	1.188	0.0452	26.2905	2.46207e-152	3.25948e-150	Protein MOR1 [Source:UniProt/SWISSPROT;Acc:Q5N749]
Os01g0817000	1021.29	2.6362	0.2003	13.163	1.43236e-39	2.98261e-38	Os01g0817000 protein; Putative uncharacterized protein B1148D12.16; Putative uncharacterized protein P0454H12.5; cDNA clone:J023131P12, full insert sequence [Source:UniProt/SPTREMBL;Acc:Q5QML5]
Os01g0817800	68.1208	-1.2168	0.2049	-5.93862	2.87425e-09	1.55211e-08	Os01g0817800 protein; Putative uncharacterized protein B1148D12.29; Putative uncharacterized protein P0454H12.18; Uncharacterized protein; cDNA clone:J033068H02, full insert sequence [Source:UniProt/SPTREMBL;Acc:Q94DV6]
Os01g0818300	77.3709	-1.5558	0.1873	-8.30556	9.93501e-17	8.71093e-16	Os01g0818300 protein; Putative QUAKING isoform 5; cDNA clone:001-113-C02, full insert sequence [Source:UniProt/SPTREMBL;Acc:Q5QMM5]
Os01g0818600	318.904	-1.503	0.1236	-12.1607	5.03493e-34	8.89263e-33	Protein kinase-like [Source:UniProt/SPTREMBL;Acc:Q5QMM2]
Os01g0819000	712.625	1.3613	0.0967	14.0781	5.18044e-45	1.2588e-43	Gastric mucin-like protein; Os01g0819000 protein; Uncharacterized protein [Source:UniProt/SPTREMBL;Acc:Q5QLZ3]
Os01g0819100	20.7181	-3.1422	0.4606	-6.82167	8.99859e-12	5.86675e-11	Uncharacterized protein [Source:UniProt/SPTREMBL;Acc:B9ETW9]
Os01g0819700	985.043	4.7059	0.2215	21.2465	3.55401e-100	2.45851e-98	Os01g0819700 protein; Putative uncharacterized protein OJ1529_G03.19; cDNA clone:002-119-B03, full insert sequence [Source:UniProt/SPTREMBL;Acc:Q8LQE9]
Os01g0820000	5.3333	2.2898	0.5852	3.91292	9.11875e-05	0.000304031
Os01g0822800	96.0383	-4.7304	0.3889	-12.1628	4.90453e-34	8.67229e-33	Os01g0822800 protein; Putative RING-H2 zinc finger protein [Source:UniProt/SPTREMBL;Acc:Q8S0Z1]
Os01g0822900	2.0148	-1.9613	0.7456	-2.63053	0.00852511	0.0203703	Os01g0822900 protein; Putative lipid transfer protein; Uncharacterized protein; cDNA clone:001-028-G08, full insert sequence; cDNA clone:001-037-F03, full insert sequence; cDNA clone:001-125-H04, full insert sequence; cDNA clone:002-158-A02, full insert sequence; cDNA clone:002-188-F08, full insert sequence; cDNA clone:J023107C11, full insert sequence [Source:UniProt/SPTREMBL;Acc:Q5QM60]
Os01g0823100	8.0665	-1.7837	0.5869	-3.03934	0.00237094	0.00632565	Expansin-A2 [Source:UniProt/SWISSPROT;Acc:Q40636]
Os01g0823500	5.5341	-2.4539	0.6794	-3.61172	0.000304173	0.00093733	Os01g0823500 protein; Ovate family protein-like; Uncharacterized protein; cDNA clone:002-105-A08, full insert sequence [Source:UniProt/SPTREMBL;Acc:Q5JN79]
Os01g0823600	3429.11	1.5713	0.1816	8.65403	4.97114e-18	4.71101e-17	Os01g0823600 protein; Putative uncharacterized protein P0031D02.18; Uncharacterized protein [Source:UniProt/SPTREMBL;Acc:Q8LRD0]
Os01g0823700	73.2587	-1.1126	0.2238	-4.97256	6.60756e-07	2.86402e-06	Os01g0823700 protein; Uncharacterized protein; cDNA clone:J013110B20, full insert sequence [Source:UniProt/SPTREMBL;Acc:Q0JI52]
Os01g0825500	147.095	1.8994	0.1474	12.8821	5.67983e-38	1.12403e-36	Nodulin-like protein; cDNA clone:001-025-F06, full insert sequence [Source:UniProt/SPTREMBL;Acc:Q5QMA4]
Os01g0825800	137.688	1.1876	0.2723	4.36081	1.29583e-05	4.84246e-05	Amino acid transporter-like protein [Source:UniProt/SPTREMBL;Acc:Q5QMA9]
Os01g0825900	61.7701	1.0334	0.1834	5.63529	1.74766e-08	8.80539e-08	Os01g0825900 protein; Putative uncharacterized protein P0439E11.19; cDNA clone:J033029A05, full insert sequence [Source:UniProt/SPTREMBL;Acc:Q94D92]
Os01g0826000	117.721	1.8882	0.1519	12.4329	1.73271e-35	3.20593e-34	Os01g0826000 protein; Putative uncharacterized protein P0439E11.20; Uncharacterized protein [Source:UniProt/SPTREMBL;Acc:Q94D91]
Os01g0826400	7250.22	3.0368	0.0874	34.7595	9.95552e-265	3.72895e-262	Os01g0826400 protein; Uncharacterized protein; WRKY transcription factor 24; WRKY24; cDNA clone:002-125-B01, full insert sequence [Source:UniProt/SPTREMBL;Acc:Q6IEQ7]
Os01g0826800	1.4463	-1.9089	0.7457	-2.55981	0.010473	0.0245922	Os01g0826800 protein; Putative uncharacterized protein P0439E11.30; Uncharacterized protein [Source:UniProt/SPTREMBL;Acc:Q94D86]
Os01g0826900	2653.87	1.0368	0.0417	24.8809	1.19708e-136	1.28108e-134	Os01g0826900 protein; Putative uncharacterized protein B1088C09.2; cDNA clone:001-201-E07, full insert sequence [Source:UniProt/SPTREMBL;Acc:Q941X4]
Os01g0827200	185.834	1.0409	0.1142	9.11462	7.89469e-20	8.15051e-19	Os01g0827200 protein; Putative uncharacterized protein B1088C09.4 [Source:UniProt/SPTREMBL;Acc:Q5QLT5]
Os01g0827300	1.9253	-1.7686	0.7276	-2.43066	0.0150715	0.0341325	Laccase-3 [Source:UniProt/SWISSPROT;Acc:Q941X2]
Os01g0828100	239.899	2.1581	0.1753	12.308	8.20583e-35	1.48693e-33	Putative cinnamoyl-CoA reductase [Source:UniProt/SPTREMBL;Acc:Q5QLS2]
Os01g0829800	94.4014	1.2013	0.1688	7.11437	1.12423e-12	7.80858e-12	Malate dehydrogenase [Source:UniProt/SPTREMBL;Acc:Q5QLS8]
Os01g0830000	1550.46	1.7656	0.0587	30.0749	1.033e-198	2.02087e-196	ABC transporter subunit-like; Os01g0830000 protein; Uncharacterized protein; cDNA clone:J023069G03, full insert sequence [Source:UniProt/SPTREMBL;Acc:Q941V2]
Os01g0830100	754.422	2.5082	0.1778	14.1046	3.55637e-45	8.7175e-44	cDNA clone:J013062I18, full insert sequence [Source:UniProt/SPTREMBL;Acc:B7EBZ5]
Os01g0830500	747.572	1.4926	0.13	11.4791	1.67978e-30	2.63631e-29	Os01g0830500 protein; Putative uncharacterized protein B1088C09.46; Putative uncharacterized protein P0446G04.19; Uncharacterized protein; cDNA clone:001-203-A11, full insert sequence; cDNA clone:006-308-F05, full insert sequence [Source:UniProt/SPTREMBL;Acc:Q5QLU1]
Os01g0830700	864.621	1.5782	0.0834	18.932	6.21612e-80	3.09938e-78	Lustrin A-like; Os01g0830700 protein; cDNA clone:J033058D09, full insert sequence [Source:UniProt/SPTREMBL;Acc:Q8S237]
Os01g0831250	39.6795	2.2554	0.2624	8.59468	8.34982e-18	7.80214e-17
Os01g0831300	3.4594	2.329	0.6803	3.42374	0.000617662	0.00181626
Os01g0832600	9.251	-1.7933	0.4952	-3.62127	0.000293166	0.000905864	Os01g0832600 protein; Putative anthocyanidin synthase; Uncharacterized protein [Source:UniProt/SPTREMBL;Acc:Q5QLC8]
Os01g0832900	123.029	1.1874	0.1404	8.45559	2.77682e-17	2.51659e-16	Os01g0832900 protein; Putative dual-specificity tyrosine-(Y)-phosphorylation regulated kinase TbPK4 [Source:UniProt/SPTREMBL;Acc:Q5QLC6]
Os01g0833150	420.499	2.1373	0.2107	10.1452	3.48099e-24	4.29206e-23	Putative uncharacterized protein P0460C04.19 [Source:UniProt/SPTREMBL;Acc:Q5QLC3]
Os01g0833200	1758.4	1.7455	0.0523	33.3603	5.15723e-244	1.43999e-241	Homoserine dehydrogenase-like; Os01g0833200 protein; Uncharacterized protein [Source:UniProt/SPTREMBL;Acc:Q5QLC2]
Os01g0833500	36.2147	3.0657	0.3147	9.74083	2.01908e-22	2.32088e-21	Os01g0833500 protein; Putative serine carboxypeptidase II; Uncharacterized protein; cDNA clone:J033029C16, full insert sequence [Source:UniProt/SPTREMBL;Acc:Q5QLC0]
Os01g0833600	193.658	3.7172	0.1628	22.8289	2.37005e-115	1.98348e-113
Os01g0834100	12.5756	-1.5976	0.4149	-3.85028	0.000117982	0.000386816	Os01g0834100 protein; Putative P70 protein [Source:UniProt/SPTREMBL;Acc:Q5QLB6]
Os01g0835900	131.545	-1.6207	0.167	-9.70384	2.90366e-22	3.32153e-21	Histone H4 [Source:UniProt/SPTREMBL;Acc:Q7XUC9]
Os01g0836600	29.3592	2.3783	0.3034	7.83908	4.53866e-15	3.65592e-14	Os01g0836600 protein; Putative ATP-binding cassette transporter ABCG2; Uncharacterized protein [Source:UniProt/SPTREMBL;Acc:Q8S1S3]
Os01g0837200	13.9871	-1.3677	0.4426	-3.09003	0.00200138	0.0054116	Os01g0837200 protein; Phospholipase-like protein [Source:UniProt/SPTREMBL;Acc:Q5QMG7]
Os01g0837800	4201.15	1.1451	0.0683	16.76	4.78497e-63	1.68345e-61	Metal tolerance protein 5 [Source:UniProt/SWISSPROT;Acc:Q5NA18]
Os01g0838350	49.8472	3.1574	0.2993	10.5489	5.13873e-26	6.82956e-25	Os01g0838350 protein [Source:UniProt/SPTREMBL;Acc:C7IWY2]
Os01g0839100	8.5534	2.2103	0.524	4.21802	2.46458e-05	8.88778e-05	C2H2 zinc finger protein; cDNA clone:002-140-F08, full insert sequence [Source:UniProt/SPTREMBL;Acc:Q5NA09]
Os01g0839300	181.548	-1.3842	0.1433	-9.65778	4.55621e-22	5.14484e-21	Os01g0839300 protein; Putative 50S ribosomal protein L17; Uncharacterized protein; cDNA clone:002-116-D07, full insert sequence [Source:UniProt/SPTREMBL;Acc:Q5N9V4]
Os01g0840100	1403.35	2.0629	0.1723	11.9702	5.09001e-33	8.74354e-32	70 kDa heat shock protein; 70kDa heat shock protein; Os01g0840100 protein; Putative HSP70; Uncharacterized protein; cDNA, clone: J100050G20, full insert sequence [Source:UniProt/SPTREMBL;Acc:Q943K7]
Os01g0840700	190.91	-1.049	0.1545	-6.78819	1.13546e-11	7.34358e-11
Os01g0841800	556.428	1.4104	0.12	11.753	6.81427e-32	1.11982e-30	Os01g0841800 protein [Source:UniProt/SPTREMBL;Acc:Q0JHU4]
Os01g0842200	7761.74	1.9695	0.0419	46.9804	0	0	Os01g0842200 protein; SCARECROW-like protein [Source:UniProt/SPTREMBL;Acc:Q5N9X3]
Os01g0842400	12.2299	-2.0579	0.6903	-2.98106	0.00287249	0.0075484	Laccase-4 [Source:UniProt/SWISSPROT;Acc:Q5N9X2]
Os01g0843300	11.593	-1.9351	0.5493	-3.52253	0.000427442	0.00128647	Mitochondrial Rho GTPase [Source:UniProt/SPTREMBL;Acc:Q5N9W6]
Os01g0844500	53.1899	-1.8198	0.3716	-4.89772	9.69566e-07	4.12056e-06	Os01g0844500 protein; Putative aspartic proteinase nepenthesin II; Uncharacterized protein [Source:UniProt/SPTREMBL;Acc:Q8RVE6]
Os01g0846300	158.375	2.3046	0.177	13.0176	9.7186e-39	1.96768e-37	Probable protein phosphatase 2C 9 [Source:UniProt/SWISSPROT;Acc:Q5N9N2]
Os01g0846400	27.1643	1.5426	0.2811	5.48766	4.07302e-08	1.98948e-07	Os01g0846400 protein; cDNA clone:001-132-E01, full insert sequence [Source:UniProt/SPTREMBL;Acc:Q0JHS5]
Os01g0846500	81.1644	-1.1327	0.1705	-6.6416	3.10289e-11	1.94732e-10	cDNA clone:J033047E14, full insert sequence [Source:UniProt/SPTREMBL;Acc:B7EMF8]
Os01g0846700	778.37	4.3601	0.1097	39.7602	0	0
Os01g0846800	17.0034	4.0873	0.5334	7.66276	1.81978e-14	1.41536e-13	Os01g0846800 protein; UVB-resistance protein UVR8-like [Source:UniProt/SPTREMBL;Acc:Q5N797]
Os01g0847100	12.4459	-1.1067	0.3935	-2.81226	0.00491946	0.0123586	Os01g0847100 protein; Putative uncharacterized protein P0005H10.10-1; Putative uncharacterized protein P0446B05.38-1; Uncharacterized protein [Source:UniProt/SPTREMBL;Acc:Q5N788]
Os01g0847200	547.64	2.1527	0.0905	23.7911	4.12862e-125	3.81947e-123	Probable mannose-1-phosphate guanylyltransferase 2 [Source:UniProt/SWISSPROT;Acc:Q941T9]
Os01g0847700	273.304	1.8692	0.1228	15.219	2.64367e-52	7.54624e-51	Putative aldose reductase; cDNA clone:J033138E18, full insert sequence [Source:UniProt/SPTREMBL;Acc:Q941T6]
Os01g0848700	194.737	4.5732	0.2116	21.6112	1.40941e-103	1.02337e-101	Os01g0848700 protein; Putative Ras-related GTP-binding protein RAB11C; Uncharacterized protein; cDNA clone:J023087L18, full insert sequence [Source:UniProt/SPTREMBL;Acc:Q941S7]
Os01g0848900	259.986	1.1861	0.1181	10.0441	9.75695e-24	1.18308e-22	Os01g0848900 protein; Putative uncharacterized protein P0005H10.37 [Source:UniProt/SPTREMBL;Acc:Q5N782]
Os01g0849500	27.4265	1.5377	0.2786	5.51904	3.4085e-08	1.67851e-07	Os01g0849500 protein; Uncharacterized protein; cDNA clone:002-174-G09, full insert sequence [Source:UniProt/SPTREMBL;Acc:Q0JHQ5]
Os01g0850100	737.857	1.5251	0.1494	10.2087	1.81293e-24	2.26259e-23	Phosphatidylinositol:ceramide inositolphosphotransferase [Source:UniProt/SWISSPROT;Acc:Q5N7A7]
Os01g0852200	227.337	-1.4314	0.1626	-8.80391	1.32125e-18	1.28502e-17	Probable anion transporter 3, chloroplastic [Source:UniProt/SWISSPROT;Acc:Q8W0H5]
Os01g0853000	32.8198	-2.185	0.3352	-6.51901	7.0775e-11	4.33629e-10	Os01g0853000 protein; Putative uncharacterized protein P0529E05.17; Uncharacterized protein; cDNA clone:J013034J20, full insert sequence [Source:UniProt/SPTREMBL;Acc:Q5N9C0]
Os01g0853600	72.7214	2.976	0.2319	12.8325	1.07806e-37	2.10767e-36	cDNA clone:002-147-E10, full insert sequence [Source:UniProt/SPTREMBL;Acc:B7F1H3]
Os01g0854000	65.6385	1.3478	0.2972	4.53496	5.76156e-06	2.24342e-05	Putative hydroxycinnamoyl transferase; cDNA clone:J023050J22, full insert sequence [Source:UniProt/SPTREMBL;Acc:Q5N7V3]
Os01g0855700	4.184	1.585	0.6119	2.59009	0.00959517	0.0226976
Os01g0856600	124.926	-1.3219	0.1427	-9.26024	2.03965e-20	2.16692e-19	Os01g0856600 protein [Source:UniProt/SPTREMBL;Acc:Q0JHL7]
Os01g0857000	923.438	1.5759	0.0871	18.0987	3.26156e-73	1.44553e-71	C-terminal domain phosphatase-like protein; Os01g0857000 protein; Uncharacterized protein [Source:UniProt/SPTREMBL;Acc:Q5N890]
Os01g0857300	113.253	1.6291	0.1761	9.25022	2.24031e-20	2.37517e-19	Uncharacterized protein [Source:UniProt/SPTREMBL;Acc:B9EUS1]
Os01g0858200	7.8122	2.4197	0.5443	4.44574	8.75881e-06	3.34018e-05	Os01g0858200 protein [Source:UniProt/SPTREMBL;Acc:Q0JHK5]
Os01g0858900	177.168	2.8947	0.1507	19.203	3.49533e-82	1.81959e-80	Os01g0858900 protein; Putative uncharacterized protein P0489B03.1; Putative uncharacterized protein P0683F02.29; Uncharacterized protein [Source:UniProt/SPTREMBL;Acc:Q94DD4]
Os01g0860400	40.148	-2.1766	0.4187	-5.19816	2.01272e-07	9.22116e-07	Os01g0860400 protein; Putative chitinase; Uncharacterized protein; cDNA clone:002-182-G02, full insert sequence [Source:UniProt/SPTREMBL;Acc:Q8RZ29]
Os01g0860450	91.7417	3.112	0.2209	14.0896	4.40056e-45	1.07269e-43
Os01g0860800	854.431	1.2342	0.0988	12.4868	8.81454e-36	1.64178e-34	Os01g0860800 protein; Putative elicitor inducible beta-1,3-glucanase NtEIG-E76; Uncharacterized protein; cDNA clone:J023049H08, full insert sequence; cDNA clone:J033118B10, full insert sequence [Source:UniProt/SPTREMBL;Acc:Q5N7B6]
Os01g0861700	14.9511	-4.353	0.6672	-6.52461	6.81792e-11	4.18309e-10	Putative uncharacterized protein P0423B08.5; Putative uncharacterized protein P0679C12.46; Uncharacterized protein [Source:UniProt/SPTREMBL;Acc:Q5N7H0]
Os01g0862400	7.5642	1.312	0.5384	2.43707	0.0148069	0.0336202	Os01g0862400 protein; Putative uncharacterized protein P0423B08.10; Putative uncharacterized protein P0679C12.51 [Source:UniProt/SPTREMBL;Acc:Q5N7G8]
Os01g0862500	11.5402	1.2843	0.4108	3.12651	0.00176892	0.00481926	Putative uncharacterized protein P0423B08.11; Putative uncharacterized protein P0679C12.52; cDNA clone:002-186-C01, full insert sequence [Source:UniProt/SPTREMBL;Acc:Q94CW3]
Os01g0862600	47.0112	1.5293	0.2214	6.90658	4.9647e-12	3.307e-11	Os01g0862600 protein; Prolyl 4-hydroxylase alpha subunit-like; cDNA clone:002-142-B04, full insert sequence [Source:UniProt/SPTREMBL;Acc:Q5N7G7]
Os01g0862850	16.0721	1.9558	0.4254	4.59736	4.27871e-06	1.69285e-05
Os01g0863100	9.8184	1.4308	0.4964	2.88225	0.00394849	0.010107
Os01g0863400	370.541	1.0808	0.0914	11.8243	2.92261e-32	4.86532e-31	Os01g0863400 protein; Putative uncharacterized protein P0423B08.21; Uncharacterized protein [Source:UniProt/SPTREMBL;Acc:Q94CV7]
Os01g0864200	560.772	2.7734	0.1889	14.6852	8.01896e-49	2.15292e-47	Os01g0864200 protein; Uncharacterized protein; cDNA, clone: J065155M15, full insert sequence [Source:UniProt/SPTREMBL;Acc:Q0JHH1]
Os01g0864500	3228.48	1.3247	0.1902	6.96574	3.26685e-12	2.20426e-11	Os01g0864500 protein; Putative harpin inducing protein; cDNA clone:J013135B08, full insert sequence [Source:UniProt/SPTREMBL;Acc:Q94CU7]
Os01g0866133	2827.27	1.4191	0.0688	20.6271	1.56829e-94	9.95214e-93
Os01g0866400	8209.8	1.9102	0.1498	12.7547	2.93373e-37	5.67422e-36	Fructose-1,6-bisphosphatase, cytosolic [Source:UniProt/SWISSPROT;Acc:Q0JHF8]
Os01g0866500	63.2944	2.127	0.2147	9.90715	3.87528e-23	4.59734e-22	Os01g0866500 protein; Putative soluble inorganic pyrophosphatase; Uncharacterized protein; cDNA clone:J023060L20, full insert sequence [Source:UniProt/SPTREMBL;Acc:Q5N9F4]
Os01g0867900	1872.62	1.3542	0.1258	10.7654	5.01213e-27	6.94687e-26	Membrane protein COV-like; Os01g0867900 protein; Uncharacterized protein; cDNA clone:006-304-D06, full insert sequence [Source:UniProt/SPTREMBL;Acc:Q8S1P4]
Os01g0868000	271.279	2.6929	0.1541	17.477	2.14319e-68	8.63859e-67	AP2 domain transcription factor-like; Os01g0868000 protein [Source:UniProt/SPTREMBL;Acc:Q5N965]
Os01g0869600	481.892	1.0938	0.0839	13.0317	8.07859e-39	1.63888e-37	Os01g0869600 protein; Putative uncharacterized protein P0039A07.3; Putative uncharacterized protein P0677H08.35; Uncharacterized protein [Source:UniProt/SPTREMBL;Acc:Q5N944]
Os01g0869900	816.654	-1.1994	0.0859	-13.9558	2.89837e-44	6.89014e-43	Serine/threonine-protein kinase [Source:UniProt/SPTREMBL;Acc:F6M7C8]
Os01g0871300	388.634	-1.6949	0.1576	-10.7568	5.50678e-27	7.6187e-26	Os01g0871300 protein; Putative aspartate aminotransferase; Uncharacterized protein; cDNA clone:001-021-G03, full insert sequence [Source:UniProt/SPTREMBL;Acc:Q5N9Z8]
Os01g0871350	165.664	-2.0336	0.1837	-11.0683	1.78736e-28	2.61041e-27	Os01g0871350 protein [Source:UniProt/SPTREMBL;Acc:C7IXB2]
Os01g0871800	37.3696	-5.6463	0.6068	-9.3045	1.34624e-20	1.44121e-19	Os01g0871800 protein; Peptide transporter-like protein; cDNA clone:J013000B18, full insert sequence; cDNA clone:J013023O17, full insert sequence; cDNA clone:J013095A19, full insert sequence [Source:UniProt/SPTREMBL;Acc:Q5N735]
Os01g0871900	247.852	-7.7112	0.5134	-15.0197	5.45799e-51	1.51982e-49	Os01g0871900 protein [Source:UniProt/SPTREMBL;Acc:Q0JHC3]
Os01g0872000	21.8998	-3.9203	0.5354	-7.32271	2.43009e-13	1.76532e-12	Os01g0872000 protein; Putative peptide transporter; Uncharacterized protein; cDNA clone:J033088C23, full insert sequence [Source:UniProt/SPTREMBL;Acc:Q5N734]
Os01g0872100	32.458	-5.3887	0.6215	-8.67054	4.30058e-18	4.09068e-17	Os01g0872100 protein; Uncharacterized protein [Source:UniProt/SPTREMBL;Acc:Q0JHC1]
Os01g0872500	59.1592	-3.6968	0.3277	-11.282	1.61082e-29	2.44078e-28	Putative amino acid/peptide transporter; cDNA clone:J013134D13, full insert sequence [Source:UniProt/SPTREMBL;Acc:Q5N733]
Os01g0872600	9.0428	-2.4933	0.6678	-3.73344	0.000188883	0.000600057	Os01g0872600 protein [Source:UniProt/SPTREMBL;Acc:Q0JHB8]
Os01g0872900	33.7483	4.0375	0.4198	9.61774	6.72934e-22	7.56533e-21	Os01g0872900 protein; cDNA clone:002-111-B06, full insert sequence [Source:UniProt/SPTREMBL;Acc:Q0JHB5]
Os01g0873000	29.2579	3.9608	0.4228	9.36718	7.44973e-21	8.04822e-20	Os01g0873000 protein [Source:UniProt/SPTREMBL;Acc:Q0JHB4]
Os01g0873100	96.3153	1.7045	0.1861	9.16051	5.1654e-20	5.37979e-19	Os01g0873100 protein [Source:UniProt/SPTREMBL;Acc:Q0JHB3]
Os01g0873200	581.546	2.2598	0.2018	11.1961	4.26115e-29	6.36252e-28	Os01g0873200 protein [Source:UniProt/SPTREMBL;Acc:Q0JHB2]
Os01g0873300	10.3193	1.8142	0.5775	3.14124	0.00168233	0.00460404
Os01g0875000	2.4169	-2.0375	0.7457	-2.73241	0.00628737	0.0154575	Os01g0875000 protein; P0648C09.16 protein; Putative uncharacterized protein P0698A10.17; Uncharacterized protein [Source:UniProt/SPTREMBL;Acc:Q8RYY4]
Os01g0876400	830.353	2.1334	0.1013	21.0604	1.83609e-98	1.24215e-96	Os01g0876400 protein [Source:UniProt/SPTREMBL;Acc:Q0JH95]
Os01g0876650	41.6006	2.1529	0.2746	7.84052	4.48678e-15	3.61508e-14
Os01g0877400	5.339	1.6966	0.5602	3.02844	0.00245818	0.00653516	Os01g0877400 protein; Putative Avr9 elicitor response protein; cDNA clone:002-115-D04, full insert sequence [Source:UniProt/SPTREMBL;Acc:Q8LJH1]
Os01g0878000	39.2975	-4.4046	0.5189	-8.48755	2.11042e-17	1.92571e-16	Uncharacterized protein [Source:UniProt/SPTREMBL;Acc:A3A062]
Os01g0878300	724.695	3.3347	0.0871	38.2872	0	0	Os01g0878300 protein; Putative leucine-rich receptor-like protein kinase; Uncharacterized protein; cDNA clone:J023012G17, full insert sequence [Source:UniProt/SPTREMBL;Acc:Q8L3T4]
Os01g0880400	290.509	1.2535	0.1445	8.67507	4.13309e-18	3.9338e-17	Leaf senescence related protein-like; Os01g0880400 protein; Uncharacterized protein; cDNA clone:J013070A21, full insert sequence [Source:UniProt/SPTREMBL;Acc:Q5NA51]
Os01g0881900	464.36	-1.2134	0.1109	-10.9383	7.55894e-28	1.08185e-26	Os01g0881900 protein; Putative F-box protein Fbl2; Uncharacterized protein; cDNA clone:J033110C14, full insert sequence [Source:UniProt/SPTREMBL;Acc:Q8RZQ3]
Os01g0881966	35.6585	-1.172	0.2546	-4.6036	4.15248e-06	1.64609e-05
Os01g0883100	8.6213	-1.4482	0.4825	-3.00161	0.0026856	0.00709125	MADS-box transcription factor 2 [Source:UniProt/SWISSPROT;Acc:Q40702]
Os01g0884300	13135.4	1.3745	0.1682	8.16971	3.0914e-16	2.64041e-15	NAC domain-containing protein 48 [Source:UniProt/SWISSPROT;Acc:Q7F2L3]
Os01g0884400	154.669	1.1869	0.1403	8.46189	2.63068e-17	2.38979e-16	Os01g0884400 protein; Putative arm repeat-containing protein; cDNA clone:J023134O09, full insert sequence [Source:UniProt/SPTREMBL;Acc:Q5N7H5]
Os01g0885200	809.606	1.0222	0.1518	6.73384	1.65245e-11	1.05582e-10	Os01g0885200 protein; Putative uncharacterized protein P0408G07.8; Uncharacterized protein; cDNA clone:J023073G17, full insert sequence [Source:UniProt/SPTREMBL;Acc:Q8S0R7]
Os01g0885700	16.1385	2.1479	0.4414	4.86568	1.14065e-06	4.80971e-06	Serine/threonine-protein kinase [Source:UniProt/SPTREMBL;Acc:Q0JH38]
Os01g0885900	71.9375	4.7182	0.4038	11.6837	1.54351e-31	2.51231e-30	AP2 domain-containing transcription factor-like protein [Source:UniProt/SPTREMBL;Acc:Q8S0R0]
Os01g0888300	87.1423	1.323	0.1579	8.37841	5.36466e-17	4.77733e-16	Os01g0888300 protein [Source:UniProt/SPTREMBL;Acc:Q0JH26]
Os01g0889900	96.5311	-1.5342	0.3094	-4.95816	7.11634e-07	3.07198e-06	Serine/threonine-protein kinase [Source:UniProt/SPTREMBL;Acc:Q8LQH1]
Os01g0890300	4.772	2.6113	0.6338	4.12012	3.78674e-05	0.000133012	Os01g0890300 protein; Putative uncharacterized protein B1099D03.52 [Source:UniProt/SPTREMBL;Acc:Q5N834]
Os01g0891601	14.4896	3.9058	0.5369	7.27428	3.48283e-13	2.50754e-12	Os01g0891500 protein [Source:UniProt/SPTREMBL;Acc:Q0JH08]
Os01g0892300	40.2923	2.0774	0.2802	7.41412	1.22436e-13	9.06799e-13	Os01g0892300 protein; Uncharacterized protein; cDNA, clone: J065203A13, full insert sequence [Source:UniProt/SPTREMBL;Acc:Q0JH05]
Os01g0892600	981.75	2.3392	0.0934	25.0528	1.62676e-138	1.79084e-136	Os01g0892600 protein; Putative pectinacetylesterase; cDNA clone:006-309-C02, full insert sequence; cDNA clone:J013000K01, full insert sequence [Source:UniProt/SPTREMBL;Acc:Q5JLW5]
Os01g0893400	895.568	1.8233	0.0609	29.9172	1.17474e-196	2.25507e-194	Os01g0893400 protein; Putative BTB and TAZ domain protein; Uncharacterized protein; cDNA clone:J023077N08, full insert sequence [Source:UniProt/SPTREMBL;Acc:Q5JLW2]
Os01g0894600	182.584	-2.2602	0.1746	-12.9426	2.58676e-38	5.17251e-37	Zinc finger protein-like; cDNA clone:J013030F08, full insert sequence [Source:UniProt/SPTREMBL;Acc:Q5JLV3]
Os01g0896200	24.9195	-2.6264	0.5576	-4.71002	2.47689e-06	1.00655e-05	Os01g0896200 protein; SF16 protein-like [Source:UniProt/SPTREMBL;Acc:Q5N8N6]
Os01g0896500	7131.18	1.5146	0.0853	17.7507	1.70093e-70	7.16632e-69	Os01g0896500 protein [Source:UniProt/SPTREMBL;Acc:Q0JGY3]
Os01g0897100	27.6805	-1.136	0.2969	-3.8264	0.000130031	0.000423381	Os01g0897100 protein; Putative uncharacterized protein P0674H09.17 [Source:UniProt/SPTREMBL;Acc:Q8LJ29]
Os01g0897700	13.0174	-1.053	0.4434	-2.37467	0.0175647	0.0391525
Os01g0898400	27.14	-1.2079	0.3052	-3.95756	7.57182e-05	0.000255393	Os01g0898400 protein [Source:UniProt/SPTREMBL;Acc:Q0JGX1]
Os01g0898500	19.3672	-1.648	0.3728	-4.42092	9.82832e-06	3.72262e-05	Os01g0898500 protein; Putative patatin-like protein; Uncharacterized protein [Source:UniProt/SPTREMBL;Acc:Q8S0E1]
Os01g0899200	72.7121	-1.3961	0.2447	-5.70617	1.15547e-08	5.92571e-08	Os01g0899200 protein [Source:UniProt/SPTREMBL;Acc:Q0JGW4]
Os01g0900200	42.3691	1.236	0.3118	3.96446	7.35635e-05	0.000248589	Os01g0900200 protein; Putative uncharacterized protein P0035F12.5 [Source:UniProt/SPTREMBL;Acc:Q5N8V7]
Os01g0900800	2051.92	1.2981	0.0889	14.5997	2.81889e-48	7.4317e-47	Os01g0900800 protein; Putative helix-loop-helix protein 1A; cDNA clone:J013149F02, full insert sequence [Source:UniProt/SPTREMBL;Acc:Q5N8U8]
Os01g0901200	173.839	-1.4596	0.1728	-8.44618	3.00997e-17	2.72067e-16	Os01g0901200 protein; Putative recA protein; Uncharacterized protein [Source:UniProt/SPTREMBL;Acc:Q5N6Y9]
Os01g0901600	104.133	2.0294	0.1739	11.6684	1.84872e-31	2.99798e-30	4-coumarate--CoA ligase-like 6 [Source:UniProt/SWISSPROT;Acc:Q8RU95]
Os01g0902300	615.432	1.8404	0.1589	11.5833	5.0106e-31	7.99458e-30	B1065G12.16 protein; Os01g0902300 protein; Putative PrMC3 [Source:UniProt/SPTREMBL;Acc:Q8RZ79]
Os01g0904400	51.7986	-1.1535	0.3194	-3.61121	0.000304774	0.000938994	Structural maintenance of chromosomes protein [Source:UniProt/SPTREMBL;Acc:Q5N6W1]
Os01g0907400	122.804	-1.2148	0.1514	-8.02527	1.01303e-15	8.43662e-15	Os01g0907400 protein; Putative floral activator, relative of early flowering 6; Uncharacterized protein [Source:UniProt/SPTREMBL;Acc:Q5N712]
Os01g0909100	94.4248	-1.8966	0.2493	-7.60682	2.8093e-14	2.15928e-13
Os01g0909500	450.399	-1.3549	0.1177	-11.5073	1.21281e-30	1.90831e-29	cDNA clone:J013116D08, full insert sequence [Source:UniProt/SPTREMBL;Acc:B7EPQ1]
Os01g0911000	717.058	1.1557	0.2032	5.68754	1.2888e-08	6.57653e-08	Leucine zipper factor-like; Os01g0911000 protein; Uncharacterized protein [Source:UniProt/SPTREMBL;Acc:Q5N7Y0]
Os01g0911300	1719.62	1.4378	0.0858	16.7601	4.77555e-63	1.68207e-61	Os01g0911300 protein [Source:UniProt/SPTREMBL;Acc:Q0JGQ4]
Os01g0912600	64.7311	-1.0955	0.1874	-5.8444	5.0839e-09	2.68386e-08	Os01g0912600 protein; Small nuclear RNA activating complex, polypeptide 3, 50kDa-like; cDNA clone:001-112-A09, full insert sequence [Source:UniProt/SPTREMBL;Acc:Q5N7X3]
Os01g0912700	4124.93	1.2559	0.0411	30.5677	3.29155e-205	6.73978e-203	Os01g0912700 protein; Putative uncharacterized protein P0470A12.30; Uncharacterized protein; cDNA clone:J013155P10, full insert sequence [Source:UniProt/SPTREMBL;Acc:Q5N7X2]
Os01g0912850	9.9997	1.5695	0.4555	3.44609	0.000568761	0.0016831
Os01g0913400	28.6892	-1.9421	0.389	-4.99261	5.9568e-07	2.59514e-06	Os01g0913400 protein; Pentatricopeptide (PPR) repeat-containing protein-like [Source:UniProt/SPTREMBL;Acc:Q5N7W0]
Os01g0913800	23.9391	-1.1645	0.3574	-3.25816	0.00112135	0.00316352	Fertility restorer homologue-like; cDNA clone:J013007P01, full insert sequence [Source:UniProt/SPTREMBL;Acc:Q5N7V9]
Os01g0914200	6.0156	-1.364	0.5421	-2.51615	0.0118644	0.0275339
Os01g0914600	1.7969	-2.2254	0.741	-3.00318	0.00267177	0.0070596	Os01g0914600 protein; Selenium-binding protein-like [Source:UniProt/SPTREMBL;Acc:Q8LQG2]
Os01g0915300	429.981	1.4929	0.0968	15.4263	1.08947e-53	3.20518e-52
Os01g0915350	593.184	1.7253	0.0735	23.4826	6.14098e-122	5.51503e-120
Os01g0916000	7.6925	1.3526	0.5007	2.70138	0.00690523	0.016839	Os01g0916000 protein; Putative uncharacterized protein P0004D12.29; Putative uncharacterized protein P0413C03.3; cDNA clone:002-101-C04, full insert sequence [Source:UniProt/SPTREMBL;Acc:Q8RZX2]
Os01g0916350	8.4706	-1.2221	0.5327	-2.29423	0.0217772	0.0474136
Os01g0916600	800.327	-3.3936	0.1473	-23.0328	2.189e-117	1.88327e-115	Os01g0916600 protein; OsGRP2; Uncharacterized protein; cDNA clone:001-028-A07, full insert sequence; cDNA clone:J033067G16, full insert sequence [Source:UniProt/SPTREMBL;Acc:Q7F2X8]
Os01g0916700	54.2052	-1.0015	0.2838	-3.52872	0.000417573	0.00125837	Os01g0916700 protein; Putative uncharacterized protein P0004D12.38; Putative uncharacterized protein P0413C03.12 [Source:UniProt/SPTREMBL;Acc:Q8RZW6]
Os01g0916950	16.3477	2.4056	0.4235	5.68021	1.34533e-08	6.84792e-08
Os01g0917200	40.8997	-1.6339	0.2634	-6.20313	5.5352e-10	3.16e-09	Putative uncharacterized protein P0413C03.17 [Source:UniProt/SPTREMBL;Acc:Q5JLC5]
Os01g0917300	10.9938	-2.1049	0.4753	-4.42871	9.48005e-06	3.5978e-05	Os01g0917300 protein; Uncharacterized protein; cDNA, clone: J065041P21, full insert sequence [Source:UniProt/SPTREMBL;Acc:A3A0X6]
Os01g0917700	1.6957	-2.0824	0.7444	-2.79741	0.00515147	0.0128751
Os01g0918300	2746.82	1.9195	0.1349	14.2281	6.1358e-46	1.5359e-44	Small ubiquitin-related modifier 1 [Source:UniProt/SWISSPROT;Acc:P55857]
Os01g0918400	18.1081	2.151	0.4973	4.32523	1.52373e-05	5.64671e-05
Os01g0919400	136.675	3.3486	0.1891	17.7035	3.93775e-70	1.64999e-68
Os01g0919500	543.557	1.3831	0.1128	12.2665	1.37128e-34	2.46878e-33	Putative uncharacterized protein P0678F11.22-1; cDNA clone:J013091M15, full insert sequence [Source:UniProt/SPTREMBL;Acc:Q5JLM2]
Os01g0919800	381.522	1.305	0.1715	7.61046	2.73123e-14	2.10243e-13	Probable auxin efflux carrier component 6 [Source:UniProt/SWISSPROT;Acc:Q5JLM1]
Os01g0920100	1230.91	-1.9242	0.185	-10.4013	2.44627e-25	3.17293e-24	Os01g0920100 protein; Putative uncharacterized protein B1793G04.5; Putative uncharacterized protein P0678F11.32; Uncharacterized protein; cDNA clone:J023026C15, full insert sequence [Source:UniProt/SPTREMBL;Acc:Q5JJJ8]
Os01g0922600	131.548	-1.7105	0.1722	-9.93021	3.07604e-23	3.65823e-22	Squamosa promoter-binding-like protein 2 [Source:UniProt/SWISSPROT;Acc:Q0JGI1]
Os01g0922700	145.803	-6.4831	0.4594	-14.1107	3.26373e-45	8.01297e-44	Os01g0922700 protein; Putative uncharacterized protein B1455F06.13; Uncharacterized protein [Source:UniProt/SPTREMBL;Acc:Q5JJN6]
Os01g0923000	110.061	-1.4393	0.1959	-7.34721	2.02385e-13	1.4758e-12	Os01g0923000 protein; Putative uncharacterized protein B1455F06.22; Putative uncharacterized protein P0592G05.6; Uncharacterized protein; cDNA clone:J023064M05, full insert sequence [Source:UniProt/SPTREMBL;Acc:Q8RYH1]
Os01g0924200	11.4688	1.9435	0.4323	4.49625	6.91612e-06	2.66895e-05	Os01g0924200 protein; Putative uncharacterized protein B1033B05.4; Putative uncharacterized protein P0592G05.28; Uncharacterized protein; cDNA clone:006-207-G11, full insert sequence; cDNA clone:J023080J04, full insert sequence [Source:UniProt/SPTREMBL;Acc:Q5JJP9]
Os01g0924400	1103.68	-1.628	0.086	-18.9346	5.91157e-80	2.95233e-78	Os01g0924400 protein; Putative transcription factor PCF3; Uncharacterized protein; cDNA clone:J013106J07, full insert sequence [Source:UniProt/SPTREMBL;Acc:Q5JJP7]
Os01g0924500	28.8493	-1.908	0.3005	-6.34975	2.15658e-10	1.27233e-09
Os01g0924800	417.978	-1.153	0.1507	-7.65014	2.00753e-14	1.55824e-13
Os01g0925300	9.6698	-1.9642	0.476	-4.12613	3.68911e-05	0.000129806	Os01g0925300 protein; Putative zisp [Source:UniProt/SPTREMBL;Acc:Q5JK16]
Os01g0926300	16.6717	-1.3368	0.3584	-3.72964	0.000191756	0.000608619	Os01g0926300 protein; Putative transaldolase; Uncharacterized protein; cDNA clone:001-203-A10, full insert sequence; cDNA clone:J023139A20, full insert sequence [Source:UniProt/SPTREMBL;Acc:Q5JK10]
Os01g0926800	1579.12	1.0286	0.0472	21.7992	2.36217e-105	1.7567e-103	Os01g0926800 protein; Sec14 like protein [Source:UniProt/SPTREMBL;Acc:Q8S1X5]
Os01g0927000	31.0622	-1.7751	0.3099	-5.72843	1.01363e-08	5.22184e-08	Os01g0927000 protein; Putative SET domain-containing protein [Source:UniProt/SPTREMBL;Acc:Q5JK06]
Os01g0927600	7747.21	1.2324	0.0976	12.6307	1.42966e-36	2.70886e-35	Auxin response factor 4 [Source:UniProt/SWISSPROT;Acc:Q5JK20]
Os01g0929000	17.9987	-1.37	0.3495	-3.92026	8.84534e-05	0.000295653	Os01g0929000 protein; Putative uncharacterized protein OSJNBa0052O12.17; cDNA clone:J033024D22, full insert sequence [Source:UniProt/SPTREMBL;Acc:Q5JK37]
Os01g0930200	3165.47	1.3326	0.0978	13.6246	2.85849e-42	6.44136e-41	Os01g0930200 protein; Putative uncharacterized protein OSJNBa0052O12.29; Putative uncharacterized protein P0506E04.7; Uncharacterized protein [Source:UniProt/SPTREMBL;Acc:Q5JK33]
Os01g0930300	8.0899	-1.8654	0.6415	-2.90775	0.00364036	0.00937925	Os01g0930300 protein [Source:UniProt/SPTREMBL;Acc:Q0JGC7]
Os01g0930500	5.4108	-1.682	0.5893	-2.85432	0.00431295	0.0109586	Os01g0930500 protein; Putative uncharacterized protein OSJNBa0052O12.33; Putative uncharacterized protein P0506E04.11; cDNA clone:002-130-D01, full insert sequence [Source:UniProt/SPTREMBL;Acc:Q942W3]
Os01g0930950	8.9507	1.4295	0.4474	3.19516	0.00139753	0.00388203
Os01g0931200	4.175	-1.9049	0.6647	-2.86564	0.0041617	0.0106059	Os01g0931200 protein; Putative uncharacterized protein OSJNBa0052O12.40; Putative uncharacterized protein P0506E04.18; cDNA clone:001-118-A06, full insert sequence [Source:UniProt/SPTREMBL;Acc:Q5JK27]
Os01g0931300	266.523	-1.5399	0.1192	-12.9209	3.43074e-38	6.83787e-37	Tafazzin isoform-like [Source:UniProt/SPTREMBL;Acc:Q5JK25]
Os01g0931400	115.06	-1.6792	0.1581	-10.623	2.32844e-26	3.1477e-25	Os01g0931400 protein; Putative thiamin pyrophosphokinase 1; cDNA clone:001-040-H01, full insert sequence [Source:UniProt/SPTREMBL;Acc:Q5JK24]
Os01g0933300	52.5463	-1.4588	0.3031	-4.8131	1.4861e-06	6.19153e-06
Os01g0934200	655.081	1.6141	0.1174	13.7542	4.8075e-43	1.10771e-41	Os01g0934200 protein; Putative mitochondrial deoxynucleotide carrier; Uncharacterized protein; cDNA clone:J023039I10, full insert sequence [Source:UniProt/SPTREMBL;Acc:Q5JMQ9]
Os01g0934350	237.353	4.8874	0.241	20.2768	2.06222e-91	1.26425e-89
Os01g0935300	26.5842	-1.8683	0.3491	-5.35212	8.69281e-08	4.12278e-07	Putative uncharacterized protein P0423A12.51-2; Putative uncharacterized protein P0492G09.21-2; cDNA clone:001-107-B04, full insert sequence [Source:UniProt/SPTREMBL;Acc:Q5JMQ5]
Os01g0936200	502.82	-1.3232	0.078	-16.9648	1.49614e-64	5.47704e-63	Os01g0936200 protein; cDNA clone:J033070N06, full insert sequence [Source:UniProt/SPTREMBL;Acc:Q0JG87]
Os01g0936600	74.8897	-1.1544	0.2074	-5.566	2.60648e-08	1.29623e-07
Os01g0936700	2.8252	1.7144	0.7372	2.32548	0.0200465	0.0440358	Os01g0936700 protein; Putative glutamic acid-rich protein [Source:UniProt/SPTREMBL;Acc:Q8S1V7]
Os01g0937100	12.6475	-2.248	0.6133	-3.66532	0.000247026	0.000771287	Os01g0937100 protein; Putative xylanase inhibitor; cDNA clone:001-203-B07, full insert sequence [Source:UniProt/SPTREMBL;Acc:Q8S1V0]
Os01g0937400	270.728	1.0801	0.1039	10.3987	2.51244e-25	3.25599e-24	Uncharacterized protein [Source:UniProt/SPTREMBL;Acc:B9EW37]
Os01g0938600	82.3591	-1.5574	0.2152	-7.23551	4.63777e-13	3.31729e-12	Hydroxyproline-rich glycoprotein-like; Os01g0938600 protein; Uncharacterized protein; cDNA clone:J033059B18, full insert sequence [Source:UniProt/SPTREMBL;Acc:Q5JLQ2]
Os01g0939200	32.2729	-1.2662	0.3267	-3.87604	0.000106169	0.000350556	F-box domain containing protein-like; Os01g0939200 protein [Source:UniProt/SPTREMBL;Acc:Q5JLQ0]
Os01g0939600	13.8847	-1.7734	0.553	-3.20709	0.00134086	0.00373409	Probable glycerol-3-phosphate dehydrogenase [NAD(+)] 1, cytosolic [Source:UniProt/SWISSPROT;Acc:Q8S0G4]
Os01g0940100	435.131	1.3344	0.0814	16.392	2.18273e-60	7.31084e-59	Hexokinase-3 [Source:UniProt/SWISSPROT;Acc:Q2KNB4]
Os01g0940700	289.245	-2.4172	0.1283	-18.845	3.23072e-79	1.59788e-77	Os01g0940700 protein; Putative beta-1,3-glucanase [Source:UniProt/SPTREMBL;Acc:Q5JKK9]
Os01g0940800	403.849	-3.4685	0.225	-15.4154	1.29031e-53	3.78877e-52	Os01g0940800 protein; Putative beta-1,3-glucanase; cDNA clone:J013136H16, full insert sequence [Source:UniProt/SPTREMBL;Acc:Q8S9R1]
Os01g0943800	15.0911	4.9598	0.641	7.73804	1.00964e-14	7.9656e-14	cDNA clone:001-029-B04, full insert sequence [Source:UniProt/SPTREMBL;Acc:B7E3R6]
Os01g0944000	1064.29	1.1021	0.086	12.8148	1.35493e-37	2.64057e-36	Os01g0944000 protein [Source:UniProt/SPTREMBL;Acc:Q0JG46]
Os01g0944700	155.857	-4.5872	0.2849	-16.1029	2.43227e-58	7.76556e-57	Beta 1,3-glucanase; Os01g0944700 protein; Putative beta 1,3-glucanase; Putative endo-1,3-beta-glucanase; cDNA clone:J023041A20, full insert sequence [Source:UniProt/SPTREMBL;Acc:Q94CR1]
Os01g0945300	65.8236	-1.1309	0.2561	-4.41541	1.00818e-05	3.81205e-05	Os01g0945300 protein; Putative GABA-specific permease; cDNA clone:J013023D09, full insert sequence; cDNA clone:J013146P21, full insert sequence [Source:UniProt/SPTREMBL;Acc:Q5JKJ0]
Os01g0946500	1.4695	-1.7959	0.7447	-2.41154	0.0158854	0.0357623	Os01g0946500 protein; Uncharacterized protein [Source:UniProt/SPTREMBL;Acc:Q0JG30]
Os01g0947000	1.3444	-1.8513	0.7457	-2.48267	0.01304	0.0299897	Os01g0947000 protein; Putative endo-1,3-beta-glucanase; Uncharacterized protein; cDNA clone:001-123-F10, full insert sequence [Source:UniProt/SPTREMBL;Acc:Q8GT15]
Os01g0947700	203.573	-1.3411	0.219	-6.12282	9.19355e-10	5.15275e-09	Uncharacterized protein [Source:UniProt/SPTREMBL;Acc:B9EWF7]
Os01g0948500	1300.07	3.1251	0.0965	32.3757	6.03033e-230	1.55643e-227	Armadillo repeat-containing protein-like; Os01g0948500 protein; cDNA clone:001-131-D10, full insert sequence [Source:UniProt/SPTREMBL;Acc:Q8GSZ9]
Os01g0949060	88.7362	-1.0367	0.2307	-4.49354	7.00477e-06	2.7018e-05	Putative uncharacterized protein B1147A04.4-2 [Source:UniProt/SPTREMBL;Acc:Q5JKX9]
Os01g0949220	4.4876	1.5867	0.6045	2.6248	0.0086701	0.0206894
Os01g0949260	3.0164	2.5208	0.7088	3.5563	0.000376107	0.00114238
Os01g0949400	250.987	1.4466	0.1347	10.7407	6.55351e-27	9.04243e-26	Os01g0949400 protein; Putative phytochromobilin synthase; Uncharacterized protein; cDNA clone:J033037A10, full insert sequence [Source:UniProt/SPTREMBL;Acc:Q5JKX8]
Os01g0949700	54.0445	1.0143	0.309	3.28187	0.00103121	0.00292481	Os01g0949700 protein; Putative glutathione S-transferase; Uncharacterized protein; cDNA clone:J023004F17, full insert sequence; cDNA clone:J023124N01, full insert sequence [Source:UniProt/SPTREMBL;Acc:Q5JKX6]
Os01g0949750	251.56	1.3879	0.222	6.2513	4.07056e-10	2.34962e-09	Os01g0949850 protein; Putative glutathione S-transferase; Uncharacterized protein [Source:UniProt/SPTREMBL;Acc:Q8RZB3]
Os01g0951100	43.1652	-2.0097	0.3444	-5.83524	5.37126e-09	2.83153e-08	Os01g0951100 protein; Uncharacterized protein; Zinc finger protein-like [Source:UniProt/SPTREMBL;Acc:Q8RZA2]
Os01g0951200	175.933	-1.2419	0.1533	-8.10118	5.44291e-16	4.60153e-15	Os01g0951200 protein; UMP synthase; UMP synthase 1; Uncharacterized protein [Source:UniProt/SPTREMBL;Acc:Q9LDN2]
Os01g0952100	9.0266	-2.4119	0.5313	-4.53992	5.62752e-06	2.1954e-05	Germin-like protein 1-4 [Source:UniProt/SWISSPROT;Acc:Q942A7]
Os01g0952900	463.136	1.9334	0.156	12.3969	2.716e-35	4.99217e-34	Os01g0952900 protein; cDNA clone:J023035P08, full insert sequence [Source:UniProt/SPTREMBL;Acc:Q0JFZ1]
Os01g0953100	75.6133	1.1085	0.2394	4.63041	3.64938e-06	1.45624e-05	Os01g0953100 protein; Putative uncharacterized protein P0431G06.18 [Source:UniProt/SPTREMBL;Acc:Q5JL05]
Os01g0954000	243.042	2.2044	0.1534	14.3685	8.15418e-47	2.08533e-45	Probable NADPH:quinone oxidoreductase 2 [Source:UniProt/SWISSPROT;Acc:Q941Y8]
Os01g0954100	3.6138	-1.9025	0.6808	-2.79449	0.00519813	0.012978	Os01g0954100 protein; Putative uncharacterized protein B1139B11.1; Putative uncharacterized protein P0431G06.31; Uncharacterized protein; cDNA clone:001-105-H04, full insert sequence [Source:UniProt/SPTREMBL;Acc:Q5JJT6]
Os01g0955000	94.3752	-1.0807	0.2675	-4.04059	5.33176e-05	0.000183711	Os01g0955000 protein; Putative phosphatidylglycerol specific phospholipase C; Uncharacterized protein; cDNA clone:J033033G16, full insert sequence [Source:UniProt/SPTREMBL;Acc:Q8RYK2]
Os01g0955700	250.873	2.2089	0.1472	15.0077	6.53346e-51	1.81765e-49	Os01g0955700 protein [Source:UniProt/SPTREMBL;Acc:Q0JFX7]
Os01g0956600	11.4017	-1.5797	0.4451	-3.54877	0.000387036	0.00117256	Os01g0956600 protein; Splicing factor family protein-like; cDNA clone:J033112L14, full insert sequence [Source:UniProt/SPTREMBL;Acc:Q5JJU2]
Os01g0956800	3.6144	1.6586	0.6214	2.66917	0.00760384	0.0183821	Uncharacterized protein [Source:UniProt/SPTREMBL;Acc:A3A1N8]
Os01g0957200	21.9899	-2.1691	0.3653	-5.93819	2.88184e-09	1.55531e-08	Os01g0957200 protein; Putative uncharacterized protein OJ1294_F06.15; Uncharacterized protein [Source:UniProt/SPTREMBL;Acc:Q5JK51]
Os01g0958200	7.9117	1.8248	0.4799	3.80245	0.000143273	0.000463796	Os01g0958200 protein; Protein kinase-like; cDNA clone:002-127-B03, full insert sequence [Source:UniProt/SPTREMBL;Acc:Q5JK65]
Os01g0959750	491.541	-1.0774	0.139	-7.74965	9.21437e-15	7.27907e-14	Os01g0959750 protein [Source:UniProt/SPTREMBL;Acc:C7IXD5]
Os01g0959800	829.777	1.0888	0.066	16.4977	3.81328e-61	1.29846e-59	Uncharacterized protein [Source:UniProt/SPTREMBL;Acc:B9EWK1]
Os01g0960200	33.6503	1.0669	0.2476	4.30821	1.64582e-05	6.07713e-05	Bzip transcription factor-like; Os01g0960200 protein [Source:UniProt/SPTREMBL;Acc:Q8RU34]
Os01g0962100	60.716	-3.433	0.317	-10.8304	2.47184e-27	3.47461e-26	Os01g0962100 protein; Putative uncharacterized protein P0483G10.22 [Source:UniProt/SPTREMBL;Acc:Q5JMS7]
Os01g0962200	178.614	-1.0971	0.1392	-7.88041	3.26306e-15	2.64787e-14	Membrane protein-like; Os01g0962200 protein; Uncharacterized protein; cDNA clone:J013114K13, full insert sequence [Source:UniProt/SPTREMBL;Acc:Q5JMS6]
Os01g0962700	386.759	-2.569	0.1713	-14.9988	7.48124e-51	2.07756e-49	Os01g0962700 protein; Putative peroxidase; cDNA clone:001-025-F04, full insert sequence; cDNA clone:001-041-D02, full insert sequence; cDNA clone:006-202-E11, full insert sequence; cDNA clone:006-205-C03, full insert sequence [Source:UniProt/SPTREMBL;Acc:Q5JMS4]
Os01g0963000	336.133	-1.5582	0.1433	-10.8707	1.59002e-27	2.25465e-26	Class III peroxidase 22; Os01g0963000 protein; Putative peroxidase; Uncharacterized protein; cDNA clone:006-208-A02, full insert sequence; cDNA clone:J033086I12, full insert sequence [Source:UniProt/SPTREMBL;Acc:Q94DM2]
Os01g0963600	2523.47	1.3764	0.1338	10.2858	8.16406e-25	1.03573e-23	Os01g0963600 protein; Putative bundle sheath cell specific protein 1; Uncharacterized protein; cDNA clone:001-033-F08, full insert sequence; cDNA clone:006-309-D08, full insert sequence; cDNA clone:J013041E22, full insert sequence [Source:UniProt/SPTREMBL;Acc:Q94DL7]
Os01g0964333	9.0177	1.3994	0.4811	2.90886	0.00362752	0.00934772
Os01g0966000	1479.81	1.0977	0.0605	18.1555	1.16214e-73	5.18809e-72	Putative 5-oxoprolinase; cDNA clone:J013023K07, full insert sequence [Source:UniProt/SPTREMBL;Acc:Q8LHD1]
Os01g0966300	332.161	-1.0332	0.168	-6.14921	7.78695e-10	4.39325e-09	Os01g0966300 protein; Putative mitochondrial processing peptidase; Uncharacterized protein; cDNA clone:J033023J10, full insert sequence [Source:UniProt/SPTREMBL;Acc:Q5JJV3]
Os01g0968600	113.567	1.0336	0.1545	6.68828	2.25812e-11	1.42884e-10
Os01g0969200	112.5	-1.0829	0.1509	-7.17594	7.1812e-13	5.05763e-12	Os01g0969200 protein [Source:UniProt/SPTREMBL;Acc:C7IXL1]
Os01g0970900	79.8304	-2.1789	0.2455	-8.87352	7.08698e-19	7.00803e-18	Os01g0970900 protein; Pentatricopeptide (PPR) repeat-containing protein-like; Uncharacterized protein; cDNA clone:001-113-D07, full insert sequence; cDNA clone:J033059E20, full insert sequence [Source:UniProt/SPTREMBL;Acc:Q94DI0]
Os01g0971000	2997.62	-1.2425	0.0735	-16.9107	3.75252e-64	1.36074e-62	Os01g0971000 protein; Putative uncharacterized protein P0518C01.6; Uncharacterized protein; cDNA clone:001-036-E01, full insert sequence; cDNA clone:J013028J10, full insert sequence [Source:UniProt/SPTREMBL;Acc:Q94DI1]
Os01g0971200	1478.21	1.2427	0.0892	13.9285	4.25187e-44	1.0061e-42	Lysine ketoglutarate reductase trans-splicing related 1-like; Os01g0971200 protein; Uncharacterized protein; cDNA clone:J033064F20, full insert sequence [Source:UniProt/SPTREMBL;Acc:Q5JME7]
Os01g0971700	479.668	-1.2084	0.1163	-10.3945	2.62759e-25	3.40091e-24	Os01g0971700 protein; Putative uncharacterized protein P0518C01.16; cDNA clone:001-024-A06, full insert sequence; cDNA clone:001-205-F06, full insert sequence [Source:UniProt/SPTREMBL;Acc:Q5JME4]
Os01g0971800	82.0044	-5.5629	0.5152	-10.798	3.51942e-27	4.90843e-26	Induced protein MgI1; Os01g0971800 protein; Putative transcription factor; Uncharacterized protein [Source:UniProt/SPTREMBL;Acc:Q94DH3]
Os01g0971900	116.873	-1.6175	0.1649	-9.81185	1.0012e-22	1.16702e-21	Os01g0971900 protein; Putative pumilio domain-containing protein PPD1; Uncharacterized protein [Source:UniProt/SPTREMBL;Acc:Q5JMD6]
Os01g0972900	2.6046	-2.3359	0.742	-3.14818	0.0016429	0.00450496	Os01g0972900 protein; Putative cell cycle switch protein [Source:UniProt/SPTREMBL;Acc:Q5JM92]
Os01g0973000	4.9562	-3.3069	0.7011	-4.71672	2.39677e-06	9.75155e-06	Os01g0973000 protein; Ripening-related protein-like; Uncharacterized protein; cDNA clone:J033133D12, full insert sequence [Source:UniProt/SPTREMBL;Acc:Q5JM91]
Os01g0974500	48.0434	-1.3024	0.2452	-5.31224	1.08286e-07	5.08934e-07	Os01g0974500 protein; Putative pectinacetylesterase; Uncharacterized protein; cDNA clone:002-101-G02, full insert sequence [Source:UniProt/SPTREMBL;Acc:Q5JL22]
Os01g0974900	5.6229	1.4601	0.5436	2.68598	0.00723177	0.0175554	26S proteasome non-ATPase regulatory subunit 6-like; Os01g0974900 protein [Source:UniProt/SPTREMBL;Acc:Q5JL19]
Os01g0975900	2324.9	3.1517	0.158	19.9421	1.75507e-88	1.02093e-86	Probable aquaporin TIP1-2 [Source:UniProt/SWISSPROT;Acc:Q94CS9]
Os01g0976300	14.6454	-1.5479	0.4171	-3.71131	0.000206193	0.000651343	Heavy-metal-associated domain-containing protein-like; Os01g0976300 protein; cDNA clone:002-181-G11, full insert sequence [Source:UniProt/SPTREMBL;Acc:Q94CS5]
Os01g0976700	271.581	-1.0937	0.1116	-9.80384	1.0838e-22	1.26186e-21	Os01g0976700 protein; Putative uncharacterized protein P0020E09.10; Uncharacterized protein; cDNA clone:J023105D23, full insert sequence [Source:UniProt/SPTREMBL;Acc:Q5JNC2]
Os01g0976800	31.5876	-2.1976	0.4517	-4.86526	1.14308e-06	4.81864e-06	Os01g0976800 protein; Uncharacterized protein; Zinc finger protein-like; cDNA, clone: J065189M03, full insert sequence [Source:UniProt/SPTREMBL;Acc:Q5JNB8]
Os01g0978000	230.554	-1.0772	0.1078	-9.99246	1.64449e-23	1.97532e-22	Os01g0978000 protein [Source:UniProt/SPTREMBL;Acc:Q0JFI8]
Os01g0978400	103.864	-1.2625	0.1633	-7.72951	1.07961e-14	8.50234e-14	Os01g0978400 protein; Putative cinnamoyl CoA reductase [Source:UniProt/SPTREMBL;Acc:Q84SE2]
Os02g0100600	18.5604	-1.4999	0.3769	-3.97929	6.91203e-05	0.000234452	Os02g0100600 protein; Putative uncharacterized protein B1370C05.7; Putative uncharacterized protein OSJNOa183H18.9; cDNA clone:001-103-G07, full insert sequence [Source:UniProt/SPTREMBL;Acc:Q6YU99]
Os02g0101500	12093.6	1.4665	0.0564	26.0084	3.98236e-149	5.0543e-147	Os02g0101500 protein; Putative hydroxypyruvate reductase; cDNA clone:J013108J23, full insert sequence [Source:UniProt/SPTREMBL;Acc:Q6YU90]
Os02g0101600	35.0273	-4.4202	0.4802	-9.20533	3.40638e-20	3.58177e-19	Os02g0101600 protein [Source:UniProt/SPTREMBL;Acc:Q0E4T4]
Os02g0101750	263.21	1.8987	0.1151	16.5018	3.55875e-61	1.21313e-59
Os02g0103600	8.8366	2.3183	0.5692	4.07308	4.63947e-05	0.00016105	Os02g0103600 protein; Putative nodulin MtN21 [Source:UniProt/SPTREMBL;Acc:Q6ZFJ6]
Os02g0103900	164.331	-1.0284	0.1392	-7.38841	1.48594e-13	1.09184e-12	Os02g0103900 protein; Putative hepatocellular carcinoma-associated antigen 66; cDNA clone:J023057B08, full insert sequence [Source:UniProt/SPTREMBL;Acc:Q6YPH2]
Os02g0104500	43.9147	-3.8894	0.5686	-6.84042	7.89634e-12	5.16898e-11	Os02g0104500 protein; Putative GT-2 factor [Source:UniProt/SPTREMBL;Acc:Q6YPG7]
Os02g0105400	24.3284	-1.1686	0.302	-3.87019	0.00010875	0.000358422	L-lactate dehydrogenase [Source:UniProt/SPTREMBL;Acc:Q0E4Q5]
Os02g0106900	37.9025	-1.14	0.3287	-3.46818	0.000523989	0.00155978	Os02g0106900 protein; Serine/threonine-specific receptor protein kinase-like protein [Source:UniProt/SPTREMBL;Acc:Q6ETC7]
Os02g0106966	15.5768	2.3747	0.397	5.98222	2.20112e-09	1.1991e-08
Os02g0108302	6.0547	2.0478	0.5735	3.57063	0.000356124	0.00108493
Os02g0109100	858.968	1.5974	0.1288	12.4017	2.55836e-35	4.70805e-34	Putative mevalonate disphosphate decarboxylase; cDNA, clone: J100010I02, full insert sequence [Source:UniProt/SPTREMBL;Acc:Q6ETS8]
Os02g0109200	707.489	2.7879	0.093	29.9658	2.73567e-197	5.28449e-195	Os02g0109200 protein [Source:UniProt/SPTREMBL;Acc:Q0E4N1]
Os02g0114033	280.481	2.2017	0.1086	20.2793	1.95825e-91	1.20292e-89	SNF2 domain/helicase domain-containing protein-like [Source:UniProt/SPTREMBL;Acc:Q6Z7C5]
Os02g0115700	5319.25	-3.4719	0.173	-20.0659	1.46493e-89	8.66933e-88	Catalase isozyme A [Source:UniProt/SWISSPROT;Acc:Q0E4K1]
Os02g0116400	24.63	1.8616	0.3134	5.93919	2.86434e-09	1.5475e-08	Probable metal-nicotianamine transporter YSL8 [Source:UniProt/SWISSPROT;Acc:Q0E4J6]
Os02g0116500	573.952	1.2907	0.1163	11.0989	1.26937e-28	1.86454e-27	Putative forever young oxidoreductase; cDNA, clone: J090057L11, full insert sequence [Source:UniProt/SPTREMBL;Acc:Q6ZGM5]
Os02g0116800	6.2496	-3.1949	0.6554	-4.87511	1.08749e-06	4.59627e-06	Os02g0116800 protein; Putative uncharacterized protein OJ1442_E05.21; cDNA clone:J033098O09, full insert sequence [Source:UniProt/SPTREMBL;Acc:Q6ZGM2]
Os02g0117200	85.788	1.5048	0.169	8.90272	5.44943e-19	5.41838e-18	Os02g0117200 protein [Source:UniProt/SPTREMBL;Acc:Q0E4I9]
Os02g0117700	3.2155	1.4975	0.6401	2.33967	0.0193008	0.0425744	Os02g0117700 protein; UDP-glucose pyrophosphorylase; cDNA clone:J023088D10, full insert sequence [Source:UniProt/SPTREMBL;Acc:Q6ZGL5]
Os02g0117900	26.9055	-1.2153	0.3201	-3.79609	0.000146994	0.000474888	Leaf senescence related protein-like; Os02g0117900 protein; cDNA clone:J023007M17, full insert sequence [Source:UniProt/SPTREMBL;Acc:Q6ZGL3]
Os02g0118200	824.794	1.8316	0.1046	17.5163	1.07513e-68	4.36217e-67	Os02g0118200 protein; Putative uncharacterized protein OJ1217_F02.5 [Source:UniProt/SPTREMBL;Acc:Q6ZH46]
Os02g0118875	8.7302	1.6205	0.4942	3.27878	0.00104257	0.00295373	NBS-LRR-like protein [Source:UniProt/SPTREMBL;Acc:Q9M5Y0]
Os02g0119800	1847.62	1.4789	0.0904	16.3551	4.00148e-60	1.33588e-58	Os02g0119800 protein; cDNA clone:J013091G02, full insert sequence; cDNA clone:J013131K20, full insert sequence [Source:UniProt/SPTREMBL;Acc:Q0E4H0]
Os02g0120000	263.272	1.5089	0.1661	9.08301	1.05611e-19	1.08305e-18	Os02g0120000 protein; Putative pentatricopeptide (PPR) repeat-containing protein; cDNA clone:J013100B15, full insert sequence; cDNA clone:J033051C08, full insert sequence [Source:UniProt/SPTREMBL;Acc:Q6YUS7]
Os02g0120100	25.4507	1.1978	0.2864	4.18166	2.89388e-05	0.00010328	Os02g0120100 protein; Putative serine/threonine protein kinase; cDNA clone:J033136N12, full insert sequence [Source:UniProt/SPTREMBL;Acc:Q6YUS6]
Os02g0120300	12.2778	-1.0578	0.4396	-2.40644	0.0161086	0.0362091	Os02g0120300 protein; Putative uncharacterized protein OJ1020_C02.4; Putative uncharacterized protein OSJNBb0088N06.13 [Source:UniProt/SPTREMBL;Acc:Q6YUS4]
Os02g0120400	27.4122	-1.9835	0.3366	-5.89331	3.78535e-09	2.02303e-08	Os02g0120400 protein [Source:UniProt/SPTREMBL;Acc:Q0E4G5]
Os02g0121500	1397.81	-1.3566	0.0916	-14.8022	1.41848e-49	3.8453e-48	Os02g0121500 protein; cDNA clone:J013043N01, full insert sequence [Source:UniProt/SPTREMBL;Acc:Q0E4F6]
Os02g0121700	36.5033	-2.5176	0.3087	-8.1562	3.4573e-16	2.94638e-15	Linalool synthase; Os02g0121700 protein; Putative linalool synthase; cDNA clone:002-173-D07, full insert sequence [Source:UniProt/SPTREMBL;Acc:Q6ZH94]
Os02g0122100	28.6341	-1.043	0.3027	-3.44595	0.000569064	0.00168367	Os02g0122100 protein; Putative caffeine-induced death protein 1 [Source:UniProt/SPTREMBL;Acc:Q6ZH89]
Os02g0122300	549.436	1.0586	0.0765	13.8312	1.65193e-43	3.8525e-42	Eukaryotic translation initiation factor 3 subunit J [Source:UniProt/SPTREMBL;Acc:Q6Z730]
Os02g0122500	770.035	1.041	0.1265	8.23073	1.86075e-16	1.60357e-15	Putative uncharacterized protein P0575F10.3 [Source:UniProt/SPTREMBL;Acc:Q6Z728]
Os02g0122700	7.2462	-3.2349	0.6703	-4.82638	1.39037e-06	5.81241e-06
Os02g0122800	3674.98	-3.8269	0.1121	-34.1526	1.22515e-255	3.91971e-253	Os02g0122800 protein; Putative arginine/serine-rich splicing factor RSp41; cDNA clone:J023126J16, full insert sequence [Source:UniProt/SPTREMBL;Acc:Q6Z725]
Os02g0122900	120.787	1.5016	0.1562	9.61087	7.19362e-22	8.07843e-21	Os02g0122900 protein [Source:UniProt/SPTREMBL;Acc:C7IYB7]
Os02g0123300	28.045	1.0704	0.29	3.69149	0.000222948	0.00070153
Os02g0125200	4.9063	-1.682	0.6324	-2.65969	0.00782117	0.0188452
Os02g0125350	27.5901	-1.1696	0.2785	-4.19896	2.68147e-05	9.62023e-05
Os02g0125566	10.1423	1.4486	0.5416	2.67467	0.00748037	0.0181193
Os02g0125700	1898.58	1.3725	0.1602	8.56646	1.06716e-17	9.91729e-17	cDNA clone:J023078I12, full insert sequence [Source:UniProt/SPTREMBL;Acc:B7EIQ8]
Os02g0126300	54.18	1.8299	0.2683	6.82097	9.04283e-12	5.89309e-11	Os02g0126300 protein; Putative microtubule-associated protein MAP65-1a; cDNA clone:J023063N13, full insert sequence [Source:UniProt/SPTREMBL;Acc:Q6Z2N0]
Os02g0126500	385.281	3.8149	0.1258	30.3186	6.51157e-202	1.31577e-199	Os02g0126500 protein; Pentatricopeptide (PPR) repeat-containing protein-like [Source:UniProt/SPTREMBL;Acc:Q6Z2M7]
Os02g0128400	11.8603	-1.3353	0.4173	-3.19969	0.00137574	0.00382601	Os02g0128400 protein; Putative heat shock protein 40 [Source:UniProt/SPTREMBL;Acc:Q6Z6Z5]
Os02g0128800	95.23	-1.1388	0.1795	-6.34555	2.21634e-10	1.30607e-09	Os02g0128800 protein; Putative SINA2 protein,seven in absentia; cDNA clone:002-181-D02, full insert sequence; cDNA clone:006-301-D04, full insert sequence [Source:UniProt/SPTREMBL;Acc:Q6Z6Z3]
Os02g0129300	1169.48	-2.1862	0.1289	-16.9594	1.64133e-64	6.0014e-63	Putative uncharacterized protein [Source:UniProt/SPTREMBL;Acc:A3A2R7]
Os02g0129600	119.013	-1.1513	0.1489	-7.73281	1.05202e-14	8.29141e-14	Os02g0129600 protein [Source:UniProt/SPTREMBL;Acc:Q0E497]
Os02g0129800	773.365	1.7579	0.0991	17.7361	2.20703e-70	9.28585e-69	Os02g0129800 protein; Putative uncharacterized protein P0576F08.30; cDNA clone:002-156-D07, full insert sequence [Source:UniProt/SPTREMBL;Acc:Q6Z6Y4]
Os02g0130000	117.623	-2.0328	0.2439	-8.33329	7.86241e-17	6.93527e-16	Os02g0130000 protein; Putative SWIb domain-containing protein; cDNA clone:002-103-H01, full insert sequence [Source:UniProt/SPTREMBL;Acc:Q6Z6Y2]
Os02g0130100	1252.4	1.5071	0.0885	17.0309	4.84443e-65	1.79484e-63	Os02g0130100 protein; Putative amidotransferase; cDNA clone:J033103H03, full insert sequence [Source:UniProt/SPTREMBL;Acc:Q6Z6Y1]
Os02g0130600	15.024	-1.3158	0.4179	-3.14853	0.00164095	0.00450002	Os02g0130600 protein; Putative uncharacterized protein OJ1007_D04.9; cDNA clone:J023041I07, full insert sequence [Source:UniProt/SPTREMBL;Acc:Q6ZG95]
Os02g0131000	12.9161	-1.5868	0.4889	-3.2457	0.00117161	0.00329441	Os02g0131000 protein; Putative uncharacterized protein OJ1007_D04.13 [Source:UniProt/SPTREMBL;Acc:Q6ZG92]
Os02g0131050	303.258	2.371	0.1374	17.2554	1.01944e-66	3.94845e-65
Os02g0132950	621.568	1.5574	0.2039	7.63802	2.20582e-14	1.70912e-13
Os02g0133400	0.9322	1.7572	0.7402	2.37387	0.0176027	0.0392088
Os02g0134400	216.918	2.6894	0.1456	18.4724	3.44563e-76	1.60591e-74	Os02g0134400 protein; Putative L-aspartate oxidase [Source:UniProt/SPTREMBL;Acc:Q6Z836]
Os02g0135300	7.4124	-3.023	0.6228	-4.85354	1.21276e-06	5.09896e-06	Wee1-like protein kinase [Source:UniProt/SWISSPROT;Acc:Q6Z829]
Os02g0135850	40.7388	-1.156	0.3035	-3.80907	0.000139491	0.000452553
Os02g0136150	57.1962	1.4431	0.2638	5.46975	4.5067e-08	2.19191e-07
Os02g0136400	9.8108	2.3352	0.4932	4.73451	2.19588e-06	8.97701e-06	Putative uncharacterized protein [Source:UniProt/SPTREMBL;Acc:A3A2X3]
Os02g0136900	11.6849	1.0456	0.4182	2.50034	0.0124074	0.0286612	Os02g0136900 protein; Putative leucine-rich repeat transmembrane protein kinase 2; cDNA clone:J013122N06, full insert sequence [Source:UniProt/SPTREMBL;Acc:Q6YXY8]
Os02g0136966	17.3544	1.3755	0.3678	3.73984	0.000184134	0.000586974
Os02g0137450	63.0852	2.5392	0.22	11.5424	8.06553e-31	1.27825e-29
Os02g0137700	3368.81	2.8055	0.0482	58.2337	0	0	Putative UOS1 [Source:UniProt/SPTREMBL;Acc:Q6YXY0]
Os02g0137800	989.397	1.752	0.0738	23.7244	2.02027e-124	1.8578e-122	cDNA clone:J033054L18, full insert sequence [Source:UniProt/SPTREMBL;Acc:B7ES13]
Os02g0138100	37.1163	1.2814	0.2617	4.89637	9.7624e-07	4.14777e-06
Os02g0139100	707.149	3.1134	0.0881	35.34	1.42959e-273	5.93358e-271	Os02g0139100 protein; Putative uncharacterized protein OSJNBa0026E05.33; cDNA clone:J013038J22, full insert sequence [Source:UniProt/SPTREMBL;Acc:Q6YXZ3]
Os02g0139300	24.0921	-1.147	0.3308	-3.46715	0.000526004	0.00156487	Os02g0139300 protein; Putative beta-1,3-glucanase; cDNA clone:J013116O04, full insert sequence; cDNA clone:J033034E16, full insert sequence [Source:UniProt/SPTREMBL;Acc:Q6YXZ6]
Os02g0139700	2736.66	1.5114	0.056	26.994	1.7391e-160	2.51956e-158	Cycloartenol synthase [Source:UniProt/SWISSPROT;Acc:Q6Z2X6]
Os02g0141500	125.021	1.4554	0.1559	9.33278	1.03132e-20	1.10911e-19	Os02g0141500 protein; Putative uncharacterized protein OJ1123_E07.4 [Source:UniProt/SPTREMBL;Acc:Q6YX77]
Os02g0142100	104.502	-1.383	0.2179	-6.34808	2.18015e-10	1.28524e-09	Os02g0142100 protein [Source:UniProt/SPTREMBL;Acc:Q0E413]
Os02g0143100	1126.39	1.0277	0.1448	7.0996	1.25122e-12	8.67493e-12	Sucrose-phosphatase 2 [Source:UniProt/SWISSPROT;Acc:Q6YXW6]
Os02g0145200	22.3346	5.4722	0.6166	8.8742	7.04356e-19	6.96734e-18
Os02g0145600	312.418	-1.3079	0.1676	-7.80309	6.04078e-15	4.82666e-14	Os02g0145600 protein [Source:UniProt/SPTREMBL;Acc:Q0E3Z9]
Os02g0146500	651.247	2.2389	0.101	22.1648	7.51857e-109	5.83144e-107
Os02g0147100	11.2209	-1.9498	0.464	-4.20192	2.64657e-05	9.50389e-05	Os02g0147100 protein [Source:UniProt/SPTREMBL;Acc:Q0E3Z3]
Os02g0147300	110.558	-1.5677	0.1671	-9.38292	6.41727e-21	6.95729e-20
Os02g0147500	45.06	-1.6264	0.2388	-6.80999	9.76066e-12	6.34205e-11	Os02g0147500 protein [Source:UniProt/SPTREMBL;Acc:Q0E3Z0]
Os02g0147600	26.5861	-1.931	0.318	-6.07226	1.26121e-09	6.98715e-09	Os02g0147600 protein; Putative uncharacterized protein OJ1008_C03.25-1; Putative uncharacterized protein P0479D12.4-1; cDNA clone:J023078J22, full insert sequence [Source:UniProt/SPTREMBL;Acc:Q6Z2Y4]
Os02g0149500	20.1208	-3.8359	0.5223	-7.34472	2.06187e-13	1.50317e-12	Os02g0149500 protein; Putative uncharacterized protein P0479D12.32; cDNA clone:002-149-F09, full insert sequence [Source:UniProt/SPTREMBL;Acc:Q6Z423]
Os02g0149600	5.1427	-1.9461	0.6207	-3.13531	0.00171671	0.00469142	Os02g0149600 protein; Putative C2H2 zinc-finger protein SERRATE [Source:UniProt/SPTREMBL;Acc:Q6Z422]
Os02g0150700	192.373	-1.5845	0.1196	-13.2485	4.6018e-40	9.76102e-39	Os02g0150700 protein; Putative RING-H2 finger protein RHG1a; cDNA clone:J013003N07, full insert sequence [Source:UniProt/SPTREMBL;Acc:Q67UX1]
Os02g0150900	813.167	1.2672	0.0718	17.6471	1.07077e-69	4.4503e-68	Os02g0150900 protein; cDNA clone:J013095D10, full insert sequence; cDNA clone:J023134D10, full insert sequence [Source:UniProt/SPTREMBL;Acc:Q0E3W9]
Os02g0152600	152.223	-1.1165	0.185	-6.03642	1.57567e-09	8.66832e-09	Os02g0152600 protein; Putative uncharacterized protein P0463E12.7 [Source:UniProt/SPTREMBL;Acc:Q67IU3]
Os02g0152750	11.9431	1.5075	0.409	3.68539	0.000228354	0.000716925
Os02g0152800	32.9096	1.8215	0.2671	6.81939	9.14298e-12	5.95583e-11	DNA-directed RNA polymerase [Source:UniProt/SPTREMBL;Acc:Q0E3V3]
Os02g0153900	120.899	1.5145	0.1532	9.88246	4.9601e-23	5.85265e-22	Os02g0153900 protein; Putative Phytosulfokine receptor; cDNA clone:J013047P09, full insert sequence [Source:UniProt/SPTREMBL;Acc:Q67IT2]
Os02g0154000	20.028	1.2764	0.3305	3.86182	0.000112547	0.000369865	Os02g0154000 protein; Putative Phytosulfokine receptor [Source:UniProt/SPTREMBL;Acc:Q67IT1]
Os02g0155900	129.158	3.2933	0.1842	17.8838	1.57641e-71	6.77174e-70	Putative uncharacterized protein [Source:UniProt/SPTREMBL;Acc:B9F2T6]
Os02g0156000	4.1607	1.9208	0.6169	3.11343	0.00184928	0.00502377	Putative uncharacterized protein [Source:UniProt/SPTREMBL;Acc:B9F2T7]
Os02g0156600	99.7451	1.5552	0.2994	5.19493	2.04794e-07	9.37276e-07
Os02g0157950	377.353	1.1989	0.1045	11.4732	1.79979e-30	2.82178e-29
Os02g0158800	6.1387	-1.4849	0.5436	-2.73138	0.00630706	0.0155022	Os02g0158800 protein; Putative auxin-independent growth promoter; cDNA clone:001-037-G06, full insert sequence; cDNA clone:J013021B10, full insert sequence [Source:UniProt/SPTREMBL;Acc:Q6ETI4]
Os02g0159000	1.5801	-2.0778	0.7439	-2.79311	0.00522043	0.0130273
Os02g0159400	15.651	-1.5914	0.3833	-4.15187	3.29775e-05	0.000116757	Os02g0159400 protein [Source:UniProt/SPTREMBL;Acc:Q0E3R2]
Os02g0159700	268.089	-2.3787	0.1955	-12.1685	4.57661e-34	8.10178e-33	Putative uncharacterized protein B1103G11.32-1 [Source:UniProt/SPTREMBL;Acc:Q6ETH6]
Os02g0160200	424.978	1.6063	0.1251	12.839	9.91817e-38	1.94401e-36	Os02g0160200 protein; Putative uncharacterized protein B1103G11.37; Putative uncharacterized protein OJ9003_G05.2; cDNA clone:002-137-H06, full insert sequence [Source:UniProt/SPTREMBL;Acc:Q6H7U8]
Os02g0160250	227.545	2.5955	0.2127	12.2027	3.00552e-34	5.34211e-33	Armadillo/beta-catenin repeat protein-like [Source:UniProt/SPTREMBL;Acc:Q6H7U7]
Os02g0161100	17.8021	-4.1829	0.57	-7.33794	2.16907e-13	1.57944e-12	Formin-like protein 10 [Source:UniProt/SWISSPROT;Acc:Q6H7U3]
Os02g0161300	369.082	1.3348	0.1008	13.241	5.08785e-40	1.07697e-38	Os02g0161300 protein [Source:UniProt/SPTREMBL;Acc:Q0E3P7]
Os02g0162766	106.044	2.9228	0.2395	12.202	3.03383e-34	5.38931e-33	Putative uncharacterized protein [Source:UniProt/SPTREMBL;Acc:B9F362]
Os02g0163300	8.0329	4.1884	0.6711	6.24138	4.33735e-10	2.49798e-09	Os02g0163300 protein; Putative uncharacterized protein OJ1661_C12.5 [Source:UniProt/SPTREMBL;Acc:Q6H7Z6]
Os02g0163500	35.6122	5.8782	0.6138	9.57708	9.98284e-22	1.11415e-20	Os02g0163500 protein; cDNA clone:J023069L12, full insert sequence [Source:UniProt/SPTREMBL;Acc:Q0E3N8]
Os02g0163533	2.4486	2.818	0.7321	3.8493	0.000118454	0.000388283	Os02g0163533 protein [Source:UniProt/SPTREMBL;Acc:B9F368]
Os02g0163600	125.06	7.1204	0.4998	14.2464	4.72133e-46	1.18473e-44	Os02g0163600 protein; cDNA clone:J013131O20, full insert sequence [Source:UniProt/SPTREMBL;Acc:Q0E3N7]
Os02g0164000	2.9958	2.3154	0.7321	3.16281	0.00156252	0.00430262
Os02g0164300	465.826	1.4438	0.0848	17.0175	6.09256e-65	2.25183e-63	Os02g0164300 protein [Source:UniProt/SPTREMBL;Acc:Q0E3N4]
Os02g0165000	628.445	1.1081	0.1097	10.1018	5.42459e-24	6.64053e-23	Os02g0165000 protein; Zinc finger (C3HC4-type RING finger) protein-like; cDNA clone:J023019O21, full insert sequence [Source:UniProt/SPTREMBL;Acc:Q6H6V3]
Os02g0165100	3286.47	5.1156	0.1922	26.6171	4.29851e-156	5.86775e-154	Os02g0165100 protein; Putative receptor protein kinase PERK; cDNA clone:J013073C06, full insert sequence [Source:UniProt/SPTREMBL;Acc:Q6H6V1]
Os02g0165200	144.705	3.3888	0.1784	18.9995	1.72116e-80	8.70903e-79	Os02g0165200 protein [Source:UniProt/SPTREMBL;Acc:Q0E3M8]
Os02g0166200	704.307	1.2946	0.1803	7.17955	6.99428e-13	4.92711e-12
Os02g0166501	66.9771	3.1452	0.273	11.5197	1.04942e-30	1.65377e-29	Putative uncharacterized protein OSJNBa0023I17.36; Putative uncharacterized protein OSJNBa0085K21.20 [Source:UniProt/SPTREMBL;Acc:Q6H4W8]
Os02g0166600	267.86	1.1829	0.1348	8.77226	1.7511e-18	1.69236e-17	Os02g0166600 protein; Putative uncharacterized protein OSJNBa0023I17.38; Putative uncharacterized protein OSJNBa0085K21.22; cDNA clone:J023013P12, full insert sequence [Source:UniProt/SPTREMBL;Acc:Q6H4W7]
Os02g0167200	9.2869	-1.9025	0.5049	-3.76778	0.000164705	0.000528355	Os02g0167200 protein [Source:UniProt/SPTREMBL;Acc:Q0E3L9]
Os02g0167600	89.0163	-2.3293	0.2062	-11.296	1.37323e-29	2.09005e-28
Os02g0168100	868.99	2.0326	0.1331	15.2749	1.12443e-52	3.24281e-51	Os02g0168100 protein [Source:UniProt/SPTREMBL;Acc:Q0E3L4]
Os02g0168300	1.538	-2.0519	0.7444	-2.75653	0.0058418	0.014443	Dentin sialophosphoprotein-like; Os02g0168300 protein; cDNA clone:J033125C15, full insert sequence [Source:UniProt/SPTREMBL;Acc:Q6H4U9]
Os02g0169400	31.2125	1.0102	0.2541	3.97572	7.01669e-05	0.000237739	Protein argonaute 17 [Source:UniProt/SWISSPROT;Acc:Q6H6C3]
Os02g0170000	891.82	-1.2401	0.0956	-12.9769	1.65444e-38	3.33429e-37	Os02g0170000 protein; Putative pentatricopeptide (PPR) repeat-containing protein [Source:UniProt/SPTREMBL;Acc:Q6H7X0]
Os02g0173000	32.534	-1.552	0.2743	-5.65746	1.5363e-08	7.77747e-08	cDNA clone:001-132-D10, full insert sequence [Source:UniProt/SPTREMBL;Acc:B7F4T8]
Os02g0173700	189.553	-1.0241	0.1399	-7.31931	2.49244e-13	1.80933e-12	Putative uncharacterized protein [Source:UniProt/SPTREMBL;Acc:B9F3B5]
Os02g0174300	16.3033	-2.7516	0.445	-6.18324	6.27996e-10	3.56794e-09	Putative uncharacterized protein OSJNBa0073A21.24 [Source:UniProt/SPTREMBL;Acc:Q6H505]
Os02g0174900	35.8301	1.9789	0.2969	6.66429	2.65956e-11	1.67595e-10
Os02g0176100	310.639	-1.765	0.1308	-13.4893	1.80718e-41	3.9534e-40	Os02g0176100 protein; Putative leucine-rich repeat transmembrane protein kinase; cDNA clone:001-114-G09, full insert sequence [Source:UniProt/SPTREMBL;Acc:Q6EUQ1]
Os02g0176300	28.312	-1.2575	0.2781	-4.52234	6.11595e-06	2.37383e-05	Os02g0176300 protein [Source:UniProt/SPTREMBL;Acc:Q0E3G2]
Os02g0176700	309.107	1.2155	0.1027	11.8403	2.41696e-32	4.0521e-31
Os02g0177700	65.4318	-1.5499	0.2063	-7.5132	5.76993e-14	4.36067e-13	CASP-like protein Os02g0177700 [Source:UniProt/SWISSPROT;Acc:Q6ETN2]
Os02g0178800	132.133	-2.888	0.2581	-11.1878	4.68035e-29	6.9715e-28	Os02g0178800 protein; Putative glossy1 protein; cDNA clone:J013070P03, full insert sequence [Source:UniProt/SPTREMBL;Acc:Q6ETL8]
Os02g0179600	1.9214	1.8439	0.7391	2.49494	0.0125979	0.0290501	Os02g0179600 protein; Putative uncharacterized protein P0544B02.26 [Source:UniProt/SPTREMBL;Acc:Q6ETK8]
Os02g0180000	652.459	-2.3522	0.1076	-21.8653	5.55912e-106	4.16446e-104	Probable protein phosphatase 2C 11 [Source:UniProt/SWISSPROT;Acc:Q6ETK3]
Os02g0180700	1060.12	1.8889	0.1011	18.6745	7.98741e-78	3.8756e-76	Os02g0180700 protein; Putative cinnamoyl-CoA reductase; cDNA clone:J023064M01, full insert sequence [Source:UniProt/SPTREMBL;Acc:Q6H817]
Os02g0181900	497.423	3.1817	0.1209	26.3149	1.29452e-152	1.72869e-150	Chaperone protein ClpB3, mitochondrial [Source:UniProt/SWISSPROT;Acc:Q0E3C8]
Os02g0182100	18.8001	2.1331	0.362	5.89254	3.80296e-09	2.03208e-08	Os02g0182100 protein; Putative response regulator 9; Response regulator; cDNA clone:J023101H04, full insert sequence [Source:UniProt/SPTREMBL;Acc:Q6H805]
Os02g0182600	18.4317	-2.2161	0.5224	-4.24181	2.21723e-05	8.04489e-05
Os02g0182700	402.228	1.508	0.1093	13.7962	2.68475e-43	6.23276e-42	Os02g0182700 protein; Putative uncharacterized protein OJ1297_C09.35 [Source:UniProt/SPTREMBL;Acc:Q6H7Z8]
Os02g0185300	38.8115	1.3426	0.3633	3.69607	0.00021896	0.000689756	Os02g0185300 protein; Putative cytochrome P450; cDNA clone:J023002L07, full insert sequence [Source:UniProt/SPTREMBL;Acc:Q6ZIH1]
Os02g0186700	80.8411	-1.1231	0.1675	-6.70427	2.02413e-11	1.28475e-10	Os02g0186700 protein; Putative uncharacterized protein OJ1073_F05.18; Putative uncharacterized protein OJ1115_B01.29 [Source:UniProt/SPTREMBL;Acc:Q6ZIG3]
Os02g0186800	46.628	-2.622	0.2782	-9.42507	4.29814e-21	4.68297e-20	Os02g0186800 protein; Putative cytochrome P450 [Source:UniProt/SPTREMBL;Acc:Q6ZIG2]
Os02g0187100	207.018	-1.3473	0.1978	-6.81019	9.74676e-12	6.33437e-11
Os02g0187600	168.608	-1.0225	0.1777	-5.75386	8.72296e-09	4.52486e-08	Os02g0187600 protein; Putative uncharacterized protein OJ1073_F05.27; Putative uncharacterized protein OJ1145_F01.2; cDNA clone:J023030E23, full insert sequence [Source:UniProt/SPTREMBL;Acc:Q6ZHS6]
Os02g0188400	6.8199	1.4786	0.4994	2.96093	0.00306707	0.00801855
Os02g0188500	5.6249	-2.3678	0.6113	-3.87358	0.000107248	0.00035374	Os02g0188500 protein; Putative uncharacterized protein OJ1145_F01.17; cDNA clone:J033079N13, full insert sequence [Source:UniProt/SPTREMBL;Acc:Q6ZHR8]
Os02g0189000	1276.24	1.0447	0.1139	9.17136	4.67081e-20	4.87625e-19	Os02g0189000 protein; Ribosomal protein S21-like protein; cDNA clone:J013095G03, full insert sequence [Source:UniProt/SPTREMBL;Acc:Q6YUV4]
Os02g0189400	8.7085	-1.5034	0.4971	-3.02444	0.00249096	0.0066119	Os02g0189400 protein; Putative uncharacterized protein OJ1145_F01.28; Putative uncharacterized protein OSJNBb0031B09.7; cDNA clone:002-139-A12, full insert sequence [Source:UniProt/SPTREMBL;Acc:Q6YUV0]
Os02g0190100	7.0521	2.3267	0.6043	3.8503	0.000117975	0.000386816	Putative uncharacterized protein [Source:UniProt/SPTREMBL;Acc:A3A400]
Os02g0191300	95.2406	-1.4709	0.2094	-7.02457	2.14726e-12	1.46786e-11	Os02g0191300 protein; Putative amino acid transporter A1; cDNA clone:J023027D15, full insert sequence [Source:UniProt/SPTREMBL;Acc:Q6YUT5]
Os02g0193000	229.648	2.8882	0.1474	19.5942	1.73193e-85	9.58462e-84	Os02g0192900 protein [Source:UniProt/SPTREMBL;Acc:C7IYG9]
Os02g0193100	8.8506	1.7247	0.5042	3.42068	0.000624638	0.00183537	Os02g0193100 protein; Putative uncharacterized protein P0437H03.116 [Source:UniProt/SPTREMBL;Acc:Q7F8S4]
Os02g0193425	14.5074	2.4992	0.5323	4.69478	2.66899e-06	1.0799e-05
Os02g0197700	63.0352	-1.005	0.1877	-5.35318	8.64204e-08	4.09997e-07	Os02g0197700 protein; Putative uncharacterized protein OJ1524_D08.29; Putative uncharacterized protein P0026H03.4 [Source:UniProt/SPTREMBL;Acc:Q6H745]
Os02g0198400	15.851	-1.9534	0.4377	-4.46253	8.09979e-06	3.1008e-05
Os02g0198500	33.7552	-2.1206	0.3038	-6.981	2.93079e-12	1.98624e-11	Putative uncharacterized protein P0026H03.18-1; cDNA clone:001-119-F12, full insert sequence [Source:UniProt/SPTREMBL;Acc:Q6H735]
Os02g0198700	53.224	-1.2017	0.2331	-5.15506	2.53551e-07	1.15132e-06	Os02g0198700 protein; Putative subtilisin-like proteinase AIR3 [Source:UniProt/SPTREMBL;Acc:Q6H733]
Os02g0199200	31.3955	-1.6636	0.3879	-4.28887	1.79587e-05	6.60106e-05	Putative uncharacterized protein P0026H03.27 [Source:UniProt/SPTREMBL;Acc:Q6H726]
Os02g0199300	99.9593	-1.6857	0.1798	-9.37525	6.90109e-21	7.46339e-20	Peptidyl-prolyl cis-trans isomerase [Source:UniProt/SPTREMBL;Acc:Q6H725]
Os02g0199500	71.2235	-1.2673	0.1902	-6.66462	2.6535e-11	1.67247e-10	Os02g0199500 protein; Putative uncharacterized protein P0026H03.30; Putative uncharacterized protein P0419A09.1 [Source:UniProt/SPTREMBL;Acc:Q6Z7A7]
Os02g0199600	102.526	-2.0405	0.2223	-9.1782	4.38373e-20	4.58589e-19	Putative uncharacterized protein [Source:UniProt/SPTREMBL;Acc:B9F3V8]
Os02g0199666	78.1454	-1.5949	0.3452	-4.62002	3.83699e-06	1.52734e-05
Os02g0199800	61.4227	-2.2839	0.2529	-9.03253	1.67751e-19	1.70663e-18	Os02g0199800 protein; Putative C2 domain-containing protein; cDNA clone:J023144C18, full insert sequence [Source:UniProt/SPTREMBL;Acc:Q6Z7A3]
Os02g0199900	451.86	-1.3426	0.0855	-15.694	1.66261e-55	5.07608e-54	26S proteasome regulatory particle triple-A ATPase subunit4; Os02g0199900 protein [Source:UniProt/SPTREMBL;Acc:Q9FXT8]
Os02g0200000	180.949	-1.1522	0.1518	-7.58824	3.24278e-14	2.48314e-13	Os02g0200000 protein; Putative SEC14 cytosolic factor (SEC14); cDNA clone:J013130K11, full insert sequence [Source:UniProt/SPTREMBL;Acc:Q6Z7A1]
Os02g0200300	124.171	-2.3685	0.2443	-9.69591	3.13814e-22	3.58042e-21	Os02g0200300 protein [Source:UniProt/SPTREMBL;Acc:Q0E304]
Os02g0200800	122.305	-1.0682	0.1627	-6.56701	5.13368e-11	3.17128e-10	Putative BRI1-KD interacting protein [Source:UniProt/SPTREMBL;Acc:Q6Z797]
Os02g0200900	4827.1	1.6304	0.1115	14.6274	1.87949e-48	4.99366e-47	Os02g0200900 protein; Putative F-box protein [Source:UniProt/SPTREMBL;Acc:Q6Z795]
Os02g0201800	6.1093	1.3597	0.5144	2.64345	0.00820658	0.0196996
Os02g0202300	50.4795	1.6809	0.2928	5.74109	9.40691e-09	4.86064e-08	Os02g0202300 protein [Source:UniProt/SPTREMBL;Acc:Q0E2Z5]
Os02g0202800	152.804	-1.6576	0.1521	-10.8995	1.15841e-27	1.64948e-26	Os02g0202800 protein [Source:UniProt/SPTREMBL;Acc:Q0E2Z0]
Os02g0203401	139.87	1.3994	0.1703	8.21675	2.09092e-16	1.8004e-15
Os02g0203500	41.1047	2.5067	0.2756	9.09624	9.35102e-20	9.61846e-19	Putative uncharacterized protein OJ1135_F06.25; Putative uncharacterized protein P0544H11.7 [Source:UniProt/SPTREMBL;Acc:Q6Z6E7]
Os02g0204201	12.0362	1.6724	0.4004	4.17725	2.95053e-05	0.000105106
Os02g0204400	81.8747	1.4301	0.1838	7.78288	7.08898e-15	5.6407e-14	(6-4)DNA photolyase [Source:UniProt/SWISSPROT;Acc:Q0E2Y1]
Os02g0204500	253.376	1.2578	0.1173	10.7265	7.64621e-27	1.05359e-25	cDNA clone:J013149J03, full insert sequence [Source:UniProt/SPTREMBL;Acc:B7EEL6]
Os02g0204700	5.0342	-2.0662	0.6752	-3.05998	0.00221351	0.00593918	Cytochrome P450 734A2 [Source:UniProt/SWISSPROT;Acc:Q6Z6D6]
Os02g0206100	237.254	-1.8042	0.2337	-7.7196	1.16691e-14	9.17343e-14	Os02g0206100 protein; Putative flavonoid glucosyl-transferase; cDNA clone:J013067D15, full insert sequence; cDNA clone:J013073P05, full insert sequence [Source:UniProt/SPTREMBL;Acc:Q67TS4]
Os02g0206700	150.514	1.9966	0.1389	14.3789	7.02413e-47	1.79932e-45	Os02g0206700 protein; Putative flavonoid glucosyl-transferase; cDNA, clone: J080094G19, full insert sequence [Source:UniProt/SPTREMBL;Acc:Q67TS1]
Os02g0208100	236.688	-1.2587	0.1913	-6.58085	4.67752e-11	2.90233e-10	Putative plastidic ATP/ADP transporter; cDNA, clone: J100090E08, full insert sequence [Source:UniProt/SPTREMBL;Acc:Q6H8E4]
Os02g0209201	27.8548	1.5849	0.2803	5.65493	1.55909e-08	7.88896e-08
Os02g0209400	22.6364	1.381	0.3139	4.39875	1.08878e-05	4.10317e-05	Os02g0209400 protein; Putative uncharacterized protein OJ1006_A02.27; cDNA clone:002-139-B10, full insert sequence [Source:UniProt/SPTREMBL;Acc:Q6H8D3]
Os02g0210600	3.1771	-2.246	0.7146	-3.14305	0.00167196	0.00457825	Os02g0210600 protein [Source:UniProt/SPTREMBL;Acc:Q0E2V6]
Os02g0211000	201.792	1.9182	0.1546	12.4042	2.47863e-35	4.56406e-34
Os02g0211100	2.3472	1.7499	0.7192	2.43321	0.0149656	0.0339304
Os02g0212900	28.2266	1.564	0.325	4.81241	1.4912e-06	6.21027e-06
Os02g0214766	15.7265	-1.3897	0.4364	-3.18425	0.00145131	0.00402088
Os02g0215100	4.1372	-1.9861	0.6327	-3.13883	0.00169623	0.00463892	Os02g0215100 protein; cDNA clone:002-174-D12, full insert sequence [Source:UniProt/SPTREMBL;Acc:Q0E2T8]
Os02g0215700	71.5887	-2.1352	0.2828	-7.55146	4.30416e-14	3.2698e-13	Os02g0215700 protein; Putative uncharacterized protein B1307A11.10; Putative uncharacterized protein OJ1006_D05.38 [Source:UniProt/SPTREMBL;Acc:Q6YUZ9]
Os02g0215900	16.2531	-1.8041	0.5339	-3.37913	0.000727149	0.00211373	Os02g0215900 protein [Source:UniProt/SPTREMBL;Acc:Q0E2T2]
Os02g0216500	539.894	1.0227	0.1731	5.90728	3.47811e-09	1.86402e-08	cDNA clone:002-145-A11, full insert sequence [Source:UniProt/SPTREMBL;Acc:B7F1E4]
Os02g0218500	32.6831	1.0344	0.2626	3.93838	8.20333e-05	0.000275303	Os02g0218500 protein [Source:UniProt/SPTREMBL;Acc:Q0E2R9]
Os02g0222500	17.6775	-1.0559	0.3663	-2.88284	0.00394106	0.0100913
Os02g0223300	7.3367	-1.3437	0.5448	-2.46654	0.0136425	0.0312325	Putative uncharacterized protein P0758B01.27 [Source:UniProt/SPTREMBL;Acc:Q6YVF5]
Os02g0223700	1117.04	-2.1247	0.1055	-20.1374	3.46976e-90	2.06933e-88	Os02g0223700 protein; Putative uncharacterized protein P0470A03.4; Putative uncharacterized protein P0758B01.33; cDNA, clone: J100061D19, full insert sequence [Source:UniProt/SPTREMBL;Acc:Q6YVF0]
Os02g0224800	73.2083	-1.7883	0.2347	-7.62057	2.52564e-14	1.95102e-13	Os02g0224800 protein; Putative pollen specific protein; cDNA clone:J013056E08, full insert sequence [Source:UniProt/SPTREMBL;Acc:Q6Z8B1]
Os02g0225900	15.1754	-1.9311	0.416	-4.64193	3.45174e-06	1.38096e-05	F-box-like; Os02g0225900 protein [Source:UniProt/SPTREMBL;Acc:Q6H6J8]
Os02g0228400	3.2593	-1.9022	0.6917	-2.75004	0.00595877	0.0147144	Os02g0228400 protein [Source:UniProt/SPTREMBL;Acc:Q0E2L8]
Os02g0228900	5.3924	-1.6426	0.5954	-2.75881	0.00580131	0.0143544	Auxin-responsive protein IAA7 [Source:UniProt/SWISSPROT;Acc:Q6H543]
Os02g0229400	27.1657	1.4788	0.3166	4.67034	3.00707e-06	1.21032e-05	Os02g0229400 protein; Putative hexose transporter; Tonoplast monosaccharide transporter 2 [Source:UniProt/SPTREMBL;Acc:Q6H536]
Os02g0229600	4.521	-1.6644	0.6442	-2.58353	0.00977942	0.0230961	Putative Carboxy-terminal kinesin 2 [Source:UniProt/SPTREMBL;Acc:Q6H535]
Os02g0230000	46.5522	-1.3219	0.2945	-4.48818	7.18334e-06	2.76582e-05	Os02g0230000 protein; Putative uncharacterized protein OSJNBb0035N08.25-1; cDNA clone:002-156-F07, full insert sequence [Source:UniProt/SPTREMBL;Acc:Q6H529]
Os02g0231700	4.8947	-2.5376	0.6492	-3.90887	9.27297e-05	0.000308904	Putative uncharacterized protein OJ1705_E12.7; Putative uncharacterized protein OJ1711_D06.21 [Source:UniProt/SPTREMBL;Acc:Q6ETA1]
Os02g0232000	18.1408	1.4962	0.3739	4.00152	6.29373e-05	0.000214927	Heat stress transcription factor C-2a [Source:UniProt/SWISSPROT;Acc:Q6EUG4]
Os02g0232100	89.3843	-1.0938	0.21	-5.20813	1.90758e-07	8.75645e-07	Os02g0232100 protein; Putative bZIP protein [Source:UniProt/SPTREMBL;Acc:Q6EUG3]
Os02g0232500	811.489	-1.3977	0.1193	-11.7126	1.09803e-31	1.79483e-30	Disease resistance protein Cf-2.1-like; cDNA clone:J013041I15, full insert sequence; cDNA clone:J033127G17, full insert sequence [Source:UniProt/SPTREMBL;Acc:Q6EUF7]
Os02g0232900	43.943	-3.7463	0.4631	-8.08999	5.9669e-16	5.02653e-15	Aquaporin NIP1-1 [Source:UniProt/SWISSPROT;Acc:Q40746]
Os02g0233200	4.6017	-2.386	0.6487	-3.67796	0.000235102	0.000736379
Os02g0234300	845.693	1.5628	0.0964	16.217	3.82592e-59	1.25544e-57	U-box domain-containing protein 4 [Source:UniProt/SWISSPROT;Acc:Q6EUK7]
Os02g0234450	26.2495	2.0567	0.3046	6.75171	1.46111e-11	9.37661e-11	Putative S-receptor kinase [Source:UniProt/SPTREMBL;Acc:Q6EUK6]
Os02g0236100	332.978	-1.1176	0.0952	-11.7374	8.20119e-32	1.34629e-30	Os02g0236100 protein; Putative SERK1 protein; cDNA clone:J013129G20, full insert sequence [Source:UniProt/SPTREMBL;Acc:Q6EUS5]
Os02g0236800	39.8226	-2.8517	0.3114	-9.15899	5.23829e-20	5.45386e-19	Os02g0236800 protein; Putative bacterial-induced peroxidase; cDNA clone:001-018-A04, full insert sequence; cDNA clone:J013112B18, full insert sequence; cDNA clone:J013157D18, full insert sequence [Source:UniProt/SPTREMBL;Acc:Q6EQJ8]
Os02g0240100	24.8727	-4.9558	0.6437	-7.6984	1.37781e-14	1.0801e-13	Class III peroxidase 30; Os02g0240100 protein; Putative bacterial-induced peroxidase; cDNA clone:002-137-C10, full insert sequence [Source:UniProt/SPTREMBL;Acc:Q6ER51]
Os02g0240300	1260.95	-7.1855	0.2795	-25.7065	9.87994e-146	1.20418e-143	Class III peroxidase 29; Os02g0240300 protein; Putative bacterial-induced peroxidase; cDNA clone:006-310-G11, full insert sequence; cDNA clone:J013091I12, full insert sequence [Source:UniProt/SPTREMBL;Acc:Q6ER49]
Os02g0241100	128.584	-1.1765	0.1643	-7.16058	8.0336e-13	5.63729e-12	Brassinosteroid LRR receptor kinase-like; Os02g0241100 protein [Source:UniProt/SPTREMBL;Acc:Q6ER42]
Os02g0243300	5.4863	-1.9626	0.6204	-3.16345	0.00155911	0.00429398	Os02g0243300 protein; Putative Hydroquinone glucosyltransferase; cDNA clone:001-128-B11, full insert sequence [Source:UniProt/SPTREMBL;Acc:Q6ESV8]
Os02g0244700	258.935	-1.5713	0.1206	-13.0234	9.00634e-39	1.82588e-37	Os02g0244700 protein; Putative phosphoenolpyruvate carboxylase; cDNA clone:J013001G17, full insert sequence; cDNA clone:J013011N21, full insert sequence [Source:UniProt/SPTREMBL;Acc:Q6EUD7]
Os02g0245200	513.373	1.4868	0.1406	10.5707	4.07654e-26	5.44615e-25	cDNA clone:J013055D13, full insert sequence [Source:UniProt/SPTREMBL;Acc:B7F5R4]
Os02g0245301	2.8	2.8407	0.7326	3.8777	0.000105448	0.000348363	Putative uncharacterized protein OJ1134_F06.11; Putative uncharacterized protein OSJNBa0090H18.1 [Source:UniProt/SPTREMBL;Acc:Q6K3T8]
Os02g0245800	73.6841	2.7969	0.2374	11.7802	4.93698e-32	8.15677e-31	Potassium channel KAT1 [Source:UniProt/SWISSPROT;Acc:Q6K3T2]
Os02g0245850	5.3689	1.3959	0.5898	2.36671	0.0179469	0.039906
Os02g0246900	17.3126	-3.8395	0.6803	-5.64413	1.66023e-08	8.38414e-08	Os02g0246900 protein; Putative uncharacterized protein OJ1134_F06.31; Putative uncharacterized protein OSJNBa0090H18.21; cDNA clone:J023036D08, full insert sequence [Source:UniProt/SPTREMBL;Acc:Q6K3S1]
Os02g0247000	7.005	1.4288	0.527	2.71124	0.00670318	0.0163944
Os02g0247800	222.048	2.0243	0.1196	16.9261	2.88934e-64	1.05022e-62
Os02g0249200	10.6309	-3.8385	0.6932	-5.53771	3.06456e-08	1.51472e-07	Ring-H2 zinc finger protein-like [Source:UniProt/SPTREMBL;Acc:Q6K506]
Os02g0249300	11.0804	-3.1686	0.5929	-5.34439	9.07224e-08	4.29345e-07	Os02g0249300 protein [Source:UniProt/SPTREMBL;Acc:Q0E2D7]
Os02g0249700	13.6294	-1.8142	0.4954	-3.66224	0.000250021	0.000780242	Os02g0249700 protein; Putative uncharacterized protein OJ1113_G05.1; Putative uncharacterized protein OSJNBa0011N12.31 [Source:UniProt/SPTREMBL;Acc:Q6K503]
Os02g0251200	19.5441	1.2178	0.4272	2.85069	0.00436246	0.0110753
Os02g0251800	382.01	1.9918	0.2211	9.00921	2.07548e-19	2.10314e-18	Os02g0251800 protein; Putative uncharacterized protein OJ1113_G05.28; Putative uncharacterized protein OSJNBa0009N02.3 [Source:UniProt/SPTREMBL;Acc:Q6K545]
Os02g0252600	116.838	-1.2976	0.1425	-9.10422	8.68887e-20	8.96139e-19	Os02g0252600 protein [Source:UniProt/SPTREMBL;Acc:Q0E2C2]
Os02g0254550	361.96	2.2182	0.0929	23.8667	6.79491e-126	6.36277e-124	Os02g0254550 protein [Source:UniProt/SPTREMBL;Acc:A3A558]
Os02g0255700	1998.12	1.2026	0.195	6.16796	6.91785e-10	3.91587e-09	Os02g0255700 protein [Source:UniProt/SPTREMBL;Acc:Q0E2A9]
Os02g0255801	347.617	2.1502	0.1624	13.2389	5.23085e-40	1.10648e-38
Os02g0258800	51.5143	5.0549	0.4666	10.8333	2.39477e-27	3.36936e-26	Os02g0258800 protein; Putative uncharacterized protein B1178F07.4; Putative uncharacterized protein OSJNBa0060K08.14; cDNA, clone: J100071D03, full insert sequence [Source:UniProt/SPTREMBL;Acc:Q6K249]
Os02g0258900	1063.51	1.1354	0.1369	8.29407	1.09441e-16	9.57658e-16	cDNA, clone: J100015K17, full insert sequence [Source:UniProt/SPTREMBL;Acc:B7F9Y5]
Os02g0259850	2.5403	1.9158	0.7078	2.70662	0.0067973	0.0165943
Os02g0259900	18.3311	1.4305	0.4858	2.94457	0.00323404	0.00841567	Os02g0259900 protein; Putative uncharacterized protein B1178F07.20; Putative uncharacterized protein OSJNBa0060K08.30; cDNA clone:001-119-F07, full insert sequence [Source:UniProt/SPTREMBL;Acc:Q6K237]
Os02g0261100	265.353	1.5953	0.2339	6.82072	9.0588e-12	5.90225e-11	Ubiquitin-conjugating enzyme E2 5B [Source:UniProt/SWISSPROT;Acc:Q8S919]
Os02g0264300	114.198	-1.5737	0.1537	-10.2367	1.35815e-24	1.7082e-23	Os02g0264300 protein; Putative uncharacterized protein OSJNBa0011J03.48-1; Putative uncharacterized protein P0006C08.2-1; cDNA clone:J013105K02, full insert sequence [Source:UniProt/SPTREMBL;Acc:Q6EPA2]
Os02g0264800	4.3323	-1.9145	0.6944	-2.75715	0.0058308	0.0144192	Os02g0264800 protein; Putative uncharacterized protein P0006C08.11; cDNA clone:J023028A06, full insert sequence [Source:UniProt/SPTREMBL;Acc:Q6ETY5]
Os02g0265100	1.1079	1.7337	0.738	2.34904	0.018822	0.0416227
Os02g0265200	23.5341	2.3373	0.3345	6.98699	2.80841e-12	1.90625e-11	Os02g0265200 protein; Putative WRKY transcription factor; cDNA clone:J013074N21, full insert sequence [Source:UniProt/SPTREMBL;Acc:Q6ETY2]
Os02g0269200	18.2253	-3.7313	0.593	-6.29262	3.12149e-10	1.81579e-09	Dynein light chain type 1-like; Os02g0269200 protein [Source:UniProt/SPTREMBL;Acc:Q6ERT5]
Os02g0270200	7.5365	2.074	0.5657	3.66606	0.000246318	0.000769312	Os02g0270200 protein [Source:UniProt/SPTREMBL;Acc:Q0E256]
Os02g0271000	28.534	2.2788	0.4672	4.87715	1.07627e-06	4.552e-06	Os02g0271000 protein; Putative subtilisin-like serine proteinase; cDNA clone:J013118B21, full insert sequence [Source:UniProt/SPTREMBL;Acc:Q6EPJ5]
Os02g0272900	139.188	2.1248	0.1656	12.8285	1.13471e-37	2.21561e-36	Os02g0272900 protein [Source:UniProt/SPTREMBL;Acc:Q0E245]
Os02g0273100	291.784	-1.8291	0.1843	-9.92207	3.33774e-23	3.96424e-22	Os02g0273100 protein; cDNA clone:J023080D02, full insert sequence [Source:UniProt/SPTREMBL;Acc:Q0E243]
Os02g0274100	1446.78	-1.0934	0.0803	-13.6223	2.95285e-42	6.64911e-41	Peroxisomal fatty acid beta-oxidation multifunctional protein Enoyl-CoA hydratase/3-2-trans-enoyl-CoA isomerase/3-hydroxybutyryl-CoA epimerase 3-hydroxyacyl-CoA dehydrogenase [Source:UniProt/SWISSPROT;Acc:Q8W1L6]
Os02g0274700	1122.42	1.8258	0.1145	15.9515	2.78326e-57	8.67869e-56	cDNA clone:001-201-C05, full insert sequence [Source:UniProt/SPTREMBL;Acc:B7EY91]
Os02g0274900	2593.76	1.5223	0.0615	24.7598	2.43211e-135	2.57586e-133	Putative sugar transporter; cDNA clone:J033073C19, full insert sequence [Source:UniProt/SPTREMBL;Acc:Q6K7S9]
Os02g0275200	976.595	2.0516	0.0905	22.6616	1.07269e-113	8.73913e-112	Os02g0275200 protein; Putative galactoside 2-alpha-L-fucosyltransferase; cDNA clone:J023106B19, full insert sequence [Source:UniProt/SPTREMBL;Acc:Q6K7S6]
Os02g0275300	7.8592	2.816	0.5578	5.04839	4.45552e-07	1.96704e-06
Os02g0276500	1074.63	1.0648	0.0639	16.6693	2.19204e-62	7.6075e-61	Probable tocopherol cyclase, chloroplastic [Source:UniProt/SWISSPROT;Acc:Q6K7V6]
Os02g0280400	1786.81	1.2809	0.1155	11.0901	1.40165e-28	2.05295e-27	Os02g0280400 protein; Putative uncharacterized protein P0669G10.5-1; cDNA clone:J013095J03, full insert sequence [Source:UniProt/SPTREMBL;Acc:Q6ES24]
Os02g0281000	1534.11	1.1736	0.1174	9.99954	1.53105e-23	1.84194e-22	Os02g0281000 protein; Putative PKG-Ib [Source:UniProt/SPTREMBL;Acc:Q6K3D4]
Os02g0281200	151.479	1.6765	0.1405	11.9358	7.70313e-33	1.3115e-31	Os02g0281200 protein; Putative NBS-LRR type disease resistance protein RPG1-B [Source:UniProt/SPTREMBL;Acc:Q6K3D1]
Os02g0282000	168.481	1.1115	0.1359	8.17758	2.89598e-16	2.47625e-15	Os02g0282000 protein; Putative disease resistance protein I2 [Source:UniProt/SPTREMBL;Acc:Q6K3C7]
Os02g0282500	16.3454	1.0554	0.3702	2.85116	0.00435603	0.0110615	Os02g0282500 protein [Source:UniProt/SPTREMBL;Acc:Q0E209]
Os02g0285300	15.4008	-1.3868	0.5562	-2.49316	0.012661	0.0291857	Os02g0285300 protein; Putative DREPP2 protein; cDNA clone:001-018-A12, full insert sequence [Source:UniProt/SPTREMBL;Acc:Q6K4S7]
Os02g0285800	11400.9	2.4678	0.0661	37.3197	7.8687e-305	4.09626e-302	Os02g0285800 protein; Putative GTP-binding protein typA [Source:UniProt/SPTREMBL;Acc:Q6KA61]
Os02g0285900	469.151	4.1709	0.161	25.9118	4.90277e-148	6.14627e-146	Os02g0285900 protein; Putative uncharacterized protein OJ1115_D03.26 [Source:UniProt/SPTREMBL;Acc:Q6KA60]
Os02g0286850	5.3288	1.703	0.5797	2.93777	0.00330577	0.00858707
Os02g0286891	8.2332	-1.2979	0.494	-2.62741	0.00860381	0.0205456
Os02g0287700	30.2974	1.0162	0.3193	3.18285	0.00145834	0.0040389
Os02g0288000	83.9317	1.6793	0.1832	9.16643	4.88944e-20	5.09583e-19	Os02g0288000 protein; Putative uncharacterized protein OJ1756_H07.26; cDNA clone:002-145-G04, full insert sequence [Source:UniProt/SPTREMBL;Acc:Q6K8B1]
Os02g0288400	6.21	1.3165	0.5175	2.54378	0.0109661	0.0256561	MRP-like ABC transporter [Source:UniProt/SPTREMBL;Acc:Q8GU61]
Os02g0290500	141.626	-2.0022	0.2078	-9.63319	5.79032e-22	6.5216e-21	Os02g0290500 protein; Phosphatidylinositol 3-and 4-kinase-like; cDNA clone:J013027K22, full insert sequence [Source:UniProt/SPTREMBL;Acc:Q6K881]
Os02g0290900	7.5456	-1.2945	0.5143	-2.51677	0.0118435	0.0274911	Putative GDSL-lipase [Source:UniProt/SPTREMBL;Acc:Q6K877]
Os02g0291500	315.043	-1.8716	0.136	-13.76	4.43606e-43	1.02366e-41	Os02g0291500 protein; Putative uncharacterized protein OJ1124_E11.18; cDNA clone:001-107-C12, full insert sequence [Source:UniProt/SPTREMBL;Acc:Q6K869]
Os02g0292600	31.0688	-1.2157	0.2645	-4.59689	4.28836e-06	1.69645e-05	Os02g0292600 protein; Putative GDSL-lipase [Source:UniProt/SPTREMBL;Acc:Q6K861]
Os02g0293500	86.3641	-1.8481	0.2429	-7.60818	2.77987e-14	2.13826e-13	Os02g0293500 protein [Source:UniProt/SPTREMBL;Acc:Q0E1X4]
Os02g0297550	17.7044	-4.7413	0.6415	-7.39073	1.46029e-13	1.07429e-12
Os02g0301450	12.5001	1.4426	0.421	3.42616	0.000612179	0.00180152
Os02g0303500	8.7486	1.5566	0.4651	3.34687	0.000817287	0.0023559	Os02g0303500 protein; Putative lycine-rich cell wall structural protein 1.0; cDNA clone:001-207-A09, full insert sequence; cDNA clone:006-206-F04, full insert sequence [Source:UniProt/SPTREMBL;Acc:Q6K5T4]
Os02g0305600	87.135	-1.1279	0.2013	-5.60439	2.08987e-08	1.04712e-07	Os02g0305600 protein; Putative uncharacterized protein P0543C11.11 [Source:UniProt/SPTREMBL;Acc:Q6K2Z7]
Os02g0306100	8.0314	3.7368	0.6553	5.70215	1.18303e-08	6.06299e-08	Putative uncharacterized protein P0543C11.20 [Source:UniProt/SPTREMBL;Acc:Q6K2Z1]
Os02g0306250	1.3923	2.2118	0.7454	2.96746	0.00300274	0.00786777	Os02g0306125 protein [Source:UniProt/SPTREMBL;Acc:C7IYK6]
Os02g0308800	6.087	-1.8639	0.6497	-2.86903	0.00411735	0.0104999	Putative fasciclin-like arabinogalactan-protein; cDNA clone:001-035-E01, full insert sequence; cDNA clone:006-201-D11, full insert sequence; cDNA clone:006-304-D08, full insert sequence [Source:UniProt/SPTREMBL;Acc:Q6Z0V9]
Os02g0310200	545.737	8.8716	0.444	19.9791	8.3785e-89	4.89234e-87	Os02g0310200 protein; Putative uncharacterized protein OJ9003_D08.2 [Source:UniProt/SPTREMBL;Acc:Q6YYJ5]
Os02g0313700	1524.71	3.1768	0.1292	24.5812	2.00521e-133	2.06671e-131	C2 domain-containing protein-like; Os02g0313700 protein [Source:UniProt/SPTREMBL;Acc:Q6Z6R6]
Os02g0314400	6.0441	3.434	0.7172	4.78779	1.68627e-06	6.98385e-06
Os02g0315600	7.7774	1.154	0.472	2.44473	0.014496	0.0329971	Os02g0315600 protein; Putative uncharacterized protein P0572D06.2; cDNA clone:002-118-A09, full insert sequence; cDNA clone:002-120-C10, full insert sequence; cDNA clone:J033103O07, full insert sequence [Source:UniProt/SPTREMBL;Acc:Q6Z861]
Os02g0316200	93.5871	-1.1013	0.171	-6.44034	1.19206e-10	7.16919e-10	Kelch repeat containing F-box protein family-like; Os02g0316200 protein; Uncharacterized protein; cDNA clone:J033076K03, full insert sequence [Source:UniProt/SPTREMBL;Acc:Q6Z856]
Os02g0316900	432.811	2.7635	0.1024	26.9882	2.03203e-160	2.93013e-158	Putative uncharacterized protein P0572D06.30-1 [Source:UniProt/SPTREMBL;Acc:Q6Z849]
Os02g0317500	114.3	1.2778	0.1887	6.77064	1.2821e-11	8.25715e-11	Os02g0317500 protein; Putative N7 protein; cDNA clone:J033091H09, full insert sequence [Source:UniProt/SPTREMBL;Acc:Q6Z843]
Os02g0318450	252.561	1.344	0.1381	9.7314	2.21532e-22	2.5417e-21
Os02g0318500	121.622	2.2465	0.2394	9.38257	6.43844e-21	6.97778e-20	Putative uncharacterized protein [Source:UniProt/SPTREMBL;Acc:B9F5B6]
Os02g0318600	16.2022	1.8197	0.3683	4.9404	7.79609e-07	3.34894e-06	Os02g0318600 protein [Source:UniProt/SPTREMBL;Acc:C7IYH8]
Os02g0323000	36.5484	1.4874	0.2446	6.08	1.20179e-09	6.6652e-09	Os02g0323000 protein [Source:UniProt/SPTREMBL;Acc:C7IY55]
Os02g0323600	36.4658	2.534	0.2999	8.44849	2.95101e-17	2.66894e-16	Os02g0323600 protein; Putative obtusifoliol-14-demethylase; cDNA clone:J013040I18, full insert sequence [Source:UniProt/SPTREMBL;Acc:Q6Z6U3]
Os02g0324200	230.415	1.3329	0.194	6.87092	6.37913e-12	4.21001e-11
Os02g0324400	8.0345	-1.304	0.5369	-2.42887	0.015146	0.034281	Inactive protein FON2 SPARE1 [Source:UniProt/SWISSPROT;Acc:Q6Z6T2]
Os02g0327000	1207.93	1.3935	0.1333	10.4521	1.43261e-25	1.87399e-24	C2 domain-containing protein-like; G-protein binding protein; Os02g0327000 protein; cDNA clone:006-212-C07, full insert sequence; cDNA clone:J033052D22, full insert sequence [Source:UniProt/SPTREMBL;Acc:Q6YWF1]
Os02g0330601	32.0468	1.1074	0.2671	4.14599	3.38349e-05	0.000119586
Os02g0332700	66.0381	-1.1472	0.3421	-3.35372	0.000797323	0.00230333	Os02g0332700 protein [Source:UniProt/SPTREMBL;Acc:Q0E1J7]
Os02g0433900	5.8044	-1.6558	0.5623	-2.94467	0.00323298	0.00841434
Os02g0437200	6757.08	2.6608	0.1792	14.8491	7.05068e-50	1.91811e-48	Os02g0437200 protein [Source:UniProt/SPTREMBL;Acc:Q0E1I7]
Os02g0438601	56.5127	2.3859	0.2684	8.89014	6.10303e-19	6.05649e-18	Os02g0438601 protein [Source:UniProt/SPTREMBL;Acc:C7IYL1]
Os02g0438700	49.2048	6.3959	0.5874	10.888	1.31438e-27	1.87069e-26	Os02g0438700 protein; Putative uncharacterized protein OJ1570_H12.9-1; cDNA clone:001-105-A07, full insert sequence; cDNA clone:001-116-A12, full insert sequence [Source:UniProt/SPTREMBL;Acc:Q6Z7H0]
Os02g0439200	22.9466	1.5656	0.312	5.01876	5.20072e-07	2.28095e-06	Cingulin-like; Os02g0439200 protein [Source:UniProt/SPTREMBL;Acc:Q6Z7G3]
Os02g0453600	1.0443	1.7682	0.7381	2.39565	0.0165909	0.0371653	Glutelin [Source:UniProt/SPTREMBL;Acc:A1YQH2]
Os02g0459400	7.3047	1.5826	0.606	2.61163	0.00901123	0.0214335
Os02g0460200	1784.88	1.4965	0.1392	10.7507	5.87953e-27	8.12709e-26	Flowering-promoting factor 1-like protein 3 [Source:UniProt/SWISSPROT;Acc:Q0E1D7]
Os02g0461200	66.8454	-1.3774	0.2049	-6.72358	1.77315e-11	1.13059e-10	Os02g0461200 protein; Putative uncharacterized protein P0644G05.19; cDNA clone:001-115-G10, full insert sequence [Source:UniProt/SPTREMBL;Acc:Q6K6F7]
Os02g0461900	156.84	-1.4215	0.1506	-9.43667	3.84817e-21	4.20465e-20	cDNA clone:001-134-A03, full insert sequence [Source:UniProt/SPTREMBL;Acc:B7F4V6]
Os02g0462800	221.563	4.4047	0.2117	20.8036	4.01596e-96	2.62439e-94	Os02g0462800 protein; WRKY transcription factor 42<WRKY42; cDNA clone:002-168-F03, full insert sequence [Source:UniProt/SPTREMBL;Acc:Q6K4Y7]
Os02g0467200	119.984	-1.2538	0.2859	-4.3853	1.15826e-05	4.35325e-05
Os02g0467500	9.5336	1.3036	0.4809	2.71081	0.00671194	0.0164071	Putative uncharacterized protein [Source:UniProt/SPTREMBL;Acc:B9EZW9]
Os02g0467600	10.3706	1.0082	0.4081	2.47067	0.013486	0.0309019	Os02g0467600 protein; Putative cinnamate 4-hydroxylase [Source:UniProt/SPTREMBL;Acc:Q6K7B1]
Os02g0469600	5559.55	-1.4461	0.1141	-12.6776	7.87045e-37	1.50613e-35	Os02g0469600 protein; Putative cysteine proteinase 1; cDNA clone:J013002F17, full insert sequence; cDNA clone:J013063O07, full insert sequence; cDNA clone:J023020I09, full insert sequence [Source:UniProt/SPTREMBL;Acc:Q6K7A3]
Os02g0470600	158.707	3.6086	0.1801	20.0369	2.62756e-89	1.54308e-87
Os02g0472500	6.622	3.5947	0.6526	5.5082	3.62519e-08	1.77951e-07
Os02g0472566	16.0664	2.0928	0.4266	4.90634	9.27938e-07	3.95075e-06
Os02g0477100	317.856	1.1091	0.1695	6.54149	6.09109e-11	3.74913e-10
Os02g0482200	2.8724	3.0284	0.7235	4.18568	2.84313e-05	0.000101634
Os02g0483800	37.2951	2.831	0.3219	8.79387	1.44494e-18	1.40176e-17	Os02g0483800 protein; Putative anthocyanidin 3-O-glucoside-3'',6''-O-dimalonyltransferase [Source:UniProt/SPTREMBL;Acc:Q6K807]
Os02g0484200	20.7023	5.0777	0.5888	8.62412	6.45886e-18	6.07216e-17	Os02g0484200 protein; Putative quercetin 3-O-glucoside-6''-O-malonyltransferase; cDNA clone:J033148A21, full insert sequence [Source:UniProt/SPTREMBL;Acc:Q6K6U4]
Os02g0484975	2.6652	-2.5345	0.7345	-3.45072	0.000559087	0.00165655
Os02g0489550	10.2044	1.2932	0.4421	2.9248	0.00344673	0.00892002
Os02g0490000	2.0414	-1.7616	0.7232	-2.43591	0.0148544	0.0337181	U-box domain-containing protein 73 [Source:UniProt/SWISSPROT;Acc:Q6K762]
Os02g0491400	1453.49	1.844	0.0524	35.187	3.1561e-271	1.25892e-268	Os02g0491400 protein; Putative peptidylprolyl isomerase [Source:UniProt/SPTREMBL;Acc:Q6K5Q1]
Os02g0491600	3.9772	2.5225	0.6701	3.76434	0.000166989	0.000535208	Putative germin-like protein 2-1 [Source:UniProt/SWISSPROT;Acc:Q6K5Q0]
Os02g0494400	93.7329	-2.6405	0.2089	-12.64	1.27064e-36	2.4165e-35	Os02g0494400 protein [Source:UniProt/SPTREMBL;Acc:C7IYT3]
Os02g0496300	38.7098	6.0944	0.599	10.174	2.5914e-24	3.21715e-23
Os02g0498300	386.727	2.2928	0.1231	18.6235	2.07028e-77	9.96653e-76	Os02g0498300 protein; Putative NIPA2 protein; cDNA clone:J023055G08, full insert sequence [Source:UniProt/SPTREMBL;Acc:Q6K922]
Os02g0498666	99.3811	2.8065	0.1968	14.2601	3.87739e-46	9.74552e-45
Os02g0503500	34.7968	-5.2756	0.5753	-9.16982	4.73815e-20	4.94319e-19	cDNA, clone: J100063K09, full insert sequence [Source:UniProt/SPTREMBL;Acc:B7FAC8]
Os02g0503900	55.6531	-1.8462	0.229	-8.0612	7.55478e-16	6.3329e-15	Os02g0503900 protein; Putative cytochrome P450; cDNA clone:J023021D15, full insert sequence [Source:UniProt/SPTREMBL;Acc:Q6K661]
Os02g0504050	11.9678	1.2062	0.5082	2.37349	0.0176206	0.039243
Os02g0504100	48.6901	-1.3054	0.2299	-5.67923	1.35305e-08	6.88607e-08	cDNA clone:J023001O14, full insert sequence [Source:UniProt/SPTREMBL;Acc:B7EFP2]
Os02g0504700	29.2782	1.219	0.3085	3.95111	7.77906e-05	0.000262066	Os02g0504700 protein; Putative uncharacterized protein OJ1003_F04.31 [Source:UniProt/SPTREMBL;Acc:Q6K651]
Os02g0504900	173.105	-1.0928	0.1839	-5.94288	2.80062e-09	1.51414e-08	Putative uncharacterized protein [Source:UniProt/SPTREMBL;Acc:A3A772]
Os02g0507100	3.7359	-2.5472	0.6911	-3.68591	0.000227887	0.00071597	Os02g0507100 protein [Source:UniProt/SPTREMBL;Acc:Q0E103]
Os02g0507400	933.411	-2.3558	0.0859	-27.4366	1.00391e-165	1.49681e-163	Os02g0507400 protein; Putative uncharacterized protein OSJNBa0052M16.5-1; Putative uncharacterized protein P0047E05.32-1; cDNA clone:001-104-E11, full insert sequence; cDNA clone:J013078O19, full insert sequence; cDNA clone:J023043G03, full insert sequence [Source:UniProt/SPTREMBL;Acc:Q6K2H3]
Os02g0508500	130.437	7.6191	0.5488	13.882	8.14749e-44	1.91025e-42	cDNA clone:J013074B07, full insert sequence [Source:UniProt/SPTREMBL;Acc:B7ECA1]
Os02g0511901	14.3849	-2.1867	0.5227	-4.18343	2.87139e-05	0.000102561	DNA polymerase [Source:UniProt/SPTREMBL;Acc:B9F072]
Os02g0512200	27.4811	-1.2622	0.3517	-3.58923	0.000331661	0.00101612
Os02g0513800	25.2385	-4.8659	0.5907	-8.23687	1.76771e-16	1.52553e-15	Os02g0513800 protein; Putative uncharacterized protein OJ1471_E11.9 [Source:UniProt/SPTREMBL;Acc:Q6K9F1]
Os02g0515100	21.5593	1.6087	0.4483	3.58817	0.000333002	0.00101962	Os02g0515100 protein; cDNA clone:002-113-E03, full insert sequence [Source:UniProt/SPTREMBL;Acc:Q0E0X1]
Os02g0515200	322.805	1.6611	0.1336	12.4315	1.76231e-35	3.25874e-34	Hydroxyproline-rich glycoprotein-like [Source:UniProt/SPTREMBL;Acc:Q67UP0]
Os02g0515600	211.649	-1.1999	0.1457	-8.23312	1.82396e-16	1.57275e-15	Os02g0515600 protein; Putative uncharacterized protein OSJNBb0071O21.10; cDNA clone:001-020-A03, full insert sequence [Source:UniProt/SPTREMBL;Acc:Q67UN6]
Os02g0517333	3.0964	3.0845	0.7205	4.28106	1.86009e-05	6.82402e-05	Putative uncharacterized protein OSJNBa0004O05.17-1; cDNA clone:001-128-D04, full insert sequence [Source:UniProt/SPTREMBL;Acc:Q64M85]
Os02g0517421	13.6779	4.8896	0.6399	7.64101	2.15529e-14	1.67081e-13
Os02g0517900	769.221	1.5065	0.0763	19.7447	8.90752e-87	5.01073e-85	Os02g0517900 protein [Source:UniProt/SPTREMBL;Acc:Q0E0W2]
Os02g0518000	1029.28	2.1167	0.0641	33.0083	6.16717e-239	1.64712e-236	Os02g0518000 protein; Putative uncharacterized protein OSJNOa257A21.12; Putative uncharacterized protein P0461D06.4; cDNA clone:J013146J12, full insert sequence [Source:UniProt/SPTREMBL;Acc:Q6H4M6]
Os02g0518500	36.6867	1.4544	0.2712	5.36202	8.22967e-08	3.91279e-07	Putative zinc finger protein [Source:UniProt/SPTREMBL;Acc:Q6H4M3]
Os02g0522100	51.561	-1.1923	0.206	-5.78814	7.11715e-09	3.72044e-08
Os02g0522300	1516.64	1.3285	0.1099	12.0908	1.18163e-33	2.06559e-32	cDNA clone:001-036-H04, full insert sequence; cDNA clone:J013135P04, full insert sequence; cDNA clone:J013157H05, full insert sequence [Source:UniProt/SPTREMBL;Acc:B7E6Q5]
Os02g0523800	265.827	2.1133	0.2028	10.4195	2.02022e-25	2.62808e-24	Inositol polyphosphate kinase; Os02g0523800 protein; Putative inositol-(1,4,5) trisphosphate 3-kinase [Source:UniProt/SPTREMBL;Acc:Q6H545]
Os02g0525400	210.234	-1.3462	0.1373	-9.80539	1.06738e-22	1.24321e-21	Molybdopterin synthase sulphurylase-like; cDNA clone:J013021B13, full insert sequence [Source:UniProt/SPTREMBL;Acc:Q6H7A7]
Os02g0525501	8.2832	-3.8592	0.6785	-5.6878	1.28684e-08	6.56762e-08
Os02g0525600	863.479	-1.351	0.0673	-20.0719	1.29838e-89	7.69854e-88	Os02g0525600 protein [Source:UniProt/SPTREMBL;Acc:Q0E0T0]
Os02g0525900	181.473	-1.6163	0.1271	-12.7155	4.85087e-37	9.3235e-36	Os02g0525900 protein; Putative acetyl-CoA synthetase; cDNA clone:J013058P13, full insert sequence [Source:UniProt/SPTREMBL;Acc:Q6H798]
Os02g0526400	5956.17	1.2005	0.0711	16.8738	7.0079e-64	2.52038e-62	Chaperone protein ClpD1, chloroplastic [Source:UniProt/SWISSPROT;Acc:Q6H795]
Os02g0527600	1480.69	1.1986	0.1384	8.65822	4.79208e-18	4.55114e-17	Putative CTR1-like protein kinase [Source:UniProt/SPTREMBL;Acc:Q6H6Q5]
Os02g0528900	342.14	1.725	0.1113	15.4982	3.56862e-54	1.06003e-52
Os02g0529500	1.5284	2.1904	0.7456	2.93782	0.00330529	0.00858655	Os02g0529500 protein; Putative SNAP25; cDNA clone:J023037P10, full insert sequence [Source:UniProt/SPTREMBL;Acc:Q6H766]
Os02g0530100	562.447	1.1786	0.0817	14.4228	3.71748e-47	9.57874e-46	Copper chaperone homolog CCH [Source:UniProt/SPTREMBL;Acc:Q6H759]
Os02g0531450	19.4876	-1.3283	0.3991	-3.32803	0.000874617	0.00250822	Os02g0531450 protein [Source:UniProt/SPTREMBL;Acc:B9F0C9]
Os02g0532300	80.618	-1.0374	0.1765	-5.87667	4.18606e-09	2.22633e-08	Putative uncharacterized protein P0605D08.22-2 [Source:UniProt/SPTREMBL;Acc:Q6ESF2]
Os02g0533200	504.68	-1.6961	0.126	-13.4645	2.53083e-41	5.52074e-40	Os02g0533200 protein; SOUL heme-binding protein-like [Source:UniProt/SPTREMBL;Acc:Q6EPY8]
Os02g0533300	172.347	-1.0755	0.1268	-8.48092	2.23421e-17	2.03746e-16	Os02g0533300 protein; Putative nectarin III; cDNA, clone: J065137F18, full insert sequence [Source:UniProt/SPTREMBL;Acc:Q6EPY7]
Os02g0533700	16.5621	-2.3668	0.4819	-4.9115	9.03846e-07	3.85244e-06	Os02g0533700 protein; Putative uncharacterized protein B1136H02.5; Putative uncharacterized protein P0605D08.38 [Source:UniProt/SPTREMBL;Acc:Q6EPY4]
Os02g0535901	25.3845	3.1127	0.3843	8.09965	5.5117e-16	4.65712e-15	F-box protein-like; Os02g0535901 protein [Source:UniProt/SPTREMBL;Acc:Q6EPW3]
Os02g0536300	6.8671	-1.9835	0.5963	-3.32627	0.000880154	0.00252268
Os02g0537400	4.1603	-2.2557	0.667	-3.38204	0.000719503	0.00209309	Os02g0537400 protein [Source:UniProt/SPTREMBL;Acc:Q0E0M6]
Os02g0538400	20.8426	-2.3671	0.4093	-5.78328	7.32577e-09	3.82399e-08
Os02g0538700	9.64	-2.3293	0.6589	-3.53497	0.00040782	0.00123031	Harpin-induced protein-like; Os02g0538700 protein; cDNA clone:006-301-D03, full insert sequence; cDNA clone:006-301-G02, full insert sequence; cDNA clone:006-301-G10, full insert sequence; cDNA clone:006-306-D10, full insert sequence; cDNA clone:J013049G21, full insert sequence [Source:UniProt/SPTREMBL;Acc:Q6ER87]
Os02g0538900	30.8531	-1.1741	0.2797	-4.19724	2.70191e-05	9.68904e-05	B-zip protein; BZIP protein-like; Os02g0538900 protein; cDNA clone:001-118-H05, full insert sequence [Source:UniProt/SPTREMBL;Acc:Q6ER85]
Os02g0539100	2694.53	1.2466	0.0452	27.5943	1.30165e-167	1.95974e-165	Os02g0539100 protein; Putative digalactosyldiacylglycerol synthase; cDNA clone:J013049P04, full insert sequence [Source:UniProt/SPTREMBL;Acc:Q6ER83]
Os02g0539600	992.611	-1.0393	0.0709	-14.6671	1.04769e-48	2.79815e-47	Metallo-beta-lactamase protein-like; Os02g0539600 protein [Source:UniProt/SPTREMBL;Acc:Q6ER77]
Os02g0541900	4.0978	-2.9662	0.7202	-4.11881	3.80838e-05	0.000133696	Os02g0541900 protein; Putative uncharacterized protein OJ1298_H07.32; Putative uncharacterized protein P0472F10.10; cDNA clone:002-121-D10, full insert sequence [Source:UniProt/SPTREMBL;Acc:Q6ESZ4]
Os02g0542400	62.8942	-1.0519	0.2189	-4.80547	1.54387e-06	6.41829e-06	Os02g0542400 protein; Putative uncharacterized protein P0472F10.15 [Source:UniProt/SPTREMBL;Acc:Q6ESZ1]
Os02g0549200	6.3239	-1.9883	0.5831	-3.40995	0.000649757	0.00190444	Os02g0549200 protein; Putative receptor protein kinase PERK1 [Source:UniProt/SPTREMBL;Acc:Q6Z107]
Os02g0550700	255.928	-1.1862	0.1363	-8.70102	3.28925e-18	3.14624e-17	Os02g0550700 protein; Putative polymyositis/scleroderma autoantigen 1 [Source:UniProt/SPTREMBL;Acc:Q69T30]
Os02g0552700	9.5359	3.126	0.5439	5.74687	9.09094e-09	4.70621e-08
Os02g0553802	227.29	2.4202	0.1243	19.4711	1.93232e-84	1.05229e-82
Os02g0554900	15.3286	1.0886	0.3821	2.84868	0.00439013	0.0111382	Protein disulfide isomerase-like 1-3 [Source:UniProt/SWISSPROT;Acc:Q69ST6]
Os02g0555100	11.968	-1.8339	0.4515	-4.0622	4.86119e-05	0.000168119	Os02g0555100 protein [Source:UniProt/SPTREMBL;Acc:Q0E0F3]
Os02g0555200	19.2333	-1.2093	0.3461	-3.49355	0.000476636	0.00142556
Os02g0555300	4.2127	-2.6786	0.6846	-3.91273	9.12571e-05	0.00030423	Os02g0555300 protein; Putative NAC domain protein NAC2 [Source:UniProt/SPTREMBL;Acc:Q69ST3]
Os02g0555700	33.5507	1.9479	0.2705	7.20095	5.97946e-13	4.23847e-12	Os02g0555700 protein; Putative DNA J domain protein [Source:UniProt/SPTREMBL;Acc:Q6ZI90]
Os02g0555832	248.258	1.274	0.1064	11.9738	4.87317e-33	8.37575e-32
Os02g0556400	106.785	-1.1405	0.2313	-4.93078	8.1903e-07	3.50944e-06	cDNA, clone: J065152D03, full insert sequence [Source:UniProt/SPTREMBL;Acc:B7F8R5]
Os02g0556750	1.244	1.7856	0.7401	2.41249	0.0158441	0.0356824
Os02g0556800	4759.59	1.2047	0.1824	6.60359	4.01319e-11	2.50226e-10	Os02g0556800 protein; Proline-rich family protein-like; cDNA clone:001-023-G04, full insert sequence; cDNA clone:J023033O22, full insert sequence [Source:UniProt/SPTREMBL;Acc:Q6ZI79]
Os02g0556900	177.803	1.3221	0.1358	9.73353	2.16928e-22	2.49074e-21	Os02g0556900 protein; Putative DDT domain-containing protein; cDNA clone:J013106B07, full insert sequence [Source:UniProt/SPTREMBL;Acc:Q6ZI78]
Os02g0560450	23.1556	-1.0763	0.3865	-2.78473	0.0053572	0.0133415
Os02g0562100	2.9895	-1.6909	0.6873	-2.46008	0.0138904	0.0317316	Os02g0562100 protein; Putative XRCC3 [Source:UniProt/SPTREMBL;Acc:Q6YU07]
Os02g0564700	5.0863	-1.5778	0.6466	-2.44002	0.0146864	0.0333785	Putative bHLH transcription factor PTF1; cDNA, clone: J075076G04, full insert sequence [Source:UniProt/SPTREMBL;Acc:Q6Z7E7]
Os02g0565300	3.2215	1.8488	0.7332	2.52154	0.0116843	0.0271481	Putative uncharacterized protein P0020C11.26 [Source:UniProt/SPTREMBL;Acc:Q6Z7E2]
Os02g0567100	925.96	1.1665	0.0847	13.7642	4.18564e-43	9.68056e-42	Thioredoxin-like 4, chloroplastic [Source:UniProt/SWISSPROT;Acc:Q6YTI3]
Os02g0567800	8.8718	-1.2047	0.4579	-2.63077	0.00851924	0.0203595	Os02g0567800 protein; Putative PrMC3 [Source:UniProt/SPTREMBL;Acc:Q6YTH5]
Os02g0568600	13.1226	1.8733	0.411	4.55814	5.16091e-06	2.02365e-05	Putative uncharacterized protein P0020D05.39; Putative uncharacterized protein P0025F02.10 [Source:UniProt/SPTREMBL;Acc:Q6YTF9]
Os02g0570500	15.4303	1.1952	0.3561	3.3565	0.000789365	0.00228291	Ent-isokaurene C2-hydroxylase [Source:UniProt/SWISSPROT;Acc:A3A871]
Os02g0571300	62.2215	-1.915	0.2829	-6.76866	1.29985e-11	8.36446e-11	Ent-pimara-8(14),15-diene synthase [Source:UniProt/SWISSPROT;Acc:Q6Z5J6]
Os02g0572900	183.039	1.0257	0.1393	7.36399	1.78499e-13	1.30534e-12	Os02g0572900 protein; Putative zinc finger protein ID1 [Source:UniProt/SPTREMBL;Acc:Q6YXC5]
Os02g0574100	15.4528	-2.0605	0.5508	-3.74077	0.000183455	0.00058493	Os02g0574100 protein; Putative monosaccharide transporter 1; cDNA clone:J013136H14, full insert sequence [Source:UniProt/SPTREMBL;Acc:Q6YXB7]
Os02g0574500	275.533	-1.3734	0.17	-8.08048	6.45132e-16	5.42717e-15	Os02g0574500 protein; Putative monosaccharide transporter 1; cDNA clone:001-017-B07, full insert sequence [Source:UniProt/SPTREMBL;Acc:Q69S90]
Os02g0574900	451.426	1.3553	0.0755	17.9453	5.22263e-72	2.25927e-70	Kelch repeat-containing F-box-like protein; Os02g0574900 protein [Source:UniProt/SPTREMBL;Acc:Q69S84]
Os02g0575500	4402.21	1.6309	0.1415	11.5276	9.58047e-31	1.51132e-29	Os02g0575500 protein; Putative ABC transporter [Source:UniProt/SPTREMBL;Acc:Q69S79]
Os02g0577100	571.424	-3.4006	0.1248	-27.2564	1.39663e-163	2.05245e-161	Os02g0577100 protein; Zinc finger (C3HC4-type RING finger)-like protein [Source:UniProt/SPTREMBL;Acc:Q69JV9]
Os02g0578000	3.357	2.4135	0.6748	3.57684	0.000347769	0.00106156
Os02g0578400	40.7	-2.6604	0.5686	-4.67908	2.88165e-06	1.16197e-05	Os02g0578400 protein; Putative Oxygen-evolving enhancer protein 3-2, chloroplast (OEE3) [Source:UniProt/SPTREMBL;Acc:Q6EP57]
Os02g0578800	453.379	-1.1082	0.1143	-9.69926	3.03685e-22	3.4713e-21	Os02g0578800 protein; YGL010w-like protein; cDNA clone:J023040N16, full insert sequence [Source:UniProt/SPTREMBL;Acc:Q6EP55]
Os02g0579600	57.5275	-1.3101	0.2226	-5.88584	3.96028e-09	2.11174e-08	MADS-box transcription factor 27 [Source:UniProt/SWISSPROT;Acc:Q6EP49]
Os02g0579800	1002.76	1.0345	0.1687	6.13185	8.68607e-10	4.88257e-09	Os02g0579800 protein; Putative ORFX [Source:UniProt/SPTREMBL;Acc:Q6EP48]
Os02g0580900	576.267	1.4151	0.1305	10.8441	2.12727e-27	2.99848e-26	Os02g0580900 protein; Putative RCH2 protein; cDNA clone:J013113P19, full insert sequence [Source:UniProt/SPTREMBL;Acc:Q6EP35]
Os02g0581400	391.788	1.4263	0.1042	13.6855	1.23963e-42	2.82659e-41	Chloroplast phylloquinone biosynthesis protein [Source:UniProt/SPTREMBL;Acc:F7VJK0]
Os02g0581900	24.4674	-2.2211	0.4015	-5.53259	3.15539e-08	1.55861e-07	Os02g0582100 protein [Source:UniProt/SPTREMBL;Acc:C7IY78]
Os02g0582100	269.721	-1.5225	0.1047	-14.5389	6.87291e-48	1.79197e-46	Putative uncharacterized protein [Source:UniProt/SPTREMBL;Acc:B9F0R9]
Os02g0582600	26.087	-2.1918	0.3362	-6.51961	7.04892e-11	4.32223e-10	Os02g0582600 protein; Putative uncharacterized protein OSJNBa0016D04.17; cDNA clone:006-204-E03, full insert sequence; cDNA clone:J033092A09, full insert sequence [Source:UniProt/SPTREMBL;Acc:Q6EPT4]
Os02g0584700	763.926	-1.201	0.1171	-10.2524	1.15413e-24	1.45577e-23	Os02g0584700 protein; Putative uncharacterized protein OSJNBa0016D04.44; Putative uncharacterized protein OSJNBb0056I22.9; cDNA, clone: J065178P16, full insert sequence [Source:UniProt/SPTREMBL;Acc:Q6YY34]
Os02g0584800	2065.32	-1.8154	0.0578	-31.4171	1.18113e-216	2.64797e-214	Os02g0584800 protein; Putative uncharacterized protein OSJNBa0016D04.46; Putative uncharacterized protein OSJNBb0056I22.11; cDNA, clone: J100074H07, full insert sequence [Source:UniProt/SPTREMBL;Acc:Q6YY33]
Os02g0584900	49.9443	4.8639	0.4112	11.8286	2.77604e-32	4.62633e-31
Os02g0588250	1.2842	-1.8918	0.7456	-2.53718	0.0111751	0.0260803
Os02g0588300	15.482	-1.3938	0.3741	-3.72571	0.000194766	0.000617214	Os02g0588300 protein; Putative fimbrin 1 [Source:UniProt/SPTREMBL;Acc:Q6YXZ9]
Os02g0588550	10.1834	1.3938	0.4326	3.22201	0.00127294	0.00355914
Os02g0590800	11.5009	1.5461	0.4033	3.83353	0.000126316	0.000412116	Serine/threonine-protein kinase Nek6 [Source:UniProt/SWISSPROT;Acc:Q6YY75]
Os02g0591000	180.927	-1.1472	0.213	-5.38701	7.16409e-08	3.42418e-07
Os02g0591800	260.969	-1.5308	0.1762	-8.68741	3.70808e-18	3.53476e-17	Os02g0591800 protein; Putative brix domain-containing protein; cDNA clone:J033096G24, full insert sequence [Source:UniProt/SPTREMBL;Acc:Q69L77]
Os02g0592300	143.821	-1.0733	0.1339	-8.01519	1.09964e-15	9.13811e-15	Os02g0592300 protein; Putative PMS2 postmeiotic segregation increased 2 [Source:UniProt/SPTREMBL;Acc:Q69L72]
Os02g0592400	972.039	1.7025	0.1012	16.8236	1.63761e-63	5.84176e-62	Hypoxia-responsive family protein-like; Os02g0592400 protein; cDNA clone:001-121-C12, full insert sequence; cDNA clone:J023147K15, full insert sequence [Source:UniProt/SPTREMBL;Acc:Q69L71]
Os02g0592600	131.17	2.7602	0.1853	14.8946	3.57173e-50	9.81234e-49	Calcineurin-like phosphoesterase-like protein; Os02g0592600 protein [Source:UniProt/SPTREMBL;Acc:Q69L69]
Os02g0592833	14.9698	-2.4202	0.4785	-5.0584	4.22791e-07	1.87274e-06	Os02g0592800 protein; Putative uncharacterized protein OSJNBa0016G10.17; cDNA clone:002-132-D05, full insert sequence [Source:UniProt/SPTREMBL;Acc:Q69L67]
Os02g0593500	2646.47	1.1093	0.0503	22.0598	7.69397e-108	5.89308e-106	Os02g0593500 protein; Putative phosphate transporter 2-1; cDNA clone:J013111N12, full insert sequence [Source:UniProt/SPTREMBL;Acc:Q6ZH86]
Os02g0594651	23.9827	-1.0805	0.4207	-2.56849	0.0102144	0.0240366
Os02g0594700	16.4585	-2.1202	0.6376	-3.32508	0.000883933	0.00253257	Os02g0594700 protein [Source:UniProt/SPTREMBL;Acc:Q0DZW7]
Os02g0595700	9975.7	2.0613	0.1348	15.2884	9.13685e-53	2.63997e-51	Elongation factor Tu [Source:UniProt/SPTREMBL;Acc:Q6ZI53]
Os02g0596700	7.8014	-1.5858	0.5409	-2.93188	0.00336922	0.00873561
Os02g0598300	83.8081	1.412	0.2125	6.64321	3.06928e-11	1.92781e-10	Os02g0598300 protein [Source:UniProt/SPTREMBL;Acc:Q0DZU3]
Os02g0600200	2930.67	1.2526	0.0613	20.4204	1.10059e-92	6.8428e-91	Os02g0600200 protein; Putative uncharacterized protein OJ1791_B03.17-1; cDNA clone:J013089P10, full insert sequence [Source:UniProt/SPTREMBL;Acc:Q6K5H8]
Os02g0601000	67.9512	2.6606	0.2176	12.2268	2.23592e-34	3.99732e-33	Os02g0601000 protein; Putative uncharacterized protein OJ1791_B03.31 [Source:UniProt/SPTREMBL;Acc:Q6K5H1]
Os02g0601800	6955.94	2.2658	0.0555	40.8354	0	0	Putative global transcription factor group E; cDNA clone:J033088P12, full insert sequence [Source:UniProt/SPTREMBL;Acc:Q6K5G1]
Os02g0602100	2129.61	2.0042	0.0641	31.2557	1.86909e-214	4.15995e-212	Cyclin-dependent kinase G-1 [Source:UniProt/SWISSPROT;Acc:Q6K5F8]
Os02g0602900	39.8571	-1.6124	0.2767	-5.82638	5.66431e-09	2.98104e-08	cDNA clone:J033075M16, full insert sequence [Source:UniProt/SPTREMBL;Acc:B7EMY0]
Os02g0603900	299.31	1.1391	0.1038	10.9758	4.99423e-28	7.1813e-27
Os02g0605900	4575.88	3.7685	0.0838	44.9523	0	0	Chitinase 6 [Source:UniProt/SWISSPROT;Acc:Q6K8R2]
Os02g0606000	691.685	1.5364	0.1758	8.73908	2.35014e-18	2.25993e-17	Os02g0606000 protein; Putative glycine-rich protein; cDNA clone:001-011-C02, full insert sequence; cDNA clone:006-306-F03, full insert sequence; cDNA clone:J033037F09, full insert sequence [Source:UniProt/SPTREMBL;Acc:Q6K8R1]
Os02g0606700	13.034	-1.0611	0.393	-2.69975	0.00693918	0.016911	Os02g0606700 protein; Putative uncharacterized protein OSJNBa0030C08.6; Salt sensitive 1; cDNA clone:001-116-G03, full insert sequence [Source:UniProt/SPTREMBL;Acc:Q6K1Z8]
Os02g0611000	33.2835	1.758	0.3169	5.54815	2.88707e-08	1.43045e-07	Putative uncharacterized protein OJ1004_A05.1; Putative uncharacterized protein OJ1476_F05.27 [Source:UniProt/SPTREMBL;Acc:Q6K646]
Os02g0611200	417.667	1.0929	0.151	7.23915	4.51513e-13	3.2356e-12	S-adenosylmethionine decarboxylase proenzyme [Source:UniProt/SPTREMBL;Acc:Q6K9B8]
Os02g0612000	471.128	1.0886	0.0829	13.1286	2.25796e-39	4.67325e-38	Putative uncharacterized protein [Source:UniProt/SPTREMBL;Acc:B9F116]
Os02g0612100	44.5076	-1.2601	0.3122	-4.03599	5.43734e-05	0.000187139	Os02g0612100 protein; cDNA, clone: J075154O16, full insert sequence [Source:UniProt/SPTREMBL;Acc:A3A901]
Os02g0612700	63.4626	2.4759	0.2431	10.1841	2.33608e-24	2.90487e-23	Os02g0612700 protein; Potassium channel tetramerisation domain-containing protein-like [Source:UniProt/SPTREMBL;Acc:Q6K625]
Os02g0612900	727.233	-1.0744	0.1961	-5.47794	4.3031e-08	2.09786e-07	Os02g0612900 protein; Putative emperature stress-induced lipocalin; cDNA clone:J023078B21, full insert sequence [Source:UniProt/SPTREMBL;Acc:Q6K623]
Os02g0613200	408.847	-1.6394	0.0983	-16.6795	1.84813e-62	6.43578e-61	Leucine-rich repeat-like protein; Os02g0613200 protein; cDNA clone:J013091J20, full insert sequence [Source:UniProt/SPTREMBL;Acc:Q6K620]
Os02g0614500	2578.25	2.2934	0.1523	15.0621	2.87657e-51	8.06858e-50	Os02g0614500 protein; Transmembrane protein-like; cDNA clone:J023130L12, full insert sequence [Source:UniProt/SPTREMBL;Acc:Q6K5X9]
Os02g0614966	43.5397	6.201	0.5946	10.4296	1.81685e-25	2.36854e-24	Os02g0614966 protein [Source:UniProt/SPTREMBL;Acc:C7IYW7]
Os02g0615400	2.8722	2.6775	0.7386	3.62524	0.000288691	0.000892845
Os02g0615500	321.189	6.2345	0.2566	24.2995	1.98258e-130	2.00306e-128	Os02g0615500 protein; Putative uncharacterized protein P0407A09.27-1; cDNA clone:J013170D14, full insert sequence [Source:UniProt/SPTREMBL;Acc:Q6K7X3]
Os02g0616100	1.9762	2.1444	0.7456	2.87614	0.00402574	0.0102919	Putative uncharacterized protein [Source:UniProt/SPTREMBL;Acc:B9F131]
Os02g0616600	1.0081	1.7184	0.7365	2.33328	0.0196333	0.0432054	cDNA clone:002-114-B06, full insert sequence [Source:UniProt/SPTREMBL;Acc:B7EZJ6]
Os02g0616800	30.6331	5.2915	0.5511	9.6009	7.92459e-22	8.8863e-21	Os02g0616800 protein; Putative uncharacterized protein OJ1792_D02.18 [Source:UniProt/SPTREMBL;Acc:Q6K8T6]
Os02g0617200	18.0193	-2.6371	0.4221	-6.24717	4.17957e-10	2.4104e-09	Putative uncharacterized protein [Source:UniProt/SPTREMBL;Acc:B9F136]
Os02g0617300	271.353	-2.2144	0.2421	-9.14677	5.86599e-20	6.09499e-19	CLIP-associating protein 1-like; Os02g0617300 protein [Source:UniProt/SPTREMBL;Acc:Q6KAI5]
Os02g0617500	2.6316	1.7578	0.7341	2.39449	0.0166435	0.0372722	Os02g0617500 protein [Source:UniProt/SPTREMBL;Acc:Q0DZI2]
Os02g0617700	118.507	-1.6282	0.1785	-9.1196	7.53989e-20	7.79994e-19	Polyribonucleotide nucleotidyltransferase 2, mitochondrial [Source:UniProt/SWISSPROT;Acc:Q6KAI0]
Os02g0618100	159.079	-1.732	0.1497	-11.5708	5.7924e-31	9.2228e-30	Glutaredoxin-C4, chloroplastic [Source:UniProt/SWISSPROT;Acc:Q6K953]
Os02g0618200	975.929	-4.7788	0.1389	-34.4007	2.46165e-259	8.21815e-257	Two-component response regulator-like PRR1 [Source:UniProt/SWISSPROT;Acc:Q689G9]
Os02g0618250	146.737	-1.3322	0.1752	-7.60332	2.88621e-14	2.21673e-13	Os02g0618250 protein [Source:UniProt/SPTREMBL;Acc:B9F144]
Os02g0619600	105.186	1.1638	0.1426	8.16312	3.26474e-16	2.7846e-15	Os02g0619600 protein; Zinc finger (C3HC4-type RING finger)-like protein; cDNA clone:J013145E21, full insert sequence [Source:UniProt/SPTREMBL;Acc:Q6K937]
Os02g0619801	9.5796	2.398	0.5129	4.67553	2.93195e-06	1.18132e-05
Os02g0620400	204.294	1.7793	0.1415	12.5717	3.02114e-36	5.68574e-35	Os02g0620400 protein; Putative uncharacterized protein OJ1372_D06.24; cDNA clone:001-005-A12, full insert sequence [Source:UniProt/SPTREMBL;Acc:Q6K9G4]
Os02g0621100	11.4708	1.7286	0.4248	4.06944	4.71263e-05	0.000163368	Os02g0621100 protein; Putative SET domain protein SUVR2; cDNA clone:J023086A12, full insert sequence [Source:UniProt/SPTREMBL;Acc:Q6K9F7]
Os02g0621300	174.085	-1.5485	0.1645	-9.41637	4.66974e-21	5.08063e-20	Os02g0621300 protein; Putative CER1 protein [Source:UniProt/SPTREMBL;Acc:Q6K9F6]
Os02g0621400	8.0239	-1.3862	0.4871	-2.8457	0.00443137	0.0112307	Os02g0621400 protein; Putative uncharacterized protein OJ1234_B11.11; Putative uncharacterized protein OJ1372_D06.36; cDNA clone:002-140-F02, full insert sequence [Source:UniProt/SPTREMBL;Acc:Q6K9F5]
Os02g0621600	139.182	1.3895	0.1449	9.59073	8.74623e-22	9.78266e-21	Os02g0621600 protein; Putative uncharacterized protein OJ1234_B11.17; cDNA clone:002-145-F12, full insert sequence; cDNA clone:J023078O20, full insert sequence [Source:UniProt/SPTREMBL;Acc:Q6K9N7]
Os02g0621800	152.925	-2.9436	0.2622	-11.227	3.00362e-29	4.51115e-28	Os02g0621800 protein; Putative alcohol oxidase [Source:UniProt/SPTREMBL;Acc:Q6K9N5]
Os02g0622100	388.527	-1.3297	0.0974	-13.6483	2.06686e-42	4.67807e-41	Os02g0622100 protein; Putative uncharacterized protein OJ1234_B11.27; cDNA clone:J033036G08, full insert sequence [Source:UniProt/SPTREMBL;Acc:Q6K9N1]
Os02g0622500	910.799	4.3198	0.1208	35.7656	3.78266e-280	1.63634e-277	cDNA clone:J013113P22, full insert sequence [Source:UniProt/SPTREMBL;Acc:B7EDS1]
Os02g0623400	7.6633	1.0951	0.482	2.27194	0.0230899	0.0499953	G1-like3 protein; Os02g0623400 protein [Source:UniProt/SPTREMBL;Acc:Q0DZF3]
Os02g0624400	153.657	1.6145	0.2123	7.60401	2.87095e-14	2.20556e-13	Os02g0624400 protein; Putative glycogenin 1 [Source:UniProt/SPTREMBL;Acc:Q6K1S5]
Os02g0624700	13.2555	3.44	0.5063	6.79396	1.09093e-11	7.063e-11
Os02g0627900	20.2284	1.2223	0.3211	3.80683	0.000140761	0.000456335	Putative uncharacterized protein [Source:UniProt/SPTREMBL;Acc:B9F165]
Os02g0629400	54.816	-2.2109	0.2585	-8.55259	1.20362e-17	1.1145e-16	Os02g0629400 protein; cDNA clone:J013157D09, full insert sequence [Source:UniProt/SPTREMBL;Acc:Q0DZD2]
Os02g0630300	2.4953	1.8519	0.7454	2.4843	0.0129806	0.0298618	cDNA clone:002-146-E04, full insert sequence [Source:UniProt/SPTREMBL;Acc:B7F1G2]
Os02g0631100	9.1647	1.0312	0.4376	2.3563	0.0184579	0.0409147	Os02g0631100 protein; Putative uncharacterized protein B1250G12.8; cDNA clone:001-101-E03, full insert sequence [Source:UniProt/SPTREMBL;Acc:Q6H474]
Os02g0631601	33.995	1.5156	0.3065	4.94553	7.59366e-07	3.26746e-06
Os02g0632800	353.749	8.4568	0.4732	17.8723	1.93856e-71	8.31576e-70
Os02g0632900	186.405	4.6537	0.2118	21.9692	5.67074e-107	4.30052e-105	Os02g0632900 protein [Source:UniProt/SPTREMBL;Acc:C7IYX1]
Os02g0633000	0.9322	1.7572	0.7402	2.37387	0.0176027	0.0392088	Putative defective in anther dehiscence1 [Source:UniProt/SPTREMBL;Acc:Q6H7K1]
Os02g0633066	528.547	5.3322	0.1601	33.3097	2.79193e-243	7.58861e-241
Os02g0633600	6.0527	-1.6211	0.5879	-2.75738	0.00582675	0.0144104
Os02g0634600	35.0368	-1.289	0.2662	-4.84149	1.28868e-06	5.40495e-06	Os02g0634600 protein; Putative uncharacterized protein OJ1643_A10.31; cDNA clone:J033061I23, full insert sequence [Source:UniProt/SPTREMBL;Acc:Q6H7I8]
Os02g0636300	220.903	-1.0059	0.1038	-9.6913	3.28325e-22	3.7418e-21	DEAD-box ATP-dependent RNA helicase 47A [Source:UniProt/SWISSPROT;Acc:Q6H874]
Os02g0637000	10.6285	-2.0705	0.4857	-4.26249	2.0216e-05	7.37602e-05	Putative ripening-related protein 2 [Source:UniProt/SWISSPROT;Acc:Q6H5X0]
Os02g0637200	6.1686	-1.3724	0.555	-2.47285	0.0134041	0.0307441	Os02g0637200 protein; Putative uncharacterized protein OJ1581_H09.22; Putative uncharacterized protein OSJNBa0014E22.16; cDNA clone:002-175-H01, full insert sequence [Source:UniProt/SPTREMBL;Acc:Q6H5W6]
Os02g0638000	138.237	-1.5132	0.1933	-7.82681	5.00388e-15	4.01802e-14	Os02g0638000 protein; Putative uncharacterized protein OSJNBa0014E22.25; Putative uncharacterized protein P0010C01.1; cDNA clone:002-108-F09, full insert sequence [Source:UniProt/SPTREMBL;Acc:Q6H5V6]
Os02g0639000	1524.8	1.2677	0.0446	28.446	5.45413e-178	8.91054e-176	Double-stranded RNA-binding domain (DsRBD)-containing protein-like; Os02g0639000 protein; cDNA clone:J013105C11, full insert sequence [Source:UniProt/SPTREMBL;Acc:Q6H5U8]
Os02g0639300	28.7504	-2.3932	0.5097	-4.69493	2.66697e-06	1.07923e-05	Putative uncharacterized protein [Source:UniProt/SPTREMBL;Acc:A3A9F4]
Os02g0641000	3.5685	3.2273	0.7146	4.51621	6.29574e-06	2.43874e-05
Os02g0642200	26.1672	1.0556	0.2848	3.70693	0.000209784	0.000662141	Os02g0642200 protein; Putative remorin 1; cDNA clone:001-107-E02, full insert sequence [Source:UniProt/SPTREMBL;Acc:Q6H7R8]
Os02g0642300	321.757	-1.0105	0.0902	-11.2017	3.99936e-29	5.98034e-28
Os02g0643000	454.2	1.0438	0.0749	13.9332	3.98025e-44	9.44011e-43	Os02g0643000 protein; Putative vesicle-associated membrane protein-associated protein; cDNA clone:J033068O06, full insert sequence [Source:UniProt/SPTREMBL;Acc:Q6H7R1]
Os02g0643900	2.485	1.8979	0.7043	2.69466	0.00704608	0.0171484
Os02g0644100	1009.7	1.2762	0.0662	19.29	6.51326e-83	3.45506e-81	Os02g0644100 protein; Putative stress-induced protein sti1 [Source:UniProt/SPTREMBL;Acc:Q6H660]
Os02g0644650	5.6988	-1.6349	0.5775	-2.83105	0.00463955	0.0117158
Os02g0644700	466.642	1.6459	0.1116	14.7433	3.39936e-49	9.18276e-48	Os02g0644700 protein; Putative acyl-ACP thioesterase; cDNA clone:J033086L11, full insert sequence [Source:UniProt/SPTREMBL;Acc:Q6H643]
Os02g0645600	238.179	2.0375	0.1292	15.7697	5.02488e-56	1.5511e-54	Os02g0645600 protein; Putative AG-motif binding protein-4 [Source:UniProt/SPTREMBL;Acc:Q6H635]
Os02g0647300	13.1456	3.4832	0.5442	6.40037	1.54998e-10	9.22955e-10	Os02g0647300 protein; Putative fasciated ear2; cDNA clone:002-137-G09, full insert sequence [Source:UniProt/SPTREMBL;Acc:Q6H6X2]
Os02g0647900	23.206	1.0266	0.3005	3.41611	0.000635223	0.00186362	Aldehyde dehydrogenase [Source:UniProt/SPTREMBL;Acc:Q0DZ46]
Os02g0649000	42.7957	-1.2603	0.2664	-4.73027	2.24216e-06	9.15282e-06
Os02g0649300	82.0477	4.0509	0.3424	11.8322	2.66166e-32	4.44778e-31	Homeobox-leucine zipper protein HOX24 [Source:UniProt/SWISSPROT;Acc:Q6H6S3]
Os02g0649400	27.3834	3.4675	0.4284	8.09411	5.76829e-16	4.86494e-15	Os02g0649400 protein; Putative late embryonic abundant protein EMB8 [Source:UniProt/SPTREMBL;Acc:Q6H6S1]
Os02g0653300	50.6037	-1.3689	0.2186	-6.26313	3.77323e-10	2.18291e-09	Os02g0653300 protein [Source:UniProt/SPTREMBL;Acc:Q0DZ20]
Os02g0653400	48.2365	-1.6012	0.2474	-6.4723	9.65242e-11	5.84627e-10	Os02g0653400 protein; Transferase-like [Source:UniProt/SPTREMBL;Acc:Q6H8G5]
Os02g0653800	200.304	1.674	0.1208	13.8617	1.0808e-43	2.53017e-42	Os02g0653800 protein; Putative GTP-binding protein YPTM2; cDNA, clone: J100058B03, full insert sequence [Source:UniProt/SPTREMBL;Acc:Q6H8G2]
Os02g0653900	1927.73	1.2035	0.209	5.75787	8.518e-09	4.42153e-08	DAD-1; DAD1; Os02g0653900 protein; Putative defective in anther dehiscence1; cDNA clone:001-039-F10, full insert sequence; cDNA clone:001-208-A03, full insert sequence [Source:UniProt/SPTREMBL;Acc:Q6H8G1]
Os02g0654000	16.1993	-1.0321	0.3455	-2.9877	0.00281084	0.00739969	cDNA, clone: J090070E16, full insert sequence [Source:UniProt/SPTREMBL;Acc:B7F9R1]
Os02g0654100	196.616	-1.0306	0.1247	-8.26177	1.4353e-16	1.24495e-15	Os02g0654100 protein; Putative enoyl-CoA hydratase; cDNA clone:J033067A05, full insert sequence [Source:UniProt/SPTREMBL;Acc:Q6H7I3]
Os02g0654300	14.2749	-1.5237	0.3915	-3.89201	9.94156e-05	0.000329711	Os02g0654300 protein; cDNA clone:J033074L09, full insert sequence [Source:UniProt/SPTREMBL;Acc:Q0DZ14]
Os02g0654600	51.6069	1.8523	0.3332	5.55847	2.72143e-08	1.35143e-07	Os02g0654600 protein [Source:UniProt/SPTREMBL;Acc:Q0DZ11]
Os02g0655200	7.6356	-2.6776	0.6464	-4.14201	3.4427e-05	0.000121567
Os02g0657000	28.4631	-2.4943	0.5728	-4.35443	1.33411e-05	4.97641e-05	Os02g0657000 protein; Putative AP2 domain-containing protein; Putative DRE binding factor 2; cDNA clone:002-151-G03, full insert sequence [Source:UniProt/SPTREMBL;Acc:Q6H6G4]
Os02g0658200	16.5452	1.26	0.3784	3.32934	0.000870506	0.00249716	Os02g0658200 protein; cDNA clone:J023054K18, full insert sequence [Source:UniProt/SPTREMBL;Acc:Q0DYZ1]
Os02g0661500	199.221	1.0408	0.1297	8.02323	1.02998e-15	8.57082e-15	Os02g0661500 protein; cDNA clone:J013112F20, full insert sequence; cDNA clone:J013148J01, full insert sequence [Source:UniProt/SPTREMBL;Acc:Q0DYX7]
Os02g0661900	282.711	-4.9485	0.2622	-18.873	1.90363e-79	9.46087e-78	Putative uncharacterized protein [Source:UniProt/SPTREMBL;Acc:B9F1H8]
Os02g0662700	90.4607	1.0212	0.1592	6.41435	1.41429e-10	8.46423e-10	Os02g0662700 protein; Scl1 protein [Source:UniProt/SPTREMBL;Acc:Q6H6L2]
Os02g0663100	273.8	1.5421	0.1387	11.1207	9.94988e-29	1.46501e-27	Os02g0663100 protein; Putative Scl1 protein; cDNA clone:J023150P14, full insert sequence [Source:UniProt/SPTREMBL;Acc:Q6H6L0]
Os02g0663800	9.3892	-1.8788	0.4878	-3.85174	0.000117282	0.000384643	Actin-depolymerizing factor 1 [Source:UniProt/SWISSPROT;Acc:Q6EUH7]
Os02g0664000	1086.47	1.862	0.0585	31.8205	3.37228e-222	7.78769e-220	Glutathione peroxidase [Source:UniProt/SPTREMBL;Acc:Q6ESJ0]
Os02g0664050	10.3197	2.379	0.4816	4.94021	7.80391e-07	3.35183e-06
Os02g0664100	179.328	2.409	0.1435	16.7825	3.27573e-63	1.15778e-61	Putative UDP-glucose:glycoprotein glucosyltransferase [Source:UniProt/SPTREMBL;Acc:Q6ESI8]
Os02g0664150	159.666	1.3797	0.136	10.1456	3.46759e-24	4.27725e-23
Os02g0665300	1.9938	2.0749	0.7278	2.85114	0.0043563	0.0110615	Os02g0665300 protein; Subtilisin-like serine protease; cDNA clone:J023103I17, full insert sequence [Source:UniProt/SPTREMBL;Acc:Q6ESH8]
Os02g0665800	37.3239	1.8892	0.2682	7.04314	1.8795e-12	1.2897e-11
Os02g0666200	3771.14	1.4123	0.1437	9.82937	8.41411e-23	9.83001e-22	Aquaporin PIP1-1 [Source:UniProt/SWISSPROT;Acc:Q6EU94]
Os02g0666250	6.7247	1.3818	0.5188	2.66343	0.00773476	0.0186619
Os02g0668000	14.9347	1.521	0.4336	3.50804	0.000451429	0.00135482	Mechanosensitive ion channel domain-containing protein-like; Os02g0668000 protein; cDNA clone:J033070F06, full insert sequence [Source:UniProt/SPTREMBL;Acc:Q6ET90]
Os02g0668400	74.7802	-1.2947	0.3091	-4.18832	2.81031e-05	0.000100507	Os02g0668400 protein; Putative pseudouridine synthase 1 [Source:UniProt/SPTREMBL;Acc:Q6ESS0]
Os02g0668700	23.1405	-1.0048	0.3526	-2.84942	0.00437988	0.0111149
Os02g0669700	10.9614	-2.3846	0.5107	-4.66913	3.02476e-06	1.21712e-05	Os02g0669700 protein; Putative uncharacterized protein OJ1725_H08.33; Putative uncharacterized protein P0684A08.19; cDNA clone:002-111-F10, full insert sequence [Source:UniProt/SPTREMBL;Acc:Q6ESQ6]
Os02g0671300	18.5368	1.222	0.4759	2.56789	0.010232	0.0240706	Os02g0671300 protein; cDNA clone:002-121-E03, full insert sequence [Source:UniProt/SPTREMBL;Acc:Q0DYS4]
Os02g0671400	251.214	1.5825	0.1078	14.685	8.03893e-49	2.1564e-47	Os02g0671400 protein; Putative uncharacterized protein OJ1493_H11.1-1 [Source:UniProt/SPTREMBL;Acc:Q6EU20]
Os02g0671800	9.615	-2.3398	0.7319	-3.19707	0.0013883	0.00385781	cDNA clone:002-130-E02, full insert sequence [Source:UniProt/SPTREMBL;Acc:B7F0F4]
Os02g0673100	1.9441	-1.8142	0.722	-2.51263	0.0119836	0.0277764	Aluminum-activated malate transporter-like; Os02g0673100 protein; cDNA clone:002-153-D05, full insert sequence [Source:UniProt/SPTREMBL;Acc:Q6EPG5]
Os02g0674233	9.3813	-4.0097	0.6718	-5.96873	2.39103e-09	1.29795e-08	Putative uncharacterized protein P0657H12.23 [Source:UniProt/SPTREMBL;Acc:Q6EPF4]
Os02g0674400	13.8009	-3.8625	0.657	-5.87932	4.11964e-09	2.19215e-08
Os02g0675000	3.5001	-1.9605	0.6939	-2.8253	0.00472369	0.0119116	Os02g0675000 protein; Putative uncharacterized protein P0135D07.1; Putative uncharacterized protein P0657H12.31; cDNA clone:002-118-H05, full insert sequence [Source:UniProt/SPTREMBL;Acc:Q6EP99]
Os02g0675700	30.0922	-1.2471	0.3766	-3.31138	0.00092838	0.0026515	Dehydration-responsive family protein-like; Os02g0675700 protein [Source:UniProt/SPTREMBL;Acc:Q6EP94]
Os02g0676400	9.512	1.9985	0.5738	3.48266	0.000496462	0.00148128	Membrane protein-like; Os02g0676400 protein [Source:UniProt/SPTREMBL;Acc:Q6EP85]
Os02g0677600	611.389	1.7255	0.1088	15.8603	1.19384e-56	3.7113e-55	Os02g0677600 protein; Putative uncharacterized protein OSJNBb0005A04.18; Putative uncharacterized protein P0135D07.45; cDNA clone:J013132B11, full insert sequence [Source:UniProt/SPTREMBL;Acc:Q6EP75]
Os02g0678200	2036.06	1.8457	0.1938	9.52513	1.64836e-21	1.82574e-20	SPX domain-containing membrane protein Os02g45520 [Source:UniProt/SWISSPROT;Acc:Q6EPQ3]
Os02g0678300	22.7732	2.5788	0.3488	7.39268	1.439e-13	1.05963e-12	Putative uncharacterized protein [Source:UniProt/SPTREMBL;Acc:B9F1S9]
Os02g0678400	784.548	1.6212	0.0603	26.8927	2.67501e-159	3.76883e-157	Os02g0678400 protein; cDNA clone:J023111H09, full insert sequence; dTDP-D-glucose 4,6-dehydratase-like [Source:UniProt/SPTREMBL;Acc:Q6EPQ1]
Os02g0678601	33.6371	1.3238	0.247	5.36006	8.3193e-08	3.95295e-07
Os02g0679200	10.8315	1.3997	0.413	3.38899	0.0007015	0.00204381	Os02g0679200 protein; Pentatricopeptide (PPR) repeat-containing protein-like [Source:UniProt/SPTREMBL;Acc:Q6EPP6]
Os02g0679500	64.1528	-1.1004	0.1979	-5.56201	2.66685e-08	1.32476e-07	Os02g0679500 protein [Source:UniProt/SPTREMBL;Acc:Q0DYN7]
Os02g0681100	11.3906	1.5949	0.4398	3.62665	0.000287119	0.000888341	Fringe-related protein-like; Os02g0681100 protein; cDNA clone:J023106A15, full insert sequence [Source:UniProt/SPTREMBL;Acc:Q6EPN2]
Os02g0681632	102.347	1.6009	0.1686	9.49552	2.19116e-21	2.41823e-20	Os02g0681632 protein [Source:UniProt/SPTREMBL;Acc:B9F1U2]
Os02g0681900	154.604	1.0757	0.2071	5.19362	2.06243e-07	9.43625e-07	Os02g0681900 protein; Putative gibberellin-insensitive protein OsGAI; Scarecrow transcriptional regulator-like protein [Source:UniProt/SPTREMBL;Acc:Q84PD5]
Os02g0682500	316.066	2.1088	0.1493	14.1224	2.76322e-45	6.80589e-44	Os02g0682500 protein; Putative anthocyanin biosynthetic gene regulator PAC1 [Source:UniProt/SPTREMBL;Acc:Q3V826]
Os02g0683800	15.3922	-2.0844	0.4934	-4.22452	2.3945e-05	8.64927e-05	Os02g0683800 protein; Putative uncharacterized protein OJ1123_G04.29; Putative uncharacterized protein OJ1212_A08.6; cDNA clone:J023124L24, full insert sequence [Source:UniProt/SPTREMBL;Acc:Q6EU04]
Os02g0684400	927.029	1.099	0.1933	5.68451	1.31188e-08	6.68653e-08	Os02g0684400 protein; Putative uncharacterized protein OJ1212_A08.13; cDNA clone:J013001N07, full insert sequence [Source:UniProt/SPTREMBL;Acc:Q6ETZ7]
Os02g0684500	12.1886	-2.7505	0.6166	-4.46054	8.17527e-06	3.12813e-05	Histone H4 [Source:UniProt/SPTREMBL;Acc:Q7XUC9]
Os02g0685200	77.8771	2.312	0.1909	12.1137	8.9388e-34	1.57063e-32	Os02g0685200 protein; Putative late elongated hypocoty [Source:UniProt/SPTREMBL;Acc:Q6ZHD2]
Os02g0685350	2.0181	2.0436	0.7353	2.77905	0.00545187	0.0135586
Os02g0685600	55.4797	1.0518	0.216	4.86871	1.12328e-06	4.73971e-06	Probable protein phosphatase 2C 25 [Source:UniProt/SWISSPROT;Acc:Q6ZHC8]
Os02g0686100	28.504	2.29	0.3145	7.28111	3.31089e-13	2.38879e-12	Os02g0686100 protein; Putative ring finger protein [Source:UniProt/SPTREMBL;Acc:Q6ZHC6]
Os02g0686700	11.2518	-1.2848	0.514	-2.49942	0.0124397	0.0287251	Os02g0686700 protein; Putative uncharacterized protein OJ1717_A09.39 [Source:UniProt/SPTREMBL;Acc:Q6ZHB9]
Os02g0691500	1.737	-2.1258	0.7435	-2.85912	0.00424822	0.0108086	Putative basic-helix-loop-helix transcription factor [Source:UniProt/SPTREMBL;Acc:Q6ZGS3]
Os02g0693000	427.818	2.7553	0.2249	12.2502	1.67528e-34	3.00728e-33	Os02g0693000 protein; Putative uncharacterized protein OJ1148_D05.22; Putative uncharacterized protein P0017H11.10 [Source:UniProt/SPTREMBL;Acc:Q6Z8A1]
Os02g0693400	44.1847	4.1391	0.3572	11.5891	4.67772e-31	7.47899e-30	Os02g0693400 protein [Source:UniProt/SPTREMBL;Acc:Q0DYH3]
Os02g0693450	1.0443	1.7682	0.7381	2.39565	0.0165909	0.0371653
Os02g0694700	11.3896	1.3086	0.4625	2.82965	0.00465993	0.0117634	Os02g0694700 protein [Source:UniProt/SPTREMBL;Acc:Q0DYG7]
Os02g0695600	34.8472	-2.1593	0.4479	-4.82052	1.43186e-06	5.97449e-06	Os02g0695600 protein; Putative uncharacterized protein B1053A04.17; cDNA clone:001-109-D05, full insert sequence [Source:UniProt/SPTREMBL;Acc:Q6YUQ1]
Os02g0697200	159.668	-1.4624	0.1479	-9.88926	4.6344e-23	5.48309e-22	Os02g0697200 protein; Putative uncharacterized protein P0459B01.2; Putative uncharacterized protein P0666E12.10; cDNA clone:001-028-E09, full insert sequence; cDNA clone:J033116E03, full insert sequence [Source:UniProt/SPTREMBL;Acc:Q6YUH8]
Os02g0697600	62.4377	-1.632	0.2457	-6.64219	3.09048e-11	1.94033e-10	26S proteosome regulatory subunit-like; Os02g0697600 protein; cDNA clone:J033088G12, full insert sequence [Source:UniProt/SPTREMBL;Acc:Q6Z8F7]
Os02g0698000	12102.4	1.4278	0.1038	13.7598	4.44853e-43	1.02577e-41	Phosphoribulokinase [Source:UniProt/SPTREMBL;Acc:Q6Z8F4]
Os02g0698100	77.419	1.7292	0.2698	6.40869	1.46777e-10	8.77061e-10	Os02g0698100 protein; Putative uncharacterized protein P0459B01.12; cDNA clone:001-025-G09, full insert sequence [Source:UniProt/SPTREMBL;Acc:Q6Z8F3]
Os02g0699000	7.0873	-1.2496	0.5309	-2.35375	0.0185851	0.0411581	Os02g0699000 protein; Putative nitrate transporter NRT1 [Source:UniProt/SPTREMBL;Acc:Q6Z8E5]
Os02g0699300	374.518	1.5633	0.1183	13.2105	7.63028e-40	1.60518e-38	Os02g0699300 protein; cDNA clone:J013119O04, full insert sequence [Source:UniProt/SPTREMBL;Acc:Q0DYE5]
Os02g0700100	42.3765	-1.9361	0.3266	-5.92868	3.05373e-09	1.64606e-08	Os02g0700100 protein; Putative WD-40 repeat protein; cDNA clone:J033115E13, full insert sequence [Source:UniProt/SPTREMBL;Acc:Q6Z8D3]
Os02g0700300	23.6812	1.6748	0.317	5.28328	1.26894e-07	5.92493e-07	Os02g0700300 protein; cDNA clone:001-028-A10, full insert sequence [Source:UniProt/SPTREMBL;Acc:Q0DYD6]
Os02g0700400	307.868	2.3756	0.1745	13.614	3.30747e-42	7.43128e-41
Os02g0702000	325.059	1.3542	0.1057	12.8131	1.38427e-37	2.69603e-36	Os02g0702000 protein; PLS; Pentatricopeptide (PPR) repeat-containing protein-like [Source:UniProt/SPTREMBL;Acc:Q6ZHJ5]
Os02g0702100	46.3326	2.9862	0.3373	8.85362	8.47236e-19	8.33504e-18	Os02g0702100 protein; Putative uncharacterized protein OJ1218_D07.7; cDNA clone:002-141-E07, full insert sequence [Source:UniProt/SPTREMBL;Acc:Q6ZHJ4]
Os02g0702300	52.7921	-3.0231	0.4088	-7.39492	1.41495e-13	1.04243e-12
Os02g0703300	200.382	1.0112	0.1246	8.11586	4.82373e-16	4.08256e-15	Os02g0703300 protein; Putative uncharacterized protein OJ1218_D07.23; Putative uncharacterized protein P0724B10.12; cDNA clone:001-002-G11, full insert sequence; cDNA clone:001-205-H02, full insert sequence; cDNA clone:J023113K24, full insert sequence [Source:UniProt/SPTREMBL;Acc:Q6YVJ6]
Os02g0704300	1130.25	1.9996	0.1141	17.5199	1.01023e-68	4.10971e-67	Os02g0704300 protein [Source:UniProt/SPTREMBL;Acc:Q0DYB5]
Os02g0704600	1673.3	2.3271	0.0723	32.1644	5.56013e-227	1.36619e-224	Os02g0704600 protein; Putative uncharacterized protein P0724B10.36; cDNA, clone: J065163N21, full insert sequence [Source:UniProt/SPTREMBL;Acc:Q6YVI2]
Os02g0704966	77.038	1.3591	0.2118	6.41677	1.39198e-10	8.34048e-10
Os02g0705100	3002.3	2.0743	0.0737	28.142	3.00642e-174	4.83451e-172	Hydrolase, alpha/beta fold family-like; Os02g0705100 protein; cDNA clone:001-116-C10, full insert sequence [Source:UniProt/SPTREMBL;Acc:Q6YVH6]
Os02g0705400	397.448	1.1272	0.0854	13.1923	9.7216e-40	2.03676e-38	Os02g0705400 protein; Putative pathogen induced protein 2-4; cDNA clone:J023078F08, full insert sequence [Source:UniProt/SPTREMBL;Acc:Q6Z2G8]
Os02g0705550	9.2393	1.5621	0.5854	2.66856	0.00761774	0.0184142
Os02g0705600	1044.61	1.6405	0.1422	11.5353	8.75854e-31	1.38451e-29	Armadillo repeat containing protein-like; Os02g0705600 protein; cDNA clone:J033063P17, full insert sequence [Source:UniProt/SPTREMBL;Acc:Q6Z2G6]
Os02g0706500	62.1814	-1.598	0.2066	-7.73599	1.02604e-14	8.09293e-14	AAA-type ATPase-like; Os02g0706500 protein; cDNA clone:J033023H03, full insert sequence [Source:UniProt/SPTREMBL;Acc:Q6YV37]
Os02g0707100	2276.87	1.0604	0.0493	21.5186	1.04156e-102	7.47442e-101	Os02g0707100 protein; Putative cytosolic monodehydroascorbate reductase; cDNA clone:J013034M23, full insert sequence [Source:UniProt/SPTREMBL;Acc:Q8S3R2]
Os02g0708500	73.0166	2.1965	0.1967	11.1685	5.818e-29	8.64091e-28	Os02g0708500 protein; cDNA clone:002-114-G07, full insert sequence [Source:UniProt/SPTREMBL;Acc:Q0DY90]
Os02g0709200	446.058	1.2073	0.0958	12.6049	1.98369e-36	3.74016e-35	Os02g0709200 protein; cDNA clone:001-020-G08, full insert sequence; cDNA clone:J023002D16, full insert sequence [Source:UniProt/SPTREMBL;Acc:Q0DY86]
Os02g0710102	132.749	1.4335	0.2165	6.62194	3.54508e-11	2.21713e-10	Putative uncharacterized protein [Source:UniProt/SPTREMBL;Acc:A3AAL6]
Os02g0710500	24.8588	-1.4305	0.4324	-3.30818	0.000939061	0.00267927	Os02g0710500 protein; Receptor protein kinase-like; cDNA clone:J033126M21, full insert sequence [Source:UniProt/SPTREMBL;Acc:Q6ZFY2]
Os02g0712700	224.752	-2.0473	0.2654	-7.71493	1.21051e-14	9.50156e-14	Os02g0712700 protein [Source:UniProt/SPTREMBL;Acc:Q0DY65]
Os02g0714200	85.6238	-1.7421	0.1812	-9.61289	7.05441e-22	7.92499e-21	Os02g0714200 protein; Putative diphosphate-fructose-6-phosphate 1-phosphotransferase alpha chain; cDNA clone:J023050A11, full insert sequence [Source:UniProt/SPTREMBL;Acc:Q6ZFT9]
Os02g0714600	482.089	-1.1742	0.2249	-5.22203	1.76971e-07	8.14425e-07	Ribose-phosphate pyrophosphokinase 4 [Source:UniProt/SWISSPROT;Acc:Q6ZFT5]
Os02g0715300	220.904	1.2276	0.2601	4.71907	2.36922e-06	9.64327e-06	Os02g0715300 protein; Putative uncharacterized protein OJ1191_G08.14; cDNA clone:006-205-B12, full insert sequence [Source:UniProt/SPTREMBL;Acc:Q6ZHP7]
Os02g0716600	76.2678	3.478	0.2636	13.1952	9.35212e-40	1.96203e-38
Os02g0716800	13.212	1.5009	0.4879	3.07596	0.00209829	0.00564927	Os02g0716800 protein; Peptide transporter-like [Source:UniProt/SPTREMBL;Acc:Q6ZGW7]
Os02g0717900	20.9387	1.0434	0.3723	2.80226	0.0050746	0.0127088	Os02g0717900 protein; Putative uncharacterized protein OJ2056_H01.23; cDNA clone:J023031J12, full insert sequence [Source:UniProt/SPTREMBL;Acc:Q6ZGV3]
Os02g0720300	96.6993	-1.1846	0.2214	-5.35074	8.75946e-08	4.15054e-07	Os02g0720300 protein; Protein phosphatase-like; cDNA clone:J033089F02, full insert sequence [Source:UniProt/SPTREMBL;Acc:Q6Z648]
Os02g0720400	7.2683	2.1695	0.5755	3.7696	0.000163512	0.000524776	Os02g0720400 protein; Putative uncharacterized protein OJ1008_D06.17; Putative uncharacterized protein P0654B04.2 [Source:UniProt/SPTREMBL;Acc:Q6Z649]
Os02g0722300	3.5457	1.396	0.6116	2.2826	0.0224538	0.048751	Os02g0722300 protein; Putative endomembrane protein; cDNA clone:J013001A11, full insert sequence [Source:UniProt/SPTREMBL;Acc:Q6Z656]
Os02g0723400	17.3225	-2.5591	0.5264	-4.86108	1.16745e-06	4.91397e-06	Auxin-responsive protein IAA8 [Source:UniProt/SWISSPROT;Acc:Q6Z5M0]
Os02g0724500	8.1201	1.3411	0.4918	2.72671	0.00639683	0.0157027
Os02g0724850	6.3156	1.3967	0.545	2.56281	0.0103828	0.0243954
Os02g0725600	100.828	-1.5557	0.2575	-6.04206	1.52156e-09	8.37813e-09	Os02g0725600 protein [Source:UniProt/SPTREMBL;Acc:Q0DXY9]
Os02g0726300	438.815	-2.1831	0.0998	-21.8835	3.73274e-106	2.80999e-104	Dof zinc finger protein; Os02g0726300 protein; cDNA clone:006-203-F09, full insert sequence; cDNA clone:J033034E07, full insert sequence [Source:UniProt/SPTREMBL;Acc:Q6Z345]
Os02g0727200	4.8901	-2.4789	0.6511	-3.80709	0.000140614	0.000455907
Os02g0727700	161.771	2.2395	0.1692	13.2343	5.56126e-40	1.17314e-38	Os02g0727700 protein; Zinc finger-like; cDNA, clone: J065162E09, full insert sequence [Source:UniProt/SPTREMBL;Acc:Q6Z330]
Os02g0727966	30.2247	1.0049	0.3298	3.04697	0.00231162	0.00618083
Os02g0728001	5.7485	1.5897	0.6772	2.3473	0.0189099	0.0417901	Putative uncharacterized protein [Source:UniProt/SPTREMBL;Acc:A3AAZ0]
Os02g0728100	640.925	1.2273	0.095	12.9124	3.8301e-38	7.62397e-37	Os02g0728100 protein; Putative protease IV [Source:UniProt/SPTREMBL;Acc:Q6Z329]
Os02g0728401	6.1566	1.5895	0.5986	2.65553	0.00791835	0.0190614
Os02g0728500	166.911	3.0016	0.1791	16.7581	4.93807e-63	1.73533e-61	cDNA clone:J033072J21, full insert sequence [Source:UniProt/SPTREMBL;Acc:B7EMY9]
Os02g0729400	4015.76	1.0554	0.0786	13.4278	4.15455e-41	9.01787e-40	Extracellular calcium sensing receptor; Os02g0729400 protein [Source:UniProt/SPTREMBL;Acc:Q6YWR8]
Os02g0729700	18.4122	-2.0709	0.5312	-3.89844	9.68163e-05	0.000321646	Homeobox-leucine zipper protein HOX16 [Source:UniProt/SWISSPROT;Acc:Q6YWR4]
Os02g0729801	29.823	-1.3305	0.3973	-3.34915	0.000810586	0.00233812
Os02g0730600	3.604	2.7243	0.7031	3.87493	0.000106655	0.000352047	Putative aluminum-activated malate transporter [Source:UniProt/SPTREMBL;Acc:Q6YWQ1]
Os02g0731200	325.476	1.055	0.1002	10.5285	6.38201e-26	8.45266e-25	MADS-box transcription factor 57 [Source:UniProt/SWISSPROT;Acc:Q6Z6W2]
Os02g0731300	584.823	2.2875	0.0821	27.8624	7.61216e-171	1.19286e-168
Os02g0731400	20.9109	-1.7871	0.455	-3.92772	8.57554e-05	0.000287135	Os02g0731400 protein; cDNA, clone: J100016H19, full insert sequence [Source:UniProt/SPTREMBL;Acc:B7F9Y7]
Os02g0731700	25.1681	-1.0013	0.2964	-3.37785	0.000730538	0.00212258	Zinc finger protein-like [Source:UniProt/SPTREMBL;Acc:Q6Z2L0]
Os02g0733800	606.347	1.4232	0.111	12.8224	1.22763e-37	2.394e-36	Os02g0733800 protein; SET domain-containing protein-like; cDNA clone:J033058C09, full insert sequence [Source:UniProt/SPTREMBL;Acc:Q6Z2I7]
Os02g0734600	383.613	-1.2044	0.1146	-10.5078	7.94889e-26	1.05098e-24	Putative uncharacterized protein [Source:UniProt/SPTREMBL;Acc:A3AB40]
Os02g0734800	10.2859	-1.6573	0.5053	-3.27983	0.00103871	0.00294389	33 kDa secretory protein-like; Os02g0734800 protein; cDNA clone:002-155-E10, full insert sequence [Source:UniProt/SPTREMBL;Acc:Q6Z2H6]
Os02g0736800	36.0594	1.3108	0.2454	5.34168	9.20915e-08	4.35489e-07	Os02g0736800 protein [Source:UniProt/SPTREMBL;Acc:Q0DXR7]
Os02g0737401	16.8852	1.8219	0.4415	4.12669	3.68029e-05	0.00012951
Os02g0738200	18.7435	2.2931	0.4652	4.92895	8.26721e-07	3.54092e-06	Os02g0738200 protein; cDNA, clone: J100056J12, full insert sequence [Source:UniProt/SPTREMBL;Acc:B7FA87]
Os02g0738400	494.558	4.3444	0.1357	32.0063	8.91319e-225	2.12217e-222
Os02g0738500	85.9945	3.2552	0.3192	10.1984	2.01463e-24	2.5082e-23
Os02g0738600	10.5204	1.5099	0.4828	3.12744	0.00176337	0.00480569	Endoglucanase 7 [Source:UniProt/SWISSPROT;Acc:Q6Z5P2]
Os02g0739000	1626.89	1.0354	0.1103	9.38805	6.11191e-21	6.63092e-20	Os02g0739000 protein; Putative helicase; cDNA clone:J013109D01, full insert sequence [Source:UniProt/SPTREMBL;Acc:Q6Z5P0]
Os02g0739600	1694.83	1.2619	0.0654	19.3091	4.50427e-83	2.40181e-81	Pyruvate dehydrogenase E1 component subunit alpha-1, mitochondrial [Source:UniProt/SWISSPROT;Acc:Q6Z5N4]
Os02g0740500	48.423	-1.0958	0.2123	-5.16084	2.45849e-07	1.11751e-06	Os02g0740500 protein; Putative uncharacterized protein P0516G10.14 [Source:UniProt/SPTREMBL;Acc:Q6Z7T0]
Os02g0741500	321.806	2.7873	0.1129	24.6829	1.63289e-134	1.70009e-132	Os02g0741500 protein; Translocated promoter region-like [Source:UniProt/SPTREMBL;Acc:Q6Z7R9]
Os02g0741700	82.6257	-1.2787	0.2703	-4.72992	2.24611e-06	9.16771e-06	Os02g0741700 protein [Source:UniProt/SPTREMBL;Acc:Q0DXP1]
Os02g0741900	526.322	-1.2093	0.1113	-10.8673	1.64927e-27	2.33544e-26	Putative uncharacterized protein P0516G10.33; Putative uncharacterized protein P0585G03.11; cDNA clone:J013153P08, full insert sequence [Source:UniProt/SPTREMBL;Acc:Q6Z7R6]
Os02g0742700	6.3772	-2.139	0.6059	-3.5302	0.000415241	0.00125171	Os02g0742700 protein; Putative uncharacterized protein OJ1734_E02.2; Putative uncharacterized protein P0585G03.25 [Source:UniProt/SPTREMBL;Acc:Q6Z2W1]
Os02g0743400	16.3686	1.6948	0.3607	4.69799	2.62739e-06	1.06391e-05	Auxin efflux carrier component 1 [Source:UniProt/SWISSPROT;Acc:Q5SMQ9]
Os02g0743700	123.154	-2.9358	0.1882	-15.6024	7.00886e-55	2.11464e-53	Putative NEP1-interacting protein; cDNA clone:J023049J18, full insert sequence [Source:UniProt/SPTREMBL;Acc:Q6Z2U8]
Os02g0743800	69.2866	-1.7918	0.1986	-9.02267	1.83565e-19	1.86381e-18	Putative uncharacterized protein OJ1734_E02.22-2 [Source:UniProt/SPTREMBL;Acc:Q6Z2U6]
Os02g0744682	20.8408	1.3367	0.3149	4.2452	2.18401e-05	7.93465e-05
Os02g0744700	1421.63	1.8725	0.0705	26.5703	1.49547e-155	2.03239e-153	Soluble starch synthase 2-2, chloroplastic/amyloplastic [Source:UniProt/SWISSPROT;Acc:Q6Z2T8]
Os02g0747400	39.2821	-1.8247	0.506	-3.60619	0.000310726	0.000956372	Os02g0747400 protein; Putative TCP-domain protein; TCP transcription factor [Source:UniProt/SPTREMBL;Acc:Q6YUX6]
Os02g0747500	18.623	-1.7059	0.4034	-4.22878	2.34966e-05	8.49929e-05	Os02g0747500 protein; Putative ABA-responsive protein; cDNA clone:002-143-F05, full insert sequence [Source:UniProt/SPTREMBL;Acc:Q6YUX5]
Os02g0747900	3.4749	-2.578	0.7373	-3.4967	0.000471052	0.00141081	DNA binding protein-like [Source:UniProt/SPTREMBL;Acc:Q6YUX0]
Os02g0748800	32.5353	1.7682	0.3434	5.14924	2.61544e-07	1.18552e-06	Glutaredoxin-like; Os02g0748800 protein [Source:UniProt/SPTREMBL;Acc:Q6YUW0]
Os02g0749000	101.431	1.0312	0.168	6.13836	8.33795e-10	4.69032e-09	Os02g0749000 protein [Source:UniProt/SPTREMBL;Acc:Q0DXK2]
Os02g0749100	37.2079	1.1751	0.2809	4.18324	2.87378e-05	0.000102624
Os02g0749400	60.9171	1.038	0.2241	4.63258	3.61132e-06	1.44274e-05
Os02g0751100	9.904	-1.5593	0.4939	-3.15723	0.00159273	0.00437795	Aspartyl protease-like; Os02g0751100 protein [Source:UniProt/SPTREMBL;Acc:Q6Z8K1]
Os02g0752200	1.3538	-1.7482	0.7443	-2.34884	0.0188318	0.0416355	Os02g0752200 protein; Putative beta-D-xylosidase [Source:UniProt/SPTREMBL;Acc:Q6Z8I7]
Os02g0752300	2.0874	-1.8908	0.7187	-2.63096	0.00851431	0.0203524	Os02g0752300 protein; Putative uncharacterized protein OJ1288_G09.3; Putative uncharacterized protein P0431B06.44 [Source:UniProt/SPTREMBL;Acc:Q6Z8I6]
Os02g0752701	693.2	1.8267	0.0696	26.2445	8.25037e-152	1.07831e-149	Os02g0752701 protein [Source:UniProt/SPTREMBL;Acc:C7IZ19]
Os02g0753000	3.4833	-2.225	0.7246	-3.07081	0.00213476	0.00574041	Probable trehalose-phosphate phosphatase 4 [Source:UniProt/SWISSPROT;Acc:Q6ZGP8]
Os02g0753500	1.7337	1.9486	0.7324	2.66047	0.00780326	0.0188079	Os02g0753500 protein; Tetratricopeptide repeat(TPR)-containing protein-like [Source:UniProt/SPTREMBL;Acc:Q6Z6B0]
Os02g0753800	367.902	1.0975	0.08	13.7194	7.76645e-43	1.78014e-41	Annexin [Source:UniProt/SPTREMBL;Acc:Q6Z6A7]
Os02g0756100	59.0076	-1.1285	0.2235	-5.04882	4.44541e-07	1.96314e-06	Os02g0756100 protein; Putative uncharacterized protein P0627E03.35; cDNA clone:001-025-H12, full insert sequence [Source:UniProt/SPTREMBL;Acc:Q6Z682]
Os02g0758000	1724.12	5.3974	0.1053	51.2629	0	0	24.1 kDa heat shock protein, mitochondrial [Source:UniProt/SWISSPROT;Acc:Q6Z7V2]
Os02g0758100	233.126	1.3103	0.1164	11.2534	2.22772e-29	3.35567e-28	LMBR1 integral membrane protein-like; Os02g0758100 protein [Source:UniProt/SPTREMBL;Acc:Q6Z7V1]
Os02g0759000	5.0295	1.7794	0.5845	3.04443	0.00233125	0.00622788	Os02g0759000 protein [Source:UniProt/SPTREMBL;Acc:Q0DXE5]
Os02g0759500	55.7216	1.5504	0.2282	6.79392	1.09125e-11	7.06357e-11	Os02g0759500 protein; Pentatricopeptide (PPR) repeat-containing protein-like; cDNA clone:002-174-A04, full insert sequence; cDNA clone:J023077D13, full insert sequence [Source:UniProt/SPTREMBL;Acc:Q6Z7U2]
Os02g0761200	35.4448	-1.0961	0.2653	-4.13104	3.61119e-05	0.000127239	Armadillo/beta-catenin repeat protein-like; Os02g0761200 protein; cDNA clone:J033068P04, full insert sequence [Source:UniProt/SPTREMBL;Acc:Q6Z6H7]
Os02g0762600	6.892	-2.3469	0.5737	-4.09079	4.29915e-05	0.000149863	Os02g0762600 protein; Putative uncharacterized protein P0486G03.21; cDNA clone:002-164-C12, full insert sequence; cDNA clone:J033135G19, full insert sequence [Source:UniProt/SPTREMBL;Acc:Q6Z6G3]
Os02g0762800	6.2818	-1.3599	0.5634	-2.4136	0.0157958	0.0356022	DNA repair and recombination protein RAD54 [Source:UniProt/SWISSPROT;Acc:A4PBL4]
Os02g0763900	584.755	1.6945	0.0984	17.2236	1.76588e-66	6.7712e-65	Os02g0763900 protein; Putative galactoside 2-alpha-L-fucosyltransferase; Putative galactoside 2-alpha-L-fucosyltransferase / xyloglucan alpha-(1,2)-fucosyltransferase [Source:UniProt/SPTREMBL;Acc:Q6Z6F4]
Os02g0764100	20.7605	-1.5602	0.435	-3.58696	0.000334561	0.00102388
Os02g0764400	20.0552	1.6825	0.5101	3.29822	0.000972983	0.00276947	Os02g0764400 protein [Source:UniProt/SPTREMBL;Acc:Q0DXA9]
Os02g0766700	1398.75	2.9211	0.1595	18.3112	6.73914e-75	3.07557e-73	Os02g0766700 protein; Putative bZIP transcription factor ABI5; cDNA clone:J013109E06, full insert sequence [Source:UniProt/SPTREMBL;Acc:Q6Z312]
Os02g0767000	3.182	-1.9034	0.6992	-2.7223	0.00648302	0.0158927	Os02g0767000 protein; Remorin protein-like; cDNA clone:J033127E16, full insert sequence [Source:UniProt/SPTREMBL;Acc:Q6Z309]
Os02g0767100	5.6624	-1.5798	0.5779	-2.7338	0.00626082	0.015399	Os02g0767100 protein; Putative uncharacterized protein OJ1004_A11.24; cDNA clone:001-114-C01, full insert sequence [Source:UniProt/SPTREMBL;Acc:Q6Z308]
Os02g0767200	7.2392	-1.1713	0.5048	-2.32037	0.0203209	0.044578	Lipase class 3-like; Os02g0767200 protein [Source:UniProt/SPTREMBL;Acc:Q6Z307]
Os02g0767300	3.6305	-2.0345	0.7337	-2.77301	0.00555399	0.0137902	Os02g0767300 protein; Putative flavonol synthase; cDNA clone:J023136E04, full insert sequence [Source:UniProt/SPTREMBL;Acc:Q6Z306]
Os02g0767500	2599.12	1.3621	0.0534	25.4925	2.38834e-143	2.85429e-141	Mitochondrial phosphate transporter; Os02g0767500 protein [Source:UniProt/SPTREMBL;Acc:O80414]
Os02g0768300	1.0443	1.7682	0.7381	2.39565	0.0165909	0.0371653	Os02g0768300 protein; Putative nodulin MtN21; cDNA clone:J033030K15, full insert sequence [Source:UniProt/SPTREMBL;Acc:Q6ZGK2]
Os02g0768400	87.3959	1.4521	0.1682	8.63375	5.93737e-18	5.59903e-17
Os02g0768750	260.011	1.8824	0.1226	15.3593	3.07021e-53	8.94673e-52	Putative uncharacterized protein [Source:UniProt/SPTREMBL;Acc:A3ABR1]
Os02g0769800	433.986	1.7371	0.122	14.2436	4.90985e-46	1.23103e-44	Os02g0769800 protein; cDNA clone:001-109-D01, full insert sequence [Source:UniProt/SPTREMBL;Acc:Q0DX79]
Os02g0769900	55.707	1.5533	0.2009	7.73032	1.07277e-14	8.45279e-14	Os02g0769900 protein; Pentatricopeptide (PPR) repeat-containing protein-like [Source:UniProt/SPTREMBL;Acc:Q6ZH57]
Os02g0771100	1576.67	1.0255	0.0922	11.121	9.91018e-29	1.45986e-27	Putative COP1, constitutive photomorphogenesis 1 [Source:UniProt/SPTREMBL;Acc:Q6ZHH3]
Os02g0772300	48.0976	-1.5043	0.2479	-6.06749	1.29925e-09	7.18754e-09	GCN5-related N-acetyltransferase protein-like; Os02g0772300 protein; cDNA clone:J023099E03, full insert sequence [Source:UniProt/SPTREMBL;Acc:Q6ZHF5]
Os02g0773500	141.694	-2.5616	0.2119	-12.0879	1.22373e-33	2.13798e-32	Os02g0773500 protein; Putative uncharacterized protein OJ1448_G06.1; Putative uncharacterized protein OJ1611_C08.29; cDNA clone:001-106-A07, full insert sequence [Source:UniProt/SPTREMBL;Acc:Q6Z7L7]
Os02g0773800	32.3576	-2.9493	0.3527	-8.36244	6.14332e-17	5.44705e-16	Os02g0773800 protein; cDNA clone:J033117N07, full insert sequence [Source:UniProt/SPTREMBL;Acc:Q0DX53]
Os02g0774100	155.403	-2.6328	0.2006	-13.1223	2.45526e-39	5.07134e-38	Thioredoxin-like 3-1, chloroplastic [Source:UniProt/SWISSPROT;Acc:Q6Z7L3]
Os02g0774200	79.8093	1.0851	0.1935	5.60746	2.0532e-08	1.02942e-07	Os02g0774200 protein; Putative uncharacterized protein OJ1448_G06.9; Putative uncharacterized protein OJ1611_C08.37; cDNA clone:002-103-G09, full insert sequence; cDNA clone:J013084M15, full insert sequence [Source:UniProt/SPTREMBL;Acc:Q6Z7L2]
Os02g0775050	177.755	2.0869	0.1612	12.9499	2.35149e-38	4.71434e-37
Os02g0777001	12.7899	2.8695	0.4989	5.752	8.81959e-09	4.57113e-08
Os02g0777400	54.4092	-1.8306	0.2714	-6.74447	1.53582e-11	9.83963e-11	Os02g0777400 protein [Source:UniProt/SPTREMBL;Acc:Q0DX34]
Os02g0778200	2601.73	1.2816	0.1178	10.8787	1.45594e-27	2.06836e-26	Os02g0778200 protein; Putative isoleucyl-tRNA synthetase [Source:UniProt/SPTREMBL;Acc:Q6ZGC2]
Os02g0778400	381.997	1.2397	0.1537	8.06588	7.27075e-16	6.09814e-15	Os02g0778400 protein; Putative UMP/CMP kinase a [Source:UniProt/SPTREMBL;Acc:Q6K7H2]
Os02g0778900	5.4885	-1.5863	0.6924	-2.29122	0.0219508	0.0477712	Os02g0778900 protein; Subtilisin-like proteinase-like; cDNA, clone: J065219E22, full insert sequence [Source:UniProt/SPTREMBL;Acc:Q6K7G6]
Os02g0779200	475.546	-1.2497	0.1112	-11.2413	2.55566e-29	3.84212e-28	Os02g0779200 protein; Putative subtilisin-like proteinase [Source:UniProt/SPTREMBL;Acc:Q6K7G5]
Os02g0780700	801.82	1.0379	0.1376	7.54138	4.65018e-14	3.52656e-13	Lipase class 3 protein-like; Os02g0780700 protein; cDNA clone:001-117-E12, full insert sequence [Source:UniProt/SPTREMBL;Acc:Q6K832]
Os02g0781000	48.0791	-2.6208	0.297	-8.82395	1.10495e-18	1.07875e-17	Os02g0781000 protein [Source:UniProt/SPTREMBL;Acc:Q0DX16]
Os02g0781900	2.3136	-2.0104	0.7142	-2.81492	0.00487892	0.0122658
Os02g0782300	581.631	2.4322	0.1121	21.7047	1.85395e-104	1.36881e-102	Putative uncharacterized protein OJ1311_D08.2; cDNA clone:J013092E02, full insert sequence [Source:UniProt/SPTREMBL;Acc:Q6K7F0]
Os02g0782366	5.6395	1.3494	0.5291	2.55018	0.0107667	0.0252145
Os02g0782500	14.0217	2.6918	0.4399	6.11942	9.39155e-10	5.25892e-09	18.6 kDa class III heat shock protein [Source:UniProt/SWISSPROT;Acc:Q6K7E9]
Os02g0782800	3.5603	-2.1036	0.6649	-3.16368	0.00155788	0.00429098	BRUSHY1-like; Os02g0782800 protein; cDNA clone:002-110-D06, full insert sequence [Source:UniProt/SPTREMBL;Acc:Q6K7E5]
Os02g0783100	60.2142	-1.6043	0.2506	-6.40232	1.53037e-10	9.12166e-10	Mitochondrial transcription termination factor-like; Os02g0783100 protein; cDNA clone:J013027P06, full insert sequence [Source:UniProt/SPTREMBL;Acc:Q6K7E2]
Os02g0783625	126.51	-2.88	0.1849	-15.573	1.11086e-54	3.33194e-53	Putative lysine-ketoglutarate reductase/saccharopine dehydrogenase bifunctional enzyme [Source:UniProt/SPTREMBL;Acc:Q6K7D6]
Os02g0787200	4.6219	1.7858	0.6361	2.80765	0.00499048	0.0125191	Os02g0787200 protein; Putative serine threonine kinase [Source:UniProt/SPTREMBL;Acc:Q6K4Q1]
Os02g0787700	5.5395	1.9248	0.557	3.45562	0.000549028	0.00162879	Os02g0787700 protein; Putative uncharacterized protein OSJNBa0054K20.16 [Source:UniProt/SPTREMBL;Acc:Q6K4P6]
Os02g0787800	106.56	3.5134	0.3199	10.9832	4.60432e-28	6.62996e-27	Diacylglycerol kinase-like; Os02g0787800 protein [Source:UniProt/SPTREMBL;Acc:Q6K4P5]
Os02g0787966	37.6362	2.2896	0.5053	4.53072	5.87841e-06	2.28544e-05
Os02g0789600	715.064	1.8574	0.1768	10.5076	7.97011e-26	1.05333e-24	Os02g0789600 protein; Putative dem protein [Source:UniProt/SPTREMBL;Acc:Q6K4M9]
Os02g0790600	2.3611	-2.4245	0.7371	-3.2894	0.00100401	0.00285185	Os02g0790600 protein; Putative RING finger 1; cDNA clone:J033021A14, full insert sequence [Source:UniProt/SPTREMBL;Acc:Q6KAF1]
Os02g0791700	67.0365	1.5336	0.2879	5.32719	9.97432e-08	4.70297e-07	Os02g0791700 protein [Source:UniProt/SPTREMBL;Acc:Q0DWW4]
[truncated: 5,743 more rows]

## Sheet: DEG_Dor_bak_v_Sel_bak_1W
Table S3 Expression values of all detected transcribed genes and non-coding RNAs reported as DESeq-normalized read counts and log2 fold changes
id	baseMean	log2FC	lfcSE	stat	pvalue	FDR	Gene description
NCRNA_10093	5.4522	-1.1672	0.4716	-2.47478	0.0133319	0.0376901
NCRNA_1110	1.2821	-1.1831	0.4861	-2.43407	0.0149302	0.0415581
NCRNA_14738	2.132	-1.3149	0.491	-2.67828	0.00740023	0.0224209
NCRNA_16228	16.6809	-1.2186	0.3839	-3.17437	0.00150164	0.0054599
NCRNA_21816	7.2155	-1.2007	0.4721	-2.54317	0.0109851	0.0318478
NCRNA_23119	3.2122	-2.0649	0.512	-4.03324	5.50129e-05	0.000269524
NCRNA_23307	1.6919	1.4578	0.5016	2.90643	0.0036558	0.0120661
NCRNA_31552	6.5387	-1.2324	0.4547	-2.71042	0.00671986	0.0205938
NCRNA_32356	7.0659	1.7365	0.4569	3.80059	0.000144353	0.000652768
NCRNA_34579	2.0449	-1.3433	0.5102	-2.63263	0.00847276	0.0253041
NCRNA_34780	22.1057	-1.1202	0.4655	-2.40634	0.0161132	0.0443408
NCRNA_35273	8.4534	-2.6855	0.4797	-5.59791	2.17e-08	1.75261e-07
NCRNA_35719	128.513	1.2272	0.1485	8.26628	1.38e-16	2.35e-15
NCRNA_37590	5.0504	-2.5557	0.5056	-5.05433	4.31895e-07	2.95951e-06
NCRNA_38017	2.4333	-1.4409	0.5118	-2.81515	0.00487541	0.0155919
NCRNA_38890	31.9466	4.401	0.4245	10.3684	3.45e-25	1.06e-23
NCRNA_39066	2.7949	1.5648	0.5121	3.0559	0.00224387	0.00785429
NCRNA_39067	4.3596	-1.3628	0.4951	-2.75273	0.00591001	0.0184398
NCRNA_39122	18.636	-4.081	0.4621	-8.8313	1.03e-18	2.04e-17
NCRNA_39493	6.7219	1.4835	0.4892	3.03276	0.00242331	0.00840318
NCRNA_39790	1.5229	-1.2783	0.4924	-2.59583	0.00943641	0.0278127
NCRNA_40044	4.1402	-2.2665	0.5108	-4.4376	9.09663e-06	5.12302e-05
NCRNA_40111	2.0258	1.4529	0.4993	2.91005	0.00361365	0.011944
NCRNA_40605	5.2307	-1.6718	0.4914	-3.40236	0.000668056	0.00263505
NCRNA_41221	2.1993	-1.6929	0.5094	-3.3232	0.000889924	0.00341664
NCRNA_41442	56.0141	-1.3161	0.3205	-4.10664	4.01451e-05	0.000201628
NCRNA_41649	14.8077	-1.2704	0.3544	-3.58512	0.00033692	0.00141463
NCRNA_42612	28.7247	1.4134	0.3397	4.16082	3.17108e-05	0.000162454
NCRNA_42678	5.8471	1.2948	0.4676	2.76896	0.00562357	0.0176737
NCRNA_42691	5.1988	1.1419	0.4826	2.36627	0.0179684	0.0487694
NCRNA_44602	5.7578	-1.6313	0.4861	-3.35561	0.000791914	0.00307591
NCRNA_44973	2.6876	1.5271	0.5114	2.9859	0.00282744	0.00966224
NCRNA_45016	6.7902	2.207	0.4839	4.56114	5.08775e-06	2.97987e-05
NCRNA_45106	12.7526	1.2078	0.3802	3.17691	0.00148851	0.0054189
NCRNA_47455	10.504	1.1435	0.4285	2.66859	0.00761699	0.0230021
NCRNA_4861	49.5092	1.3238	0.2361	5.60794	2.05e-08	1.65707e-07
NCRNA_49069	22.4342	4.2624	0.4591	9.28363	1.64e-20	3.72e-19
NCRNA_49077	25.7323	4.4988	0.4497	10.0042	1.46e-23	4.06e-22
NCRNA_4975	5.6407	2.2193	0.4971	4.46457	8.02294e-06	4.55139e-05
NCRNA_49921	31.9781	1.0665	0.3611	2.95356	0.00314129	0.0105758
NCRNA_50130	51.7272	1.1877	0.215	5.52471	3.3e-08	2.60542e-07
NCRNA_5162	2.1604	-1.631	0.508	-3.21096	0.00132294	0.00487333
NCRNA_52556	249.413	1.2794	0.1827	7.00133	2.54e-12	3.06e-11
NCRNA_5267	6.0607	2.7817	0.5011	5.55057	2.85e-08	2.26627e-07
NCRNA_52807	3.9848	1.9539	0.5099	3.83185	0.000127185	0.000582123
NCRNA_7231	1.9067	-1.2531	0.5081	-2.46597	0.0136643	0.0385183
NCRNA_8413	3.5035	1.1994	0.5077	2.36224	0.0181646	0.0492054
NCRNA_8875	1.5619	-1.3593	0.4975	-2.73232	0.00628893	0.0194609
NCRNA_9154	9.1484	-1.4892	0.4377	-3.4023	0.000668203	0.00263523
NCRNA_9485	25.7163	-1.8188	0.3012	-6.03844	1.56e-09	1.43e-08
NCRNA_9899	4.1331	-2.3358	0.5094	-4.58519	4.53575e-06	2.67319e-05
Os01g0101200	1462.61	1.5695	0.1207	13.0064	1.13e-38	7.05e-37	Uncharacterized protein; cDNA clone:001-038-F07, full insert sequence; cDNA clone:006-303-C10, full insert sequence; cDNA clone:006-310-A09, full insert sequence [Source:UniProt/SPTREMBL;Acc:B7EWK0]
Os01g0101700	266.844	1.5574	0.1637	9.51137	1.88e-21	4.59e-20	P0402A09.13 protein; P0455C04.7 protein; Putative DnaJ-like protein [Source:UniProt/SPTREMBL;Acc:Q93V89]
Os01g0103000	10.5581	-1.1187	0.3918	-2.85562	0.00429523	0.013913	Os01g0102950 protein; P0455C04.24 protein; Putative CGI-34 protein; Uncharacterized protein; cDNA clone:002-141-D09, full insert sequence [Source:UniProt/SPTREMBL;Acc:Q9FTZ4]
Os01g0107700	12.212	-1.0895	0.3682	-2.95926	0.00308375	0.01041	Os01g0107700 protein; Pectin-glucuronyltransferase-like; Uncharacterized protein; cDNA clone:J023035K17, full insert sequence [Source:UniProt/SPTREMBL;Acc:Q657X7]
Os01g0110500	52.4161	-1.5701	0.2618	-5.99686	2.01e-09	1.83e-08	Os01g0110500 protein; Putative LRR receptor-like protein kinase; Uncharacterized protein; cDNA clone:J033024N16, full insert sequence [Source:UniProt/SPTREMBL;Acc:Q9ASK4]
Os01g0110700	87.4964	1.5056	0.1738	8.66104	4.67e-18	8.77e-17	Os01g0110700 protein; Putative phosphoenolpyruvate carboxylase [Source:UniProt/SPTREMBL;Acc:Q657S3]
Os01g0111100	880.714	1.072	0.1161	9.23007	2.7e-20	6.04e-19	Os01g0111100 protein; Putative uncharacterized protein P0439B06.20 [Source:UniProt/SPTREMBL;Acc:Q657T1]
Os01g0124600	38.1844	-1.0209	0.3657	-2.79191	0.00523979	0.0166081	Uncharacterized protein [Source:UniProt/SPTREMBL;Acc:B9EZA4]
Os01g0125600	133.224	-1.8703	0.2712	-6.89534	5.37e-12	6.28e-11	Os01g0125600 protein; P0044F08.14 protein; Putative uncharacterized protein P0037C04.32; cDNA clone:001-008-D10, full insert sequence [Source:UniProt/SPTREMBL;Acc:Q9AWU8]
Os01g0128250	13.7615	-1.0013	0.4098	-2.44321	0.0145573	0.040653
Os01g0128300	249.877	-1.4018	0.1385	-10.1202	4.5e-24	1.29e-22	Putative uncharacterized protein P0408F06.3 [Source:UniProt/SPTREMBL;Acc:Q5ZEG0]
Os01g0130400	100.412	-1.0421	0.1912	-5.45152	4.99e-08	3.85372e-07	Os01g0130400 protein; cDNA clone:J033090B18, full insert sequence [Source:UniProt/SPTREMBL;Acc:Q0JQZ2]
Os01g0133100	43.0236	-1.1844	0.2641	-4.48527	7.28205e-06	4.16424e-05	Os01g0133100 protein [Source:UniProt/SPTREMBL;Acc:Q0JQX8]
Os01g0137875	2.669	1.3676	0.5118	2.67234	0.00753252	0.0227877
Os01g0138000	9.593	2.8177	0.4778	5.89761	3.69e-09	3.24e-08
Os01g0150400	20.4976	-2.1853	0.3676	-5.94427	2.78e-09	2.49e-08
Os01g0150900	71.1789	-1.3094	0.1909	-6.86011	6.88e-12	7.96e-11
Os01g0156000	8.5814	-1.4963	0.4926	-3.03731	0.00238702	0.00829809	Os01g0156000 protein; Uncharacterized protein; cDNA clone:002-119-G02, full insert sequence [Source:UniProt/SPTREMBL;Acc:Q0JQJ6]
Os01g0159200	695.904	-1.1596	0.1639	-7.07399	1.51e-12	1.86e-11	EST D25138(R3286) corresponds to a region of the predicted gene [Source:UniProt/SPTREMBL;Acc:Q7F800]
Os01g0165000	179.992	-1.0259	0.1281	-8.012	1.13e-15	1.79e-14	Dehydration-responsive element-binding protein 2A [Source:UniProt/SWISSPROT;Acc:Q0JQF7]
Os01g0165200	117.631	-1.4671	0.158	-9.28299	1.65e-20	3.74e-19	Os01g0165200 protein; Putative Kelch-like protein 5; cDNA clone:J013070N02, full insert sequence [Source:UniProt/SPTREMBL;Acc:Q5VQH0]
Os01g0165800	102.672	-2.075	0.2131	-9.73944	2.05e-22	5.32e-21	Uncharacterized protein [Source:UniProt/SPTREMBL;Acc:B9ET12]
Os01g0168100	4969.77	-1.2364	0.1004	-12.3191	7.14e-35	3.74e-33	Kinase interacting protein 1-like; Os01g0168100 protein; P0028E10.16 protein [Source:UniProt/SPTREMBL;Acc:Q9AS76]
Os01g0169800	135.08	1.0496	0.1465	7.1637	7.85e-13	9.96e-12	Os01g0169800 protein [Source:UniProt/SPTREMBL;Acc:Q0JQC9]
Os01g0169851	18.7876	1.3779	0.3453	3.98996	6.60835e-05	0.000319349
Os01g0170700	30.7842	1.5344	0.2839	5.40425	6.51e-08	4.95395e-07	Os01g0170700 protein; Putative uncharacterized protein P0583G08.14; cDNA clone:J033032N01, full insert sequence [Source:UniProt/SPTREMBL;Acc:Q5VQM5]
Os01g0174200	6.9249	1.333	0.4575	2.91396	0.00356876	0.0118202	Os01g0174200 protein; Putative uncharacterized protein OSJNBa0089K24.20; cDNA clone:J023091M12, full insert sequence [Source:UniProt/SPTREMBL;Acc:Q5VR09]
Os01g0175700	101.856	1.2825	0.1737	7.38395	1.54e-13	2.09e-12	Boron transporter [Source:UniProt/SPTREMBL;Acc:Q1ZYR7]
Os01g0176200	29.6206	1.218	0.3401	3.581	0.00034228	0.00143531	Glucosyl transferase; Os01g0176200 protein; Putative UDP-glucose: flavonoid 7-O-glucosyltransferase; cDNA clone:002-108-A07, full insert sequence; cDNA clone:J033091A13, full insert sequence [Source:UniProt/SPTREMBL;Acc:Q9FU67]
Os01g0177100	16.2186	-1.2561	0.3573	-3.51519	0.000439434	0.00180483	Putative transcriptional corepressor LEUNIG; cDNA clone:J033115K06, full insert sequence [Source:UniProt/SPTREMBL;Acc:Q5VRV5]
Os01g0177900	367.159	-1.5307	0.2237	-6.84339	7.73e-12	8.9e-11	Os01g0177900 protein [Source:UniProt/SPTREMBL;Acc:Q0JQ77]
Os01g0179800	3991.16	1.301	0.078	16.6867	1.64e-62	3.11e-60	Os01g0179800 protein; Putative uncharacterized protein OJ1174_D05.1; Putative uncharacterized protein P0406H10.24; cDNA clone:J023033E12, full insert sequence [Source:UniProt/SPTREMBL;Acc:Q5VR48]
Os01g0180000	83.9425	-2.2023	0.3158	-6.97284	3.11e-12	3.71e-11	Os01g0180000 protein; Putative leucine-rich repeat/extensin 1; Uncharacterized protein; cDNA clone:J033122A11, full insert sequence [Source:UniProt/SPTREMBL;Acc:Q5VR46]
Os01g0183300	92.1921	-1.4228	0.2822	-5.0414	4.62141e-07	3.14958e-06	Os01g0183300 protein; Putative inositol polyphosphate 5-phosphatase; Uncharacterized protein [Source:UniProt/SPTREMBL;Acc:Q5VRY7]
Os01g0183600	33.612	1.0361	0.2688	3.85477	0.00011584	0.000534934	Os01g0183600 protein; Putative cytochrome P450; cDNA clone:002-172-C07, full insert sequence [Source:UniProt/SPTREMBL;Acc:Q9LGS7]
Os01g0186000	22.5976	-1.2593	0.3374	-3.73259	0.000189521	0.000838332	Putative transcription factor NtWRKY4 [Source:UniProt/SPTREMBL;Acc:Q5VRX3]
Os01g0189100	176.547	-2.1574	0.1347	-16.0135	1.03e-57	1.51e-55	Ankyrin-like protein-like; Os01g0189100 protein [Source:UniProt/SPTREMBL;Acc:Q5SNE4]
Os01g0192000	280.292	-1.6044	0.11	-14.592	3.16e-48	3.06e-46	Zinc finger CCCH domain-containing protein 2 [Source:UniProt/SWISSPROT;Acc:Q9FU27]
Os01g0192900	86.1538	2.8022	0.2364	11.8561	2e-32	9.24e-31	Os01g0192900 protein; Putative 1-aminocyclopropane-1-carboxylate synthase 5 [Source:UniProt/SPTREMBL;Acc:Q9FU17]
Os01g0195200	377.619	-1.3552	0.0973	-13.9319	4.06e-44	3.32e-42	Os01g0195200 protein [Source:UniProt/SPTREMBL;Acc:Q0JPX5]
Os01g0197900	12.6026	1.0958	0.4101	2.6719	0.00754229	0.0228068
Os01g0198500	27.5485	-1.1732	0.4018	-2.92009	0.00349933	0.011618	Os01g0198500 protein; Putative uncharacterized protein B1046G12.22; Putative uncharacterized protein P0419B01.34 [Source:UniProt/SPTREMBL;Acc:Q94IV1]
Os01g0201200	579.931	1.4326	0.1435	9.98602	1.75e-23	4.85e-22	Os01g0201200 protein; Putative uncharacterized protein B1015E06.24; Uncharacterized protein [Source:UniProt/SPTREMBL;Acc:Q8L650]
Os01g0201700	8.155	-1.1654	0.4452	-2.6175	0.00885763	0.0263431	Os01g0201700 protein [Source:UniProt/SPTREMBL;Acc:C7IWM9]
Os01g0205900	49.3277	-1.6131	0.2742	-5.88344	4.02e-09	3.51e-08	Os01g0205900 protein; Putative bacterial-induced peroxidase; cDNA clone:001-029-H05, full insert sequence; cDNA clone:001-205-B03, full insert sequence [Source:UniProt/SPTREMBL;Acc:Q5QNM7]
Os01g0206700	17.5847	1.2109	0.329	3.68091	0.000232406	0.0010084	CBL-interacting protein kinase 5 [Source:UniProt/SWISSPROT;Acc:Q9LWM4]
Os01g0212000	9.5503	-1.3509	0.408	-3.311	0.00092962	0.00354992	Os01g0212000 protein [Source:UniProt/SPTREMBL;Acc:Q0JPN8]
Os01g0214500	114.42	-1.2842	0.2087	-6.15284	7.61e-10	7.24e-09	Os01g0214500 protein; Putative uncharacterized protein OSJNBa0038J17.30; Putative uncharacterized protein P0515G01.8; Uncharacterized protein; cDNA clone:001-103-G08, full insert sequence [Source:UniProt/SPTREMBL;Acc:Q5QNJ2]
Os01g0222900	1.2747	1.1652	0.4829	2.41291	0.0158258	0.0436912	Os01g0222900 protein [Source:UniProt/SPTREMBL;Acc:C7IX09]
Os01g0223000	114.91	-1.7234	0.2449	-7.03825	1.95e-12	2.38e-11	Os01g0223000 protein [Source:UniProt/SPTREMBL;Acc:Q0JPH3]
Os01g0223300	48.2572	-4.9458	0.4081	-12.1192	8.36e-34	4.13e-32	Os01g0223300 protein; Putative uncharacterized protein P0417G05.7; Putative uncharacterized protein P0443E05.24; Uncharacterized protein [Source:UniProt/SPTREMBL;Acc:Q5NAP2]
Os01g0223900	17.9079	-1.1127	0.3559	-3.1265	0.00176901	0.00632648	Serine/threonine-protein kinase [Source:UniProt/SPTREMBL;Acc:Q9LDT8]
Os01g0224000	15.7839	-1.1966	0.3995	-2.99505	0.00274397	0.00941116	Serine/threonine-protein kinase [Source:UniProt/SPTREMBL;Acc:Q5NAQ9]
Os01g0224700	10.386	1.0901	0.3956	2.75581	0.00585478	0.0182892	Os01g0224700 protein; Putative flavin-containing monooxygenase YUCCA3; cDNA clone:J023054L24, full insert sequence [Source:UniProt/SPTREMBL;Acc:Q9LG41]
Os01g0226200	161.869	-1.1688	0.1849	-6.32038	2.61e-10	2.6e-09
Os01g0226600	46.7682	1.5767	0.2334	6.75605	1.42e-11	1.6e-10	Putative uncharacterized protein P0443E07.25-2; cDNA clone:J023143J08, full insert sequence [Source:UniProt/SPTREMBL;Acc:Q5NAK3]
Os01g0228600	2433.65	1.0258	0.1158	8.86127	7.91e-19	1.57e-17	Putative D-isomer specific 2-hydroxyacid dehydrogenase; cDNA clone:J033036K01, full insert sequence [Source:UniProt/SPTREMBL;Acc:Q5N7Y9]
Os01g0231000	926.87	1.2528	0.1379	9.08784	1.01e-19	2.15e-18	Auxin-responsive protein IAA3 [Source:UniProt/SWISSPROT;Acc:Q5NB25]
Os01g0232200	10.234	-1.5291	0.4889	-3.1274	0.00176359	0.00631053	Putative uncharacterized protein P0431F01.27 [Source:UniProt/SPTREMBL;Acc:Q5NB66]
Os01g0233400	39.6532	-4.8507	0.4234	-11.4578	2.15e-30	8.81e-29	Expressed protein; Os01g0233400 protein; Putative uncharacterized protein P0702F03.10 [Source:UniProt/SPTREMBL;Acc:Q5NAY1]
Os01g0235350	178.632	1.1942	0.1377	8.67058	4.3e-18	8.1e-17	Putative uncharacterized protein P0702F03.35; Putative uncharacterized protein P0708G02.8 [Source:UniProt/SPTREMBL;Acc:Q5NAW5]
Os01g0235850	11.7749	1.0903	0.3895	2.79907	0.00512507	0.0162818
Os01g0242500	117.484	1.0368	0.1801	5.7573	8.55e-09	7.19e-08	D-tyrosyl-tRNA(Tyr) deacylase [Source:UniProt/SPTREMBL;Acc:Q5NA78]
Os01g0243400	101.449	-1.0236	0.161	-6.35696	2.06e-10	2.07e-09	Os01g0243400 protein [Source:UniProt/SPTREMBL;Acc:Q0JP50]
Os01g0243700	43.0061	-1.1971	0.306	-3.91217	9.14723e-05	0.000429936	Os01g0243700 protein; Putative beta-1,3-glucanase; Uncharacterized protein; cDNA clone:001-031-H08, full insert sequence; cDNA clone:J033095M12, full insert sequence [Source:UniProt/SPTREMBL;Acc:Q5NA70]
Os01g0247600	63.785	5.2837	0.4204	12.5677	3.18e-36	1.77e-34	Os01g0247600 protein; cDNA clone:002-145-F07, full insert sequence [Source:UniProt/SPTREMBL;Acc:Q0JP35]
Os01g0247900	25.7577	-1.1735	0.3442	-3.40978	0.000650158	0.0025706	Os01g0247900 protein; Putative ABA induced plasma membrane protein PM 19; Uncharacterized protein; cDNA clone:002-155-G11, full insert sequence [Source:UniProt/SPTREMBL;Acc:Q5NAK9]
Os01g0252600	174.788	1.5912	0.1389	11.4596	2.11e-30	8.65e-29	Os01g0252600 protein [Source:UniProt/SPTREMBL;Acc:Q0JP09]
Os01g0254850	3.5455	1.4914	0.5056	2.94988	0.00317897	0.0106808
Os01g0257900	24.1591	-1.152	0.322	-3.57787	0.000346408	0.00145147
Os01g0259300	78.614	1.3741	0.2104	6.52992	6.58e-11	7e-10
Os01g0259900	8.5068	1.3899	0.4309	3.22535	0.00125819	0.00465822
Os01g0259933	10.5459	1.7649	0.4539	3.8886	0.000100825	0.000471122
Os01g0262401	34.1637	-4.6286	0.4311	-10.7364	6.87e-27	2.36e-25
Os01g0266400	51.5741	-1.6396	0.3164	-5.18244	2.19005e-07	1.56709e-06	Os01g0266400 protein; Putative uncharacterized protein P0011D01.3; Putative uncharacterized protein P0499C11.31; Uncharacterized protein; cDNA clone:J023085H22, full insert sequence [Source:UniProt/SPTREMBL;Acc:Q5NBG6]
Os01g0269800	26.6273	-1.715	0.2892	-5.93092	3.01e-09	2.68e-08	NBS-LRR disease resistance protein-like; Os01g0269800 protein; Uncharacterized protein [Source:UniProt/SPTREMBL;Acc:Q9LJ10]
Os01g0274100	26.7507	1.5639	0.2979	5.2496	1.52429e-07	1.10876e-06	Os01g0274100 protein; Uncharacterized protein [Source:UniProt/SPTREMBL;Acc:A2ZRQ8]
Os01g0275800	29.5489	1.145	0.2749	4.16501	3.11336e-05	0.000159621
Os01g0278050	4.0127	-2.0069	0.5118	-3.9211	8.81442e-05	0.00041533
Os01g0279000	14.7246	-1.1063	0.3773	-2.93249	0.00336257	0.0112191	Os01g0279000 protein [Source:UniProt/SPTREMBL;Acc:Q0JNM0]
Os01g0279100	29684.7	1.2606	0.0788	16.006	1.16e-57	1.69e-55	Magnesium-protoporphyrin IX monomethyl ester [oxidative] cyclase [Source:UniProt/SPTREMBL;Acc:Q9SDJ2]
Os01g0280500	6.208	-1.9282	0.5012	-3.84738	0.000119386	0.000549482	Eukaryotic translation initiation factor 6 [Source:UniProt/SPTREMBL;Acc:Q5NAB6]
Os01g0281100	2062.4	1.064	0.055	19.3585	1.73e-83	6.6e-81	Os01g0281100 protein; Putative uncharacterized protein B1085F09.19; cDNA clone:002-145-B03, full insert sequence [Source:UniProt/SPTREMBL;Acc:Q5NAB4]
Os01g0287600	29.5269	1.4974	0.3029	4.94396	7.65532e-07	5.06411e-06	Chitinase 10 [Source:UniProt/SWISSPROT;Acc:Q5NB11]
Os01g0289950	7.2786	1.0986	0.443	2.48011	0.013134	0.0372105
Os01g0290650	29.407	-1.2429	0.3352	-3.70837	0.000208602	0.000913083
Os01g0293000	135.098	-5.0307	0.2883	-17.4485	3.53e-68	7.96e-66	S-adenosylmethionine synthase 3 [Source:UniProt/SWISSPROT;Acc:Q9LGU6]
Os01g0299300	52.796	1.268	0.2147	5.90666	3.49e-09	3.08e-08	Os01g0299300 protein [Source:UniProt/SPTREMBL;Acc:Q0JNF2]
Os01g0303100	30.6147	4.7012	0.4437	10.5963	3.1e-26	1.02e-24	Os01g0303100 protein; Putative class III chitinase; cDNA clone:001-103-G12, full insert sequence [Source:UniProt/SPTREMBL;Acc:Q657I8]
Os01g0303800	138.19	-1.0394	0.2384	-4.35907	1.30616e-05	7.1573e-05	Os01g0303800 protein; Putative ER6 protein; Uncharacterized protein; cDNA clone:006-306-C04, full insert sequence [Source:UniProt/SPTREMBL;Acc:Q657H4]
Os01g0304400	36.4038	1.5198	0.356	4.26934	1.96056e-05	0.000104121	Os01g0304400 protein; Putative uncharacterized protein P0475H04.20 [Source:UniProt/SPTREMBL;Acc:Q9FP50]
Os01g0308600	71.2527	-1.1914	0.2306	-5.16624	2.3885e-07	1.70216e-06	Os01g0308600 protein; Putative uncharacterized protein OSJNBa0008D05.13 [Source:UniProt/SPTREMBL;Acc:Q5JCW0]
Os01g0309100	16.1588	-2.4478	0.4654	-5.25964	1.44335e-07	1.05454e-06	Extensin like protein; Os01g0309100 protein; cDNA clone:J033094P20, full insert sequence [Source:UniProt/SPTREMBL;Acc:Q655C3]
Os01g0309800	391.212	2.6006	0.1818	14.3068	1.99e-46	1.75e-44	OJ1116_C07.8 protein; Os01g0309800 protein; Putative uncharacterized protein OSJNBa0008D05.31; Putative uncharacterized protein P0551A11.11; Uncharacterized protein [Source:UniProt/SPTREMBL;Acc:Q8L4I2]
Os01g0312500	125.291	-1.5525	0.1669	-9.3035	1.36e-20	3.1e-19	Pectinesterase [Source:UniProt/SPTREMBL;Acc:Q655P5]
Os01g0314000	11.4309	-1.3972	0.4684	-2.9829	0.00285532	0.0097391	Putative uncharacterized protein B1011A07.47; Uncharacterized protein [Source:UniProt/SPTREMBL;Acc:Q8LQ82]
Os01g0318202	25.4975	-1.8936	0.3156	-6.00085	1.96e-09	1.78e-08
Os01g0321900	5.4333	1.2221	0.4793	2.54986	0.0107765	0.0313221	Putative uncharacterized protein P0426D06.27 [Source:UniProt/SPTREMBL;Acc:Q657N3]
Os01g0322700	99.2171	1.781	0.2745	6.48854	8.67e-11	9.09e-10
Os01g0326300	34.9773	1.2675	0.2997	4.2295	2.34212e-05	0.000122924	Class III peroxidase 13 [Source:UniProt/SPTREMBL;Acc:Q5U1T0]
Os01g0327900	46.2415	1.1467	0.3089	3.71256	0.000205173	0.000899719	Os01g0327900 protein [Source:UniProt/SPTREMBL;Acc:Q0JN53]
Os01g0331100	19.9382	1.2215	0.3371	3.6239	0.000290193	0.00123396	Putative lipase homolog; cDNA clone:J023146F09, full insert sequence [Source:UniProt/SPTREMBL;Acc:Q5ZCY5]
Os01g0332100	3095.44	-1.617	0.1223	-13.2257	6.24e-40	4.15e-38	Os01g0332100 protein; Putative neutral invertase; cDNA clone:J023002G12, full insert sequence [Source:UniProt/SPTREMBL;Acc:Q5ZA22]
Os01g0332800	2997.75	1.3761	0.0911	15.1021	1.57e-51	1.78e-49	Os01g0332800 protein; Putative serine carboxylase II-2; Uncharacterized protein; cDNA clone:J013111L08, full insert sequence [Source:UniProt/SPTREMBL;Acc:Q5ZA19]
Os01g0333600	13.6722	-3.0937	0.4749	-6.51458	7.29e-11	7.73e-10
Os01g0341300	3.405	1.3542	0.5115	2.64759	0.00810674	0.0243461	Os01g0341300 protein; Putative uncharacterized protein OJ1111_G12.19; Uncharacterized protein; cDNA clone:J023055J16, full insert sequence [Source:UniProt/SPTREMBL;Acc:Q5ZB32]
Os01g0342500	81.4174	1.5828	0.2117	7.47525	7.71e-14	1.07e-12	Os01g0342500 protein; Uncharacterized protein [Source:UniProt/SPTREMBL;Acc:A2ZSS7]
Os01g0346600	27.2238	1.2068	0.3514	3.43396	0.000594827	0.00237355
Os01g0350000	12.6051	1.4399	0.3939	3.65521	0.000256971	0.00110512	Os01g0350000 protein; Putative benzoyl-CoA:benzyl alcohol/phenylethanol benzoyltransferase; BPBT; cDNA clone:J023102H06, full insert sequence [Source:UniProt/SPTREMBL;Acc:Q8S222]
Os01g0364400	19.7073	1.9036	0.3555	5.35511	8.55e-08	6.42691e-07
Os01g0369900	25.283	1.6375	0.3172	5.16207	2.4424e-07	1.7368e-06
Os01g0372100	13.9406	1.1432	0.3754	3.04511	0.00232592	0.00811452
Os01g0376700	773.228	1.3607	0.0949	14.34	1.23e-46	1.09e-44	Probable sucrose-phosphatase 1 [Source:UniProt/SWISSPROT;Acc:Q94E75]
Os01g0382400	342.086	-2.2447	0.1947	-11.5293	9.39e-31	3.95e-29	Os01g0382400 protein; Putative pathogenesis-related protein; cDNA clone:J023072K01, full insert sequence [Source:UniProt/SPTREMBL;Acc:Q8W084]
Os01g0382450	2.1285	-1.4521	0.5003	-2.90268	0.00369987	0.0121902
Os01g0388000	33.7282	1.6109	0.3001	5.36689	8.01e-08	6.03832e-07
Os01g0389200	61.4918	1.8867	0.2082	9.06352	1.26e-19	2.68e-18	Os01g0389200 protein; Putative uncharacterized protein OJ1123_G09.3; cDNA clone:006-206-E03, full insert sequence [Source:UniProt/SPTREMBL;Acc:Q5VNJ2]
Os01g0392600	45.952	-1.1025	0.2806	-3.929	8.52993e-05	0.000403222
Os01g0501800	69646.7	1.068	0.088	12.1319	7.16e-34	3.55e-32	Os01g0501800 protein; Putative 33kDa oxygen evolving protein of photosystem II; Uncharacterized protein; cDNA clone:001-013-B04, full insert sequence; cDNA clone:001-029-A06, full insert sequence; cDNA clone:001-038-G12, full insert sequence; cDNA clone:001-039-G10, full insert sequence; cDNA clone:006-311-B02, full insert sequence [Source:UniProt/SPTREMBL;Acc:Q943W1]
Os01g0504100	45.4448	1.8371	0.2598	7.07158	1.53e-12	1.89e-11	Os01g0504100 protein; Purine permease-like protein; cDNA clone:001-206-B08, full insert sequence [Source:UniProt/SPTREMBL;Acc:Q5QNA0]
Os01g0504500	345.059	1.2142	0.098	12.3842	3.18e-35	1.7e-33	Os01g0504500 protein; Putative NIC2 [Source:UniProt/SPTREMBL;Acc:Q5QN97]
Os01g0509900	32.8897	-1.3302	0.313	-4.25037	2.1342e-05	0.000112775	Os01g0509900 protein; Putative uncharacterized protein P0455H03.41; Putative uncharacterized protein P0520B06.4; Uncharacterized protein; cDNA clone:002-147-E08, full insert sequence [Source:UniProt/SPTREMBL;Acc:Q5QM20]
Os01g0510200	45.4592	-1.9315	0.3315	-5.82691	5.65e-09	4.86e-08	Os01g0510200 protein; Putative uncharacterized protein P0455H03.46; Putative uncharacterized protein P0520B06.9; Uncharacterized protein; cDNA clone:001-101-B06, full insert sequence [Source:UniProt/SPTREMBL;Acc:Q942H1]
Os01g0511600	3726.39	1.0156	0.0521	19.4981	1.14e-84	4.69e-82	cDNA clone:J013132P06, full insert sequence [Source:UniProt/SPTREMBL;Acc:B7EKF2]
Os01g0513100	499.245	-1.1436	0.1182	-9.6779	3.74e-22	9.53e-21
Os01g0518651	4.6123	-1.2397	0.5019	-2.47023	0.0135027	0.0381136	Uncharacterized protein [Source:UniProt/SPTREMBL;Acc:B9EX82]
Os01g0520800	15.3433	1.1128	0.3482	3.19576	0.00139462	0.00511524	Os01g0520800 protein; Putative uncharacterized protein B1168H06.45; Uncharacterized protein; cDNA clone:J033094A13, full insert sequence [Source:UniProt/SPTREMBL;Acc:Q5QLW9]
Os01g0530650	32.2236	2.0771	0.2834	7.32805	2.34e-13	3.12e-12
Os01g0531400	74.9837	-1.2238	0.1999	-6.12043	9.33e-10	8.79e-09	Putative uncharacterized protein P0702H08.31 [Source:UniProt/SPTREMBL;Acc:Q5JM38]
Os01g0533900	44.0185	-1.7435	0.246	-7.08789	1.36e-12	1.68e-11	Os01g0533900 protein [Source:UniProt/SPTREMBL;Acc:Q0JM60]
Os01g0537250	16.2264	1.0505	0.3415	3.07597	0.00209822	0.0073886
Os01g0542700	27.2028	1.0945	0.2792	3.92072	8.82839e-05	0.00041584	Os01g0542700 protein; Putative uncharacterized protein OSJNBa0062A24.41; Putative uncharacterized protein OSJNBa0065J17.8; cDNA clone:002-167-H10, full insert sequence [Source:UniProt/SPTREMBL;Acc:Q8RYP6]
Os01g0543100	47.524	-1.1597	0.2697	-4.30011	1.70711e-05	9.14716e-05	Os01g0543100 protein; cDNA clone:001-119-E09, full insert sequence [Source:UniProt/SPTREMBL;Acc:Q0JM38]
Os01g0546400	12.2773	1.6356	0.393	4.16142	3.16275e-05	0.00016209	Os01g0546400 protein; Putative MtN21 [Source:UniProt/SPTREMBL;Acc:Q5JKD5]
Os01g0547600	136.465	1.5453	0.1839	8.40258	4.37e-17	7.67e-16
Os01g0550800	7.8412	-3.028	0.4949	-6.1181	9.47e-10	8.91e-09	Os01g0550800 protein; Putative ZmEBE-1 protein; cDNA clone:002-104-D02, full insert sequence [Source:UniProt/SPTREMBL;Acc:Q5JK80]
Os01g0551000	1034.03	1.2143	0.0661	18.3603	2.73e-75	7.83e-73	Os01g0551000 protein; Putative uncharacterized protein OSJNBa0024F24.32; Putative uncharacterized protein OSJNBa0066C06.1; cDNA clone:001-206-D06, full insert sequence; cDNA clone:J023086F06, full insert sequence [Source:UniProt/SPTREMBL;Acc:Q5JK91]
Os01g0556650	369.439	2.027	0.1477	13.7216	7.54e-43	5.77e-41
Os01g0556700	89.3076	1.641	0.2253	7.28284	3.27e-13	4.31e-12
Os01g0557100	169.64	1.2694	0.131	9.69275	3.24e-22	8.29e-21	Os01g0557100 protein; Putative salicylic acid-binding protein 2; Uncharacterized protein [Source:UniProt/SPTREMBL;Acc:Q8S0V0]
Os01g0564300	191.589	-1.2587	0.1825	-6.89561	5.36e-12	6.27e-11	Peptidyl-prolyl cis-trans isomerase [Source:UniProt/SPTREMBL;Acc:Q656V1]
Os01g0566050	163.717	-1.9338	0.1407	-13.7409	5.78e-43	4.45e-41
Os01g0566100	132.856	-1.8258	0.166	-11.0019	3.74e-28	1.37e-26	Nematode responsive protein-like; Os01g0566100 protein [Source:UniProt/SPTREMBL;Acc:Q657D6]
Os01g0566800	137.266	1.0275	0.1539	6.67493	2.47e-11	2.73e-10	BHLH transcription-like [Source:UniProt/SPTREMBL;Acc:Q657D1]
Os01g0571000	359.721	-1.1105	0.112	-9.9113	3.72e-23	1e-21	Mitochondrial carrier protein-like; Os01g0571000 protein; Uncharacterized protein [Source:UniProt/SPTREMBL;Acc:Q656X5]
Os01g0581300	1573.5	1.1294	0.0737	15.3348	4.48e-53	5.39e-51	Os01g0581300 protein; Putative lycopene epsilon-cyclase; cDNA clone:J013056J03, full insert sequence; cDNA clone:J013105L24, full insert sequence [Source:UniProt/SPTREMBL;Acc:Q8LJ81]
Os01g0581400	51.3042	1.0737	0.267	4.02176	5.77652e-05	0.00028217	Os01g0581400 protein; Serine threonine kinase 1-like [Source:UniProt/SPTREMBL;Acc:Q5ZB74]
Os01g0583100	1163.88	-1.0817	0.1302	-8.30945	9.61e-17	1.66e-15	Probable protein phosphatase 2C 6 [Source:UniProt/SWISSPROT;Acc:Q0JLP9]
Os01g0584032	16.8039	-1.1321	0.3464	-3.26862	0.00108072	0.00406744
Os01g0584100	19.0662	-1.3302	0.3525	-3.7731	0.000161232	0.000723021	Os01g0584100 protein [Source:UniProt/SPTREMBL;Acc:Q0JLP7]
Os01g0585300	2912.12	1.1098	0.105	10.5659	4.29e-26	1.39e-24	Os01g0585300 protein; Uncharacterized protein; cDNA clone:J023103B06, full insert sequence [Source:UniProt/SPTREMBL;Acc:Q0JLN9]
Os01g0587400	18.474	1.1817	0.3189	3.70562	0.000210876	0.000922577	Serine/threonine-protein kinase [Source:UniProt/SPTREMBL;Acc:Q5ZBQ1]
Os01g0588200	42.4784	-1.1393	0.2267	-5.02524	5.02802e-07	3.40644e-06	Mitochondrial outer membrane protein porin 3 [Source:UniProt/SWISSPROT;Acc:Q7F4F8]
Os01g0589200	17.0392	1.2745	0.393	3.2427	0.00118402	0.00441461
Os01g0590700	89.3881	-5.848	0.399	-14.6581	1.2e-48	1.17e-46
Os01g0594300	68.6989	-1.8918	0.303	-6.24309	4.29e-10	4.18e-09	Extensin-like; Os01g0594300 protein [Source:UniProt/SPTREMBL;Acc:Q5ZB68]
Os01g0595201	25.7745	-1.4656	0.3239	-4.52508	6.0373e-06	3.49257e-05	Putative uncharacterized protein B1103C09.14; Putative uncharacterized protein P0451D05.27; Uncharacterized protein [Source:UniProt/SPTREMBL;Acc:Q8L3Y3]
Os01g0600900	83213.9	1.0623	0.1234	8.60709	7.49e-18	1.39e-16	Chlorophyll a-b binding protein 2, chloroplastic [Source:UniProt/SWISSPROT;Acc:P12331]
Os01g0604900	5.4488	-1.1954	0.4652	-2.56981	0.0101755	0.0297657
Os01g0607000	40.752	1.0878	0.2836	3.83629	0.000124907	0.000572792	Os01g0607000 protein; Putative uncharacterized protein OSJNBa0090K04.11; Putative uncharacterized protein P0704D04.19; cDNA clone:001-102-A11, full insert sequence [Source:UniProt/SPTREMBL;Acc:Q5ZBN5]
Os01g0608300	8.1983	-1.3826	0.4934	-2.80193	0.00507981	0.0161593
Os01g0609200	3.9424	-1.3544	0.5118	-2.64613	0.00814195	0.0244407	Probable pleiotropic drug resistance protein 2 [Source:UniProt/SWISSPROT;Acc:Q8GU92]
Os01g0609300	315.02	-1.284	0.0989	-12.9812	1.56e-38	9.75e-37	Pleiotropic drug resistance protein 3 [Source:UniProt/SWISSPROT;Acc:Q0JLC5]
Os01g0609900	213.827	-1.6508	0.1932	-8.54536	1.28e-17	2.34e-16	Pleiotropic drug resistance protein 4 [Source:UniProt/SWISSPROT;Acc:Q8GU89]
Os01g0610050	12.2607	-1.0352	0.3749	-2.76112	0.00576035	0.0180498
Os01g0613800	15.6396	1.4991	0.3724	4.02508	5.69551e-05	0.000278626	Cysteine proteinase-like; Os01g0613800 protein; Uncharacterized protein; cDNA clone:002-172-A05, full insert sequence [Source:UniProt/SPTREMBL;Acc:Q9FTI1]
Os01g0616300	85.51	-1.282	0.2091	-6.13053	8.76e-10	8.28e-09	Os01g0616300 protein [Source:UniProt/SPTREMBL;Acc:Q0JL88]
Os01g0621200	99.3852	-1.2032	0.2066	-5.8226	5.79e-09	4.97e-08
Os01g0625300	60.9939	2.0179	0.2496	8.085	6.22e-16	1.01e-14	Heat stress transcription factor C-1a [Source:UniProt/SWISSPROT;Acc:Q6VBA4]
Os01g0630300	9.7136	-2.2505	0.4657	-4.83249	1.34837e-06	8.5734e-06	Os01g0630300 protein; Putative uncharacterized protein OSJNBb0035I14.13; Uncharacterized protein [Source:UniProt/SPTREMBL;Acc:Q8S2I3]
Os01g0631200	5140.29	1.2659	0.0822	15.4087	1.43e-53	1.75e-51	Os01g0631200 protein [Source:UniProt/SPTREMBL;Acc:Q0JL19]
Os01g0631500	41.4852	-1.0071	0.2617	-3.84922	0.000118494	0.000545758	Beta 1,3-glucanase-like; Os01g0631500 protein; Uncharacterized protein; cDNA clone:001-113-F12, full insert sequence [Source:UniProt/SPTREMBL;Acc:Q8RZK0]
Os01g0631800	39.9331	1.5668	0.2621	5.9771	2.27e-09	2.06e-08	Os01g0631800 protein; Putative uncharacterized protein B1158C05.14; Uncharacterized protein; cDNA clone:J023019C22, full insert sequence [Source:UniProt/SPTREMBL;Acc:Q8RZJ7]
Os01g0635550	379.533	1.4254	0.0865	16.4784	5.25e-61	9.22e-59	Os01g0635550 protein; ZF-HD homeobox protein-like [Source:UniProt/SPTREMBL;Acc:Q5VM82]
Os01g0636400	206.352	-2.5517	0.2215	-11.5207	1.04e-30	4.35e-29	Hydrolase-like; cDNA, clone: J065021L21, full insert sequence [Source:UniProt/SPTREMBL;Acc:Q5VNP5]
Os01g0638600	97.7704	1.918	0.1978	9.69907	3.04e-22	7.81e-21	Glucosyltransferase IS10a-like; Os01g0638600 protein; Uncharacterized protein [Source:UniProt/SPTREMBL;Acc:Q94CY6]
Os01g0639900	136871	1.0585	0.0924	11.4539	2.25e-30	9.21e-29	Carbonic anhydrase [Source:UniProt/SPTREMBL;Acc:Q7F2G3]
Os01g0641800	24.1491	-1.0072	0.3217	-3.13104	0.00174186	0.00623788	Os01g0641800 protein [Source:UniProt/SPTREMBL;Acc:Q0JKX7]
Os01g0642200	1699.44	1.1438	0.1668	6.85632	7.07e-12	8.16e-11	Os01g0642200 protein; Putative uncharacterized protein P0039G05.26; Putative uncharacterized protein P0510C12.11; Uncharacterized protein; cDNA clone:001-104-H01, full insert sequence; cDNA clone:J023099A13, full insert sequence [Source:UniProt/SPTREMBL;Acc:Q5VNW4]
Os01g0643300	29.8879	-1.1964	0.2636	-4.53923	5.646e-06	3.2806e-05	Probable auxin efflux carrier component 3a [Source:UniProt/SWISSPROT;Acc:Q5VP70]
Os01g0651300	14.9731	1.6045	0.3661	4.38268	1.1723e-05	6.47762e-05	Os01g0651300 protein; Putative uncharacterized protein OJ1159_D09.23; cDNA clone:002-181-D09, full insert sequence [Source:UniProt/SPTREMBL;Acc:Q5VP26]
Os01g0651350	64.8492	1.0586	0.2736	3.86929	0.000109151	0.000506487
Os01g0652100	230.2	-1.0372	0.1603	-6.46899	9.87e-11	1.03e-09	Lustrin A-like; Os01g0652100 protein; cDNA clone:J023013B17, full insert sequence; cDNA clone:J023147O12, full insert sequence [Source:UniProt/SPTREMBL;Acc:Q8RZF8]
Os01g0656200	38.8478	-1.4241	0.281	-5.06867	4.0061e-07	2.75661e-06	Probable protein phosphatase 2C 8 [Source:UniProt/SWISSPROT;Acc:Q5SN75]
Os01g0658700	32.3185	-1.1016	0.2725	-4.04341	5.268e-05	0.00025872	Os01g0658700 protein; cDNA clone:002-108-H02, full insert sequence; cDNA clone:J033075D19, full insert sequence [Source:UniProt/SPTREMBL;Acc:Q0JKP9]
Os01g0658900	160.814	-1.0881	0.1294	-8.41022	4.09e-17	7.2e-16	G-box binding protein; Os01g0658900 protein; Uncharacterized protein [Source:UniProt/SPTREMBL;Acc:Q7E0Y1]
Os01g0666600	1353.7	1.0712	0.0611	17.5467	6.3e-69	1.51e-66	Os01g0666600 protein; Putative uncharacterized protein OSJNBb0063G05.7; Uncharacterized protein [Source:UniProt/SPTREMBL;Acc:Q5QLQ7]
Os01g0667000	7.0509	-1.6576	0.4649	-3.56524	0.000363518	0.00151809	OsNAC protein-like [Source:UniProt/SPTREMBL;Acc:Q5QLQ4]
Os01g0669100	158.365	2.4691	0.1788	13.8105	2.2e-43	1.72e-41	Serine/threonine-protein kinase [Source:UniProt/SPTREMBL;Acc:Q8W054]
Os01g0672600	47.0843	-4.234	0.3588	-11.8018	3.82e-32	1.75e-30
Os01g0672800	1218.98	-1.027	0.0915	-11.2261	3.04e-29	1.18e-27	Os01g0672800 protein; Putative uncharacterized protein P0007F06.21; Putative uncharacterized protein P0485G01.11 [Source:UniProt/SPTREMBL;Acc:Q5QMR2]
Os01g0677400	22.9814	-1.2665	0.3914	-3.23542	0.00121466	0.00451736	Os01g0677400 protein [Source:UniProt/SPTREMBL;Acc:C7IWS2]
Os01g0677900	9.8073	1.0044	0.4012	2.50345	0.0122988	0.035118	Os01g0677900 protein; Putative uncharacterized protein B1144G04.17 [Source:UniProt/SPTREMBL;Acc:Q5QM74]
Os01g0679500	9.6247	-1.2778	0.4674	-2.73408	0.00625546	0.019371	Os01g0679500 protein; Putative uncharacterized protein B1144G04.37 [Source:UniProt/SPTREMBL;Acc:Q5QM89]
Os01g0681800	27.7711	1.3879	0.2919	4.7541	1.99336e-06	1.23906e-05	Os01g0681800 protein; Putative uncharacterized protein P0019E03.27; Uncharacterized protein; cDNA clone:J013075M10, full insert sequence [Source:UniProt/SPTREMBL;Acc:Q5QLG6]
Os01g0683525	4.5329	-1.4553	0.5021	-2.89825	0.00375255	0.0123244
Os01g0683550	2.7107	-1.3806	0.508	-2.71785	0.00657078	0.0202098
Os01g0687700	94.4762	4.1169	0.2618	15.7241	1.03e-55	1.39e-53	Os01g0687700 protein; Putative uncharacterized protein P0519D04.24; cDNA clone:006-208-H01, full insert sequence; cDNA clone:J033071E20, full insert sequence [Source:UniProt/SPTREMBL;Acc:Q5N7L3]
Os01g0692400	6.1039	-2.1748	0.496	-4.38465	1.16171e-05	6.42718e-05	Os01g0692400 protein; Putative uncharacterized protein P0034C09.27; cDNA clone:002-170-E02, full insert sequence [Source:UniProt/SPTREMBL;Acc:Q5N7R7]
Os01g0693300	119.05	1.0518	0.2508	4.19379	2.74328e-05	0.000142168	Acid phosphatase ACP2; Os01g0693300 protein; Phosphatidic acid phosphatase beta-like; cDNA clone:J033030N09, full insert sequence [Source:UniProt/SPTREMBL;Acc:Q5N7Q9]
Os01g0694000	6.5006	1.3254	0.4709	2.81464	0.00488313	0.0156109	Os01g0694000 protein [Source:UniProt/SPTREMBL;Acc:Q0JK65]
Os01g0694800	3.1832	-1.4187	0.5119	-2.77122	0.00558465	0.0175681
Os01g0696800	135.188	1.1924	0.1618	7.37001	1.71e-13	2.31e-12	Uncharacterized protein [Source:UniProt/SPTREMBL;Acc:A2ZWV5]
Os01g0699900	97.3685	-1.8469	0.2013	-9.17509	4.51e-20	9.87e-19	Os01g0699900 protein; Plasma membrane associated protein-like; cDNA clone:J013120F13, full insert sequence [Source:UniProt/SPTREMBL;Acc:Q943A6]
Os01g0702000	10.5838	-1.1151	0.4267	-2.61329	0.00896755	0.026628	Bifunctional nuclease 1 [Source:UniProt/SWISSPROT;Acc:Q5N8J3]
Os01g0702500	37.649	4.1274	0.3826	10.7872	3.96e-27	1.38e-25
Os01g0702700	265.018	1.0813	0.182	5.94219	2.81e-09	2.52e-08	Os01g0702700 protein; Uncharacterized protein; cDNA clone:J023084H22, full insert sequence [Source:UniProt/SPTREMBL;Acc:Q0JK18]
Os01g0705200	32.3146	-1.5862	0.286	-5.54646	2.92e-08	2.31597e-07	Os01g0705200 protein; Uncharacterized protein; WSI18 protein induced by water stress; cDNA clone:001-125-H02, full insert sequence [Source:UniProt/SPTREMBL;Acc:Q94JF2]
Os01g0706800	3.7135	1.2493	0.5007	2.49511	0.0125916	0.0358471
Os01g0713600	5.8191	1.214	0.4688	2.58968	0.00960656	0.0282455	B3 domain-containing protein LFL1 [Source:UniProt/SWISSPROT;Acc:A4LBC0]
Os01g0713900	117.624	-1.0376	0.1541	-6.73424	1.65e-11	1.85e-10	Os01g0713900 protein [Source:UniProt/SPTREMBL;Acc:Q0JJV8]
Os01g0716900	23.2605	-1.0525	0.3141	-3.351	0.000805203	0.00312
Os01g0720500	31952.9	2.0308	0.1369	14.8367	8.48e-50	8.77e-48	Os01g0720500 protein; Putative chlorophyll a/b-binding protein 3C; Uncharacterized protein; cDNA clone:001-013-E06, full insert sequence; cDNA clone:001-014-B02, full insert sequence; cDNA clone:006-301-C12, full insert sequence [Source:UniProt/SPTREMBL;Acc:Q8W0E6]
Os01g0723600	625.363	-1.4769	0.1563	-9.45111	3.35e-21	8.02e-20	Ribose-phosphate pyrophosphokinase 3, chloroplastic [Source:UniProt/SWISSPROT;Acc:Q8S2E5]
Os01g0727820	21.8665	1.644	0.3257	5.04772	4.47114e-07	3.05507e-06
Os01g0728150	59.865	-1.0983	0.2852	-3.85049	0.000117883	0.000543131	Abscisic acid-induced protein-like [Source:UniProt/SPTREMBL;Acc:Q5JM42]
Os01g0728200	34.8747	-1.05	0.3221	-3.25946	0.00111624	0.00418677	Os01g0728200 protein; Putative uncharacterized protein P0456A01.13 [Source:UniProt/SPTREMBL;Acc:Q5JNN5]
Os01g0729900	294.787	-1.141	0.1405	-8.11862	4.72e-16	7.74e-15	Os01g0729900 protein; Putative uncharacterized protein P0435H01.17; Putative uncharacterized protein P0456A01.34; cDNA clone:J013000C13, full insert sequence; cDNA clone:J013026G23, full insert sequence; cDNA clone:J013122L20, full insert sequence [Source:UniProt/SPTREMBL;Acc:Q5JNF5]
Os01g0730500	2065.52	1.4587	0.0921	15.8454	1.51e-56	2.12e-54	Os01g0730500 protein; Putative uncharacterized protein P0435H01.26; Uncharacterized protein; cDNA clone:J013160L20, full insert sequence [Source:UniProt/SPTREMBL;Acc:Q5JNF3]
Os01g0731100	22.9622	1.7391	0.3095	5.61879	1.92e-08	1.56349e-07	Os01g0731100 protein; Putative infection-related protein; Uncharacterized protein; cDNA clone:001-206-D09, full insert sequence; cDNA clone:006-303-D12, full insert sequence; cDNA clone:006-308-E01, full insert sequence [Source:UniProt/SPTREMBL;Acc:Q94EA4]
Os01g0731201	29.5343	1.9461	0.3034	6.41445	1.41e-10	1.45e-09
Os01g0733200	4.7431	-1.2804	0.5119	-2.50156	0.0123648	0.0352661	Heat stress transcription factor C-1b [Source:UniProt/SWISSPROT;Acc:Q942D6]
Os01g0734000	34.0785	-1.3224	0.2869	-4.60923	4.04162e-06	2.40346e-05	Os01g0734000 protein; Putative WRKY DNA binding protein; Uncharacterized protein; WRKY transcription factor 23; WRKY23; WRKY4; cDNA clone:002-152-G06, full insert sequence [Source:UniProt/SPTREMBL;Acc:Q942D2]
Os01g0740300	10.3255	1.3044	0.4401	2.96404	0.00303625	0.0102654	Os01g0740300 protein; cDNA clone:J033105C18, full insert sequence [Source:UniProt/SPTREMBL;Acc:Q0JJG4]
Os01g0743100	39.8175	-1.385	0.306	-4.52614	6.00699e-06	3.47657e-05
Os01g0743200	67.3861	-1.6633	0.3168	-5.24973	1.52324e-07	1.1083e-06	Pectinesterase [Source:UniProt/SPTREMBL;Acc:Q5JKV5]
Os01g0744000	564.006	-1.408	0.1001	-14.0713	5.7e-45	4.77e-43	Os01g0744000 protein; Putative kinesin heavy chain [Source:UniProt/SPTREMBL;Acc:Q5JKW1]
Os01g0748500	9.5014	-1.1299	0.429	-2.63392	0.00844059	0.0252166	Putative proline-rich protein; Uncharacterized protein [Source:UniProt/SPTREMBL;Acc:Q94J26]
Os01g0750600	54.011	-1.1203	0.2798	-4.00472	6.20918e-05	0.000301628	Os01g0750600 protein; Putative receptor protein kinase PERK1; Uncharacterized protein; cDNA clone:002-108-G09, full insert sequence; cDNA clone:J033109I17, full insert sequence [Source:UniProt/SPTREMBL;Acc:Q5JN60]
Os01g0752500	70.5953	1.3535	0.1854	7.30133	2.85e-13	3.78e-12	Putative ethylene responsive protein [Source:UniProt/SPTREMBL;Acc:Q5JMX7]
Os01g0755500	19.0524	-1.193	0.3157	-3.77893	0.000157504	0.000707387	Transcription factor PCF7 [Source:UniProt/SWISSPROT;Acc:Q8LT05]
Os01g0756000	4.5949	-2.0066	0.5106	-3.92987	8.49901e-05	0.000401904	Putative uncharacterized protein P0503C12.41 [Source:UniProt/SPTREMBL;Acc:Q5JMK9]
Os01g0756200	43.9509	-2.0369	0.3133	-6.50071	7.99e-11	8.42e-10	Os01g0756200 protein; Putative transcription activator RF2a; Uncharacterized protein [Source:UniProt/SPTREMBL;Acc:Q5JMK6]
Os01g0756300	50.6375	-1.0146	0.3369	-3.01134	0.00260099	0.00896627	Os01g0756300 protein; Putative uncharacterized protein OJ1414_E05.1; Putative uncharacterized protein P0503C12.46; Uncharacterized protein; cDNA clone:J023026P15, full insert sequence [Source:UniProt/SPTREMBL;Acc:Q8RUL5]
Os01g0756600	112.11	-1.8529	0.1713	-10.8156	2.9e-27	1.02e-25	Os01g0756600 protein; Putative uncharacterized protein OJ1414_E05.5; Uncharacterized protein; cDNA clone:006-203-C09, full insert sequence; cDNA clone:J033091N05, full insert sequence [Source:UniProt/SPTREMBL;Acc:Q8S0T6]
Os01g0757051	134.025	2.0377	0.1761	11.568	5.99e-31	2.58e-29
Os01g0757600	86.1737	-1.4681	0.2658	-5.52367	3.32e-08	2.61937e-07	Os01g0757600 protein [Source:UniProt/SPTREMBL;Acc:Q0JJ69]
Os01g0757900	171.51	2.2741	0.1637	13.8919	7.09e-44	5.72e-42	Os01g0757900 protein [Source:UniProt/SPTREMBL;Acc:Q0JJ66]
Os01g0758000	3.3328	-1.5049	0.5112	-2.94375	0.00324262	0.0108766	Copper-binding protein-like; Uncharacterized protein [Source:UniProt/SPTREMBL;Acc:Q5JLS9]
Os01g0759400	25.9102	1.1995	0.3121	3.84303	0.000121523	0.000558728	CBL-interacting protein kinase 12 [Source:UniProt/SWISSPROT;Acc:Q5JLS2]
Os01g0760900	9.1475	-1.1302	0.4388	-2.57563	0.0100057	0.0292982	Probable protein ABIL5 [Source:UniProt/SWISSPROT;Acc:Q5JMF2]
Os01g0761000	5851.85	1.135	0.0518	21.9154	1.85e-106	1.4e-103	Os01g0761000 protein; P0460E08.25 protein; Putative uncharacterized protein P0512C01.14; Uncharacterized protein [Source:UniProt/SPTREMBL;Acc:Q94DS3]
Os01g0762400	26.5456	-1.1905	0.2946	-4.0407	5.32923e-05	0.000261532	Uncharacterized protein [Source:UniProt/SPTREMBL;Acc:B9ET52]
Os01g0762900	41.1673	-1.2611	0.269	-4.68751	2.76549e-06	1.67981e-05	Os01g0762900 protein; Putative uncharacterized protein P0512C01.41; Uncharacterized protein; cDNA, clone: J075129E21, full insert sequence [Source:UniProt/SPTREMBL;Acc:Q8LR47]
Os01g0763900	21.7326	-1.2426	0.3633	-3.42023	0.000625672	0.00248082	Glycosyl hydrolase family protein 17-like; Os01g0763900 protein; Uncharacterized protein; cDNA clone:002-139-D06, full insert sequence [Source:UniProt/SPTREMBL;Acc:Q5JN21]
Os01g0764900	83.5788	1.4861	0.2119	7.01181	2.35e-12	2.84e-11	Uncharacterized protein [Source:UniProt/SPTREMBL;Acc:B9ET62]
Os01g0765400	14.8065	-1.2668	0.3888	-3.25851	0.00111999	0.00419784	Serpin-Z1 [Source:UniProt/SWISSPROT;Acc:Q94DW6]
Os01g0768600	48.2455	4.4361	0.3998	11.0968	1.3e-28	4.9e-27	Os01g0768600 protein [Source:UniProt/SPTREMBL;Acc:Q0JIZ7]
Os01g0769000	1813.29	-1.056	0.1371	-7.70018	1.36e-14	2e-13	Os01g0769000 protein; Putative uncharacterized protein B1143G03.27; Putative uncharacterized protein P0665A11.3; cDNA clone:J023089F03, full insert sequence [Source:UniProt/SPTREMBL;Acc:Q5ZAQ3]
Os01g0770200	93.1386	1.0277	0.1858	5.53022	3.2e-08	2.52796e-07	Os01g0770200 protein; Putative tyrosine/dopa decarboxylase; cDNA clone:J013041D01, full insert sequence [Source:UniProt/SPTREMBL;Acc:Q94EE9]
Os01g0771300	17.6277	2.174	0.3837	5.66594	1.46e-08	1.20183e-07	Os01g0771300 protein; Putative uncharacterized protein P0665A11.30; Putative uncharacterized protein P0695H10.1; cDNA clone:001-101-B02, full insert sequence [Source:UniProt/SPTREMBL;Acc:Q5ZD05]
Os01g0771900	87.5905	1.3301	0.1767	7.52948	5.09e-14	7.23e-13	Os01g0771900 protein; Putative exo-1,3-beta-glucanase [Source:UniProt/SPTREMBL;Acc:Q94ED2]
Os01g0773700	23981.5	1.0874	0.1026	10.5983	3.04e-26	9.95e-25	Photosystem II reaction center W protein, chloroplastic [Source:UniProt/SWISSPROT;Acc:Q5ZBY9]
Os01g0774200	26.7464	4.54	0.4482	10.1294	4.09e-24	1.17e-22	Os01g0774200 protein; Putative uncharacterized protein P0490D09.25; cDNA clone:J013092B14, full insert sequence [Source:UniProt/SPTREMBL;Acc:Q5ZC06]
Os01g0774500	10.235	1.1895	0.4616	2.57711	0.00996307	0.0291928	Os01g0774500 protein; Putative histone H1flk; Uncharacterized protein; cDNA clone:J023010E17, full insert sequence [Source:UniProt/SPTREMBL;Acc:Q5ZC04]
Os01g0777200	2817.21	-1.1017	0.0995	-11.0747	1.66e-28	6.24e-27	Putative aspartic proteinase nepenthesin II [Source:UniProt/SPTREMBL;Acc:Q5ZAZ8]
Os01g0778400	14.9859	-1.029	0.3481	-2.95631	0.0031134	0.0104993	Arabinogalactan peptide 1 [Source:UniProt/SWISSPROT;Acc:A9UGV5]
Os01g0778900	33.0537	1.3006	0.2992	4.34635	1.38419e-05	7.55188e-05	Os01g0778900 protein; Putative uncharacterized protein P0010B10.7 [Source:UniProt/SPTREMBL;Acc:Q94DZ9]
Os01g0780900	49.1456	5.2776	0.4275	12.3451	5.18e-35	2.72e-33	Antigen-like protein; Os01g0780900 protein [Source:UniProt/SPTREMBL;Acc:Q5ZAV2]
Os01g0781200	47.9898	2.0729	0.2441	8.4936	2e-17	3.58e-16	Os01g0781200 protein; Putative rust resistance protein; Rp1-like protein; Uncharacterized protein [Source:UniProt/SPTREMBL;Acc:Q8LQR8]
Os01g0782100	4.5047	1.6936	0.5042	3.35925	0.000781547	0.00304175
Os01g0785300	34.217	1.4577	0.3292	4.42856	9.48646e-06	5.32664e-05	Os01g0785300 protein; Putative uncharacterized protein B1070A12.24-1 [Source:UniProt/SPTREMBL;Acc:Q5ZAM7]
Os01g0785400	18.5767	-1.246	0.3372	-3.69512	0.000219786	0.000957747	Probable indole-3-acetic acid-amido synthetase GH3.1 [Source:UniProt/SWISSPROT;Acc:Q8LQM5]
Os01g0788700	75.3924	-1.0462	0.2525	-4.14418	3.41037e-05	0.000173768	Os01g0788700 protein; Phytocyanin protein-like; Uncharacterized protein [Source:UniProt/SPTREMBL;Acc:Q8RVD1]
Os01g0795000	62.8049	-1.7476	0.2026	-8.6253	6.39e-18	1.19e-16	Os01g0795000 protein; Subtilisin-like serine proteinase [Source:UniProt/SPTREMBL;Acc:Q5ZBR8]
Os01g0795400	71.9757	-1.5089	0.2745	-5.49652	3.87e-08	3.02093e-07	Os01g0795400 protein [Source:UniProt/SPTREMBL;Acc:Q0JIK4]
Os01g0800500	472.463	1.5935	0.151	10.5499	5.08e-26	1.64e-24	Os01g0800500 protein; Putative diphosphonucleotide phosphatase 1; cDNA clone:J013071K14, full insert sequence [Source:UniProt/SPTREMBL;Acc:Q8S2H5]
Os01g0806101	9.3746	-1.243	0.4135	-3.00648	0.00264288	0.00909996
Os01g0807266	1.1864	-1.1464	0.4828	-2.37433	0.017581	0.0478604
Os01g0814150	6.2626	-1.8864	0.4831	-3.90429	9.45043e-05	0.000443318	Os01g0814150 protein [Source:UniProt/SPTREMBL;Acc:C7IXS1]
Os01g0815400	888.966	1.2444	0.0911	13.6666	1.61e-42	1.21e-40	Os01g0815400 protein; Putative uncharacterized protein OSJNBa0085D07.38; Uncharacterized protein; cDNA clone:J023128J12, full insert sequence [Source:UniProt/SPTREMBL;Acc:Q5N756]
Os01g0818400	221.444	-1.0563	0.1432	-7.37458	1.65e-13	2.24e-12	WUSCHEL-related homeobox 8 [Source:UniProt/SWISSPROT;Acc:Q5QMM3]
Os01g0818900	2.3438	-1.2242	0.5118	-2.3921	0.0167524	0.0458603	Os01g0818900 protein; Putative uncharacterized protein OJ1529_G03.3; Putative uncharacterized protein P0454H12.38; Uncharacterized protein; cDNA clone:001-112-C02, full insert sequence [Source:UniProt/SPTREMBL;Acc:Q5QM00]
Os01g0819100	122.555	-1.2906	0.1646	-7.84321	4.39e-15	6.68e-14	Uncharacterized protein [Source:UniProt/SPTREMBL;Acc:B9ETW9]
Os01g0819200	28.6884	-1.1666	0.2845	-4.10071	4.11889e-05	0.000206555	Uncharacterized protein [Source:UniProt/SPTREMBL;Acc:B9ETX0]
Os01g0819700	1060.81	1.3516	0.1641	8.23518	1.79e-16	3.02e-15	Os01g0819700 protein; Putative uncharacterized protein OJ1529_G03.19; cDNA clone:002-119-B03, full insert sequence [Source:UniProt/SPTREMBL;Acc:Q8LQE9]
Os01g0821900	34.5762	-1.3769	0.3948	-3.48738	0.000487778	0.00197994	Os01g0821900 protein [Source:UniProt/SPTREMBL;Acc:Q0JI63]
Os01g0825500	564.913	1.6264	0.1393	11.6774	1.66e-31	7.33e-30	Nodulin-like protein; cDNA clone:001-025-F06, full insert sequence [Source:UniProt/SPTREMBL;Acc:Q5QMA4]
Os01g0827300	299.891	-2.0368	0.2216	-9.19089	3.9e-20	8.6e-19	Laccase-3 [Source:UniProt/SWISSPROT;Acc:Q941X2]
Os01g0827400	66.1164	-2.3054	0.2616	-8.81322	1.22e-18	2.38e-17	Os01g0827400 protein [Source:UniProt/SPTREMBL;Acc:Q0JI34]
Os01g0831300	7.7336	1.2557	0.4456	2.81778	0.00483564	0.0154759
Os01g0832900	289.398	-1.2974	0.1678	-7.73123	1.07e-14	1.58e-13	Os01g0832900 protein; Putative dual-specificity tyrosine-(Y)-phosphorylation regulated kinase TbPK4 [Source:UniProt/SPTREMBL;Acc:Q5QLC6]
Os01g0833500	32.8343	-1.2949	0.3024	-4.28152	1.85619e-05	9.8937e-05	Os01g0833500 protein; Putative serine carboxypeptidase II; Uncharacterized protein; cDNA clone:J033029C16, full insert sequence [Source:UniProt/SPTREMBL;Acc:Q5QLC0]
Os01g0834100	65.7427	-1.4791	0.2067	-7.15622	8.29e-13	1.05e-11	Os01g0834100 protein; Putative P70 protein [Source:UniProt/SPTREMBL;Acc:Q5QLB6]
Os01g0838350	83.8629	1.387	0.1934	7.17344	7.31e-13	9.31e-12	Os01g0838350 protein [Source:UniProt/SPTREMBL;Acc:C7IWY2]
Os01g0839900	46.4099	-3.2081	0.3185	-10.0732	7.26e-24	2.04e-22	Os01g0839900 protein; Putative thaumatin-like cytokinin-binding protein; Uncharacterized protein; cDNA clone:001-028-A02, full insert sequence [Source:UniProt/SPTREMBL;Acc:Q943L0]
Os01g0841100	31.0593	-1.1415	0.2903	-3.93151	8.4414e-05	0.000399467	Endosperm specific protein-like; Os01g0841100 protein; cDNA clone:J033099G20, full insert sequence [Source:UniProt/SPTREMBL;Acc:Q5N9U4]
Os01g0842500	800.901	-1.0565	0.141	-7.49485	6.64e-14	9.28e-13	Os01g0842500 protein; Putative laccase LAC5-6; Uncharacterized protein; cDNA clone:J013068J22, full insert sequence [Source:UniProt/SPTREMBL;Acc:Q8S2A8]
Os01g0843700	7.0592	1.1039	0.4361	2.53115	0.011369	0.0328058	Os01g0843700 protein; Uncharacterized protein [Source:UniProt/SPTREMBL;Acc:A2ZZH8]
Os01g0846800	17.111	1.0273	0.3397	3.02374	0.00249667	0.0086394	Os01g0846800 protein; UVB-resistance protein UVR8-like [Source:UniProt/SPTREMBL;Acc:Q5N797]
Os01g0848700	108	-1.1576	0.1777	-6.51575	7.23e-11	7.67e-10	Os01g0848700 protein; Putative Ras-related GTP-binding protein RAB11C; Uncharacterized protein; cDNA clone:J023087L18, full insert sequence [Source:UniProt/SPTREMBL;Acc:Q941S7]
Os01g0848900	229.275	1.5096	0.1439	10.4941	9.19e-26	2.91e-24	Os01g0848900 protein; Putative uncharacterized protein P0005H10.37 [Source:UniProt/SPTREMBL;Acc:Q5N782]
Os01g0849100	34.0394	-1.2661	0.2808	-4.50912	6.50959e-06	3.74934e-05	Os01g0849100 protein; Putative uncharacterized protein P0005H10.39; Uncharacterized protein [Source:UniProt/SPTREMBL;Acc:Q5N780]
Os01g0850100	662.07	-1.4629	0.1509	-9.69196	3.26e-22	8.35e-21	Phosphatidylinositol:ceramide inositolphosphotransferase [Source:UniProt/SWISSPROT;Acc:Q5N7A7]
Os01g0855200	946.365	2.0711	0.106	19.5335	5.7e-85	2.39e-82	Os01g0855200 protein; Peroxidase-like protein [Source:UniProt/SPTREMBL;Acc:Q5N7T3]
Os01g0857100	6.4715	-1.1673	0.4847	-2.40843	0.0160214	0.0441573
Os01g0858200	10.9205	-1.3814	0.4339	-3.18355	0.00145481	0.00530575	Os01g0858200 protein [Source:UniProt/SPTREMBL;Acc:Q0JHK5]
Os01g0862200	1033.58	1.1208	0.1012	11.0726	1.7e-28	6.37e-27	Os01g0862200 protein; Putative uncharacterized protein P0423B08.8-1; Putative uncharacterized protein P0679C12.49-1; Uncharacterized protein; cDNA clone:001-025-F01, full insert sequence [Source:UniProt/SPTREMBL;Acc:Q94CW5]
Os01g0862400	3.3213	-1.5162	0.5107	-2.96893	0.0029884	0.0101296	Os01g0862400 protein; Putative uncharacterized protein P0423B08.10; Putative uncharacterized protein P0679C12.51 [Source:UniProt/SPTREMBL;Acc:Q5N7G8]
Os01g0865100	217.363	-1.3215	0.1609	-8.21264	2.16e-16	3.63e-15	Uricase [Source:UniProt/SPTREMBL;Acc:Q5N7F6]
Os01g0869300	7.4442	-1.0836	0.4427	-2.44801	0.0143646	0.0402216	Os01g0869300 protein; Putative uncharacterized protein P0677H08.31 [Source:UniProt/SPTREMBL;Acc:Q5N948]
Os01g0870400	5.701	1.9996	0.4912	4.07067	4.68773e-05	0.000232473	Serine/threonine-protein kinase [Source:UniProt/SPTREMBL;Acc:Q5N9Y5]
Os01g0870500	54.7404	1.2976	0.2733	4.74709	2.06363e-06	1.27972e-05	Os01g0870500 protein; Uncharacterized protein [Source:UniProt/SPTREMBL;Acc:Q0JHD1]
Os01g0872900	43.5892	1.7085	0.2861	5.97144	2.35e-09	2.12e-08	Os01g0872900 protein; cDNA clone:002-111-B06, full insert sequence [Source:UniProt/SPTREMBL;Acc:Q0JHB5]
Os01g0873000	71.8629	1.7755	0.2214	8.01876	1.07e-15	1.7e-14	Os01g0873000 protein [Source:UniProt/SPTREMBL;Acc:Q0JHB4]
Os01g0873200	1491.32	1.1848	0.1175	10.0827	6.59e-24	1.86e-22	Os01g0873200 protein [Source:UniProt/SPTREMBL;Acc:Q0JHB2]
Os01g0874100	245.529	-1.1039	0.1068	-10.3394	4.68e-25	1.41e-23	Os01g0874100 protein [Source:UniProt/SPTREMBL;Acc:Q0JHA8]
Os01g0874700	1448.09	-1.3351	0.1164	-11.4724	1.81e-30	7.5e-29	Cytosolic factor-like protein [Source:UniProt/SPTREMBL;Acc:Q5N8X1]
Os01g0875300	119.251	-1.0448	0.2375	-4.39875	1.08876e-05	6.05027e-05
Os01g0876800	650.055	-1.2344	0.1056	-11.6861	1.5e-31	6.63e-30	Putative RRM-containing protein SEB-4; Uncharacterized protein [Source:UniProt/SPTREMBL;Acc:Q5N8W4]
Os01g0880300	79.2874	-1.1314	0.1873	-6.04119	1.53e-09	1.41e-08	Pectinesterase [Source:UniProt/SPTREMBL;Acc:Q8LJK2]
Os01g0882000	9.9533	-1.7295	0.4835	-3.57729	0.000347174	0.00145445	Uncharacterized protein [Source:UniProt/SPTREMBL;Acc:A3A089]
Os01g0883000	20.1739	1.0209	0.3043	3.35476	0.000794341	0.00308426	Os01g0883000 protein; Putative receptor protein kinase PERK1; Uncharacterized protein [Source:UniProt/SPTREMBL;Acc:Q8RZP4]
Os01g0883800	23.3352	1.4292	0.2996	4.77035	1.83908e-06	1.14858e-05
Os01g0883900	673.542	-1.3834	0.1585	-8.72641	2.63e-18	5.05e-17	Os01g0883900 protein; cDNA clone:002-130-F03, full insert sequence; cDNA clone:J023115H24, full insert sequence [Source:UniProt/SPTREMBL;Acc:Q0JH49]
Os01g0884400	75.7911	-1.2103	0.2815	-4.30027	1.70593e-05	9.14266e-05	Os01g0884400 protein; Putative arm repeat-containing protein; cDNA clone:J023134O09, full insert sequence [Source:UniProt/SPTREMBL;Acc:Q5N7H5]
Os01g0892800	1469.68	-1.5014	0.1244	-12.0717	1.49e-33	7.26e-32	Os01g0892800 protein; Putative ankyrin-kinase; cDNA clone:J023065A22, full insert sequence [Source:UniProt/SPTREMBL;Acc:Q5JLW4]
Os01g0893400	1107.12	1.4346	0.1108	12.951	2.32e-38	1.43e-36	Os01g0893400 protein; Putative BTB and TAZ domain protein; Uncharacterized protein; cDNA clone:J023077N08, full insert sequence [Source:UniProt/SPTREMBL;Acc:Q5JLW2]
Os01g0898800	713.034	1.0229	0.1126	9.08688	1.02e-19	2.17e-18	Uncharacterized protein [Source:UniProt/SPTREMBL;Acc:B9EVD3]
Os01g0901000	321.814	-1.8328	0.2059	-8.89958	5.61e-19	1.13e-17	Os01g0901000 protein; Putative bg55; cDNA clone:J033030O21, full insert sequence [Source:UniProt/SPTREMBL;Acc:Q5N8V2]
Os01g0906000	92.3474	-1.2842	0.1682	-7.63572	2.25e-14	3.26e-13	Os01g0906000 protein [Source:UniProt/SPTREMBL;Acc:Q0JGT3]
Os01g0906425	32.4947	-1.1745	0.291	-4.03614	5.43375e-05	0.000266364	Uncharacterized protein [Source:UniProt/SPTREMBL;Acc:B9EVG5]
Os01g0911000	636.996	-1.5109	0.1764	-8.56658	1.07e-17	1.96e-16	Leucine zipper factor-like; Os01g0911000 protein; Uncharacterized protein [Source:UniProt/SPTREMBL;Acc:Q5N7Y0]
Os01g0913300	246.353	-1.4167	0.1385	-10.2294	1.46e-24	4.31e-23	Os01g0913300 protein; Putative nitrate transporter NRT1-5; Uncharacterized protein; cDNA clone:J023114K11, full insert sequence [Source:UniProt/SPTREMBL;Acc:Q5N7W6]
Os01g0913600	12.2568	-1.5803	0.3953	-3.99772	6.39549e-05	0.00031005	Os01g0913600 protein; Putative Rac GDP-dissociation inhibitor 1; Uncharacterized protein; cDNA clone:J023112G04, full insert sequence [Source:UniProt/SPTREMBL;Acc:Q8S081]
Os01g0914000	28.0003	-1.7021	0.3265	-5.21326	1.85555e-07	1.33827e-06	Os01g0914000 protein; Putative uncharacterized protein P0004D12.2; Putative uncharacterized protein P0470A12.49; cDNA clone:J033035K05, full insert sequence [Source:UniProt/SPTREMBL;Acc:Q5N7V7]
Os01g0914300	17.6772	-2.0571	0.364	-5.65111	1.59e-08	1.3058e-07	Os01g0914300 protein; Uncharacterized protein; cDNA clone:001-126-A01, full insert sequence; cDNA clone:J033130M24, full insert sequence [Source:UniProt/SPTREMBL;Acc:Q0JGN6]
Os01g0914400	63.7702	-1.422	0.2187	-6.50092	7.98e-11	8.41e-10	Os01g0914400 protein; Putative uncharacterized protein P0004D12.8; Uncharacterized protein; cDNA clone:001-111-G05, full insert sequence [Source:UniProt/SPTREMBL;Acc:Q5N810]
Os01g0914700	5.011	-1.6689	0.4893	-3.41081	0.000647702	0.00256256	Signal peptide peptidase-like 3 [Source:UniProt/SWISSPROT;Acc:Q5N808]
Os01g0916100	4.0741	1.3162	0.5038	2.61249	0.00898853	0.0266722	Os01g0916100 protein [Source:UniProt/SPTREMBL;Acc:Q0JGM3]
Os01g0917300	18.862	-1.2636	0.3435	-3.67839	0.000234709	0.00101689	Os01g0917300 protein; Uncharacterized protein; cDNA, clone: J065041P21, full insert sequence [Source:UniProt/SPTREMBL;Acc:A3A0X6]
Os01g0919200	5.6736	1.3369	0.4753	2.81297	0.00490868	0.0156792	Fibroin heavy chain Fib-H-like; Os01g0919200 protein; cDNA clone:J023088P12, full insert sequence [Source:UniProt/SPTREMBL;Acc:Q5JLN4]
Os01g0919400	324.574	1.2495	0.1185	10.5432	5.46e-26	1.76e-24
Os01g0919800	402.442	1.2776	0.0899	14.2186	7.02e-46	6.05e-44	Probable auxin efflux carrier component 6 [Source:UniProt/SWISSPROT;Acc:Q5JLM1]
Os01g0923200	10.6255	-1.0775	0.3945	-2.73092	0.0063157	0.0195346	GPI-anchored protein-like; Os01g0923200 protein; Uncharacterized protein; cDNA clone:001-006-C11, full insert sequence [Source:UniProt/SPTREMBL;Acc:Q8RYH0]
Os01g0924966	5.0282	1.6706	0.4932	3.38733	0.000705772	0.00277015	Os01g0924966 protein; Putative uncharacterized protein B1033B05.21 [Source:UniProt/SPTREMBL;Acc:Q5JKG8]
Os01g0925300	142.466	-1.9196	0.1904	-10.0833	6.55e-24	1.85e-22	Os01g0925300 protein; Putative zisp [Source:UniProt/SPTREMBL;Acc:Q5JK16]
Os01g0934900	17.4536	-2.4103	0.3885	-6.20471	5.48e-10	5.28e-09	Probable esterase PIR7A [Source:UniProt/SWISSPROT;Acc:Q0JG98]
Os01g0935800	11.0193	-1.3805	0.4616	-2.99081	0.00278242	0.00952345	Nodulation receptor kinase-like; Os01g0935800 protein [Source:UniProt/SPTREMBL;Acc:Q5JMQ3]
Os01g0939600	712.12	-1.1178	0.1221	-9.15371	5.5e-20	1.2e-18	Probable glycerol-3-phosphate dehydrogenase [NAD(+)] 1, cytosolic [Source:UniProt/SWISSPROT;Acc:Q8S0G4]
Os01g0940000	1413.96	1.2107	0.0943	12.8372	1.02e-37	6.07e-36	Cytokinin dehydrogenase 4 [Source:UniProt/SWISSPROT;Acc:Q5JLP4]
Os01g0941800	51.2761	-1.0338	0.2491	-4.15054	3.3169e-05	0.000169365	Os01g0941800 protein; Purple acid phosphatase-like; Uncharacterized protein; cDNA clone:002-127-D02, full insert sequence [Source:UniProt/SPTREMBL;Acc:Q8S9P9]
Os01g0943800	19.1129	4.1498	0.4598	9.02552	1.79e-19	3.76e-18	cDNA clone:001-029-B04, full insert sequence [Source:UniProt/SPTREMBL;Acc:B7E3R6]
Os01g0944700	406.538	-3.0285	0.2132	-14.2069	8.3e-46	7.1e-44	Beta 1,3-glucanase; Os01g0944700 protein; Putative beta 1,3-glucanase; Putative endo-1,3-beta-glucanase; cDNA clone:J023041A20, full insert sequence [Source:UniProt/SPTREMBL;Acc:Q94CR1]
Os01g0948200	173.241	1.2051	0.2208	5.45763	4.83e-08	3.72909e-07	SCARECROW-like [Source:UniProt/SPTREMBL;Acc:Q8GT03]
Os01g0952100	34.0781	1.0242	0.3027	3.3834	0.000715931	0.00280751	Germin-like protein 1-4 [Source:UniProt/SWISSPROT;Acc:Q942A7]
Os01g0952500	849.478	1.8289	0.1044	17.5199	1.01e-68	2.36e-66	A-type response regulator; Os01g0952500 protein; Putative response regulator; TypeA response regulator 4; Uncharacterized protein; cDNA clone:J033061A20, full insert sequence [Source:UniProt/SPTREMBL;Acc:Q942A1]
Os01g0953100	13.0169	1.2687	0.3648	3.47807	0.000505041	0.00204216	Os01g0953100 protein; Putative uncharacterized protein P0431G06.18 [Source:UniProt/SPTREMBL;Acc:Q5JL05]
Os01g0954900	17.6164	-1.4031	0.3387	-4.14264	3.43337e-05	0.000174737	Nucleoid DNA-binding-like protein; Os01g0954900 protein; cDNA clone:002-174-A08, full insert sequence [Source:UniProt/SPTREMBL;Acc:Q8RYK3]
Os01g0957200	16.9648	-1.0815	0.3318	-3.25984	0.00111475	0.00418238	Os01g0957200 protein; Putative uncharacterized protein OJ1294_F06.15; Uncharacterized protein [Source:UniProt/SPTREMBL;Acc:Q5JK51]
Os01g0957800	12.5819	1.4378	0.4427	3.2478	0.00116301	0.00434268	Putative cytochrome P450 [Source:UniProt/SPTREMBL;Acc:Q8LQ06]
Os01g0961300	106.837	-1.0241	0.1923	-5.32662	1.00055e-07	7.44848e-07
Os01g0962100	209.899	-2.1777	0.1617	-13.4697	2.36e-41	1.68e-39	Os01g0962100 protein; Putative uncharacterized protein P0483G10.22 [Source:UniProt/SPTREMBL;Acc:Q5JMS7]
Os01g0963000	33.1618	1.2277	0.2846	4.31303	1.61032e-05	8.67436e-05	Class III peroxidase 22; Os01g0963000 protein; Putative peroxidase; Uncharacterized protein; cDNA clone:006-208-A02, full insert sequence; cDNA clone:J033086I12, full insert sequence [Source:UniProt/SPTREMBL;Acc:Q94DM2]
Os01g0972000	497.163	1.3312	0.1306	10.1903	2.19e-24	6.37e-23	Os01g0972000 protein; RING-H2 finger protein-like; Uncharacterized protein; cDNA clone:001-206-A03, full insert sequence [Source:UniProt/SPTREMBL;Acc:Q5JME3]
Os01g0974100	33.3683	1.0628	0.2703	3.93191	8.4275e-05	0.00039888
Os01g0975900	1732.65	1.4797	0.1314	11.265	1.95e-29	7.63e-28	Probable aquaporin TIP1-2 [Source:UniProt/SWISSPROT;Acc:Q94CS9]
Os02g0100600	29.4426	1.0704	0.2686	3.98509	6.74536e-05	0.000325125	Os02g0100600 protein; Putative uncharacterized protein B1370C05.7; Putative uncharacterized protein OSJNOa183H18.9; cDNA clone:001-103-G07, full insert sequence [Source:UniProt/SPTREMBL;Acc:Q6YU99]
Os02g0101600	25.1754	-4.1252	0.4291	-9.61317	7.03e-22	1.76e-20	Os02g0101600 protein [Source:UniProt/SPTREMBL;Acc:Q0E4T4]
Os02g0102200	24.0947	1.0368	0.3363	3.08303	0.00204905	0.00722609	Os02g0102200 protein; Putative amino acid transporter [Source:UniProt/SPTREMBL;Acc:Q6YU84]
Os02g0102300	134.225	1.2212	0.1357	9.00077	2.24e-19	4.67e-18	Os02g0102300 protein [Source:UniProt/SPTREMBL;Acc:Q0E4S8]
Os02g0116700	4.2387	1.179	0.4895	2.40848	0.0160192	0.0441558	Os02g0116700 protein; Putative Phytosulfokine receptor [Source:UniProt/SPTREMBL;Acc:Q6ZGM3]
Os02g0116800	28.9718	-1.5583	0.3021	-5.15767	2.50041e-07	1.77377e-06	Os02g0116800 protein; Putative uncharacterized protein OJ1442_E05.21; cDNA clone:J033098O09, full insert sequence [Source:UniProt/SPTREMBL;Acc:Q6ZGM2]
Os02g0117600	362.116	1.2745	0.0953	13.3736	8.63e-41	5.94e-39	Peptidyl-prolyl cis-trans isomerase [Source:UniProt/SPTREMBL;Acc:B9F239]
Os02g0121900	69.1528	1.9747	0.2144	9.20975	3.27e-20	7.24e-19	Os02g0121900 protein; Putative pentatricopeptide (PPR) repeat-containing protein [Source:UniProt/SPTREMBL;Acc:Q6ZH91]
Os02g0124501	4.0549	1.204	0.5105	2.3584	0.018354	0.049647
Os02g0125350	17.6437	1.7061	0.3846	4.4365	9.14332e-06	5.14712e-05
Os02g0128000	32.5967	1.2591	0.2687	4.68608	2.78487e-06	1.69041e-05	18.9 kDa heat shock protein [Source:UniProt/SWISSPROT;Acc:Q0E4A8]
Os02g0134400	596.671	1.6498	0.1343	12.2822	1.13e-34	5.85e-33	Os02g0134400 protein; Putative L-aspartate oxidase [Source:UniProt/SPTREMBL;Acc:Q6Z836]
Os02g0136000	30.3883	-1.1694	0.3443	-3.39604	0.000683681	0.00269306	Os02g0136000 protein [Source:UniProt/SPTREMBL;Acc:Q0E452]
Os02g0138100	189.868	1.1139	0.1285	8.67169	4.26e-18	8.02e-17
Os02g0139500	67.1088	1.103	0.2336	4.72176	2.3381e-06	1.43809e-05
Os02g0142250	9.4658	-1.6597	0.431	-3.85121	0.000117538	0.000541918
Os02g0142800	27.9062	1.1942	0.2767	4.3153	1.59385e-05	8.5944e-05	Os02g0142800 protein; Putative uncharacterized protein OSJNBb0018G11.27; cDNA clone:J013135F21, full insert sequence [Source:UniProt/SPTREMBL;Acc:Q6YWG9]
Os02g0145200	12.3671	3.5848	0.4792	7.48066	7.39e-14	1.03e-12
Os02g0147100	7.7388	-1.8461	0.4745	-3.89085	9.98944e-05	0.000466941	Os02g0147100 protein [Source:UniProt/SPTREMBL;Acc:Q0E3Z3]
Os02g0147200	381.585	-1.4927	0.1561	-9.56303	1.14e-21	2.84e-20
Os02g0147300	79.9815	-2.0651	0.2263	-9.12408	7.23e-20	1.56e-18
Os02g0147600	13.5997	-1.2294	0.3656	-3.36306	0.000770844	0.00300453	Os02g0147600 protein; Putative uncharacterized protein OJ1008_C03.25-1; Putative uncharacterized protein P0479D12.4-1; cDNA clone:J023078J22, full insert sequence [Source:UniProt/SPTREMBL;Acc:Q6Z2Y4]
Os02g0149500	12.5809	-1.2793	0.3716	-3.44227	0.000576846	0.00230843	Os02g0149500 protein; Putative uncharacterized protein P0479D12.32; cDNA clone:002-149-F09, full insert sequence [Source:UniProt/SPTREMBL;Acc:Q6Z423]
Os02g0150100	243.837	1.0996	0.138	7.96711	1.62e-15	2.55e-14	DEAD-box ATP-dependent RNA helicase 35A [Source:UniProt/SWISSPROT;Acc:Q0E3X4]
Os02g0152400	192.821	-1.3883	0.1566	-8.86712	7.51e-19	1.49e-17	Ribulose bisphosphate carboxylase small chain [Source:UniProt/SPTREMBL;Acc:Q67IU5]
Os02g0157600	74.8887	1.6408	0.2072	7.92043	2.37e-15	3.68e-14	Os02g0157600 protein [Source:UniProt/SPTREMBL;Acc:Q0E3S3]
Os02g0160800	37.7248	3.7822	0.3716	10.1779	2.49e-24	7.21e-23	Os02g0160800 protein [Source:UniProt/SPTREMBL;Acc:Q0E3Q1]
Os02g0161100	3.1798	-1.438	0.5114	-2.81169	0.00492823	0.0157283	Formin-like protein 10 [Source:UniProt/SWISSPROT;Acc:Q6H7U3]
Os02g0162600	502.454	1.637	0.1135	14.4262	3.54e-47	3.27e-45	Os02g0162600 protein; Putative uncharacterized protein OJ9003_G05.36; cDNA, clone: J075149F15, full insert sequence [Source:UniProt/SPTREMBL;Acc:Q6H7S9]
Os02g0163300	15.973	3.8152	0.4739	8.05014	8.27e-16	1.33e-14	Os02g0163300 protein; Putative uncharacterized protein OJ1661_C12.5 [Source:UniProt/SPTREMBL;Acc:Q6H7Z6]
Os02g0163500	31.176	4.7359	0.4425	10.7027	9.89e-27	3.36e-25	Os02g0163500 protein; cDNA clone:J023069L12, full insert sequence [Source:UniProt/SPTREMBL;Acc:Q0E3N8]
Os02g0163600	186.097	6.8887	0.3908	17.6268	1.53e-69	3.78e-67	Os02g0163600 protein; cDNA clone:J013131O20, full insert sequence [Source:UniProt/SPTREMBL;Acc:Q0E3N7]
Os02g0164000	8.9574	3.2263	0.4887	6.60141	4.07e-11	4.42e-10
Os02g0164600	61.5492	1.0727	0.2011	5.33349	9.63e-08	7.18432e-07	Os02g0164600 protein; Putative pentatricopeptide (PPR) repeat-containing protein; cDNA clone:J033136E21, full insert sequence [Source:UniProt/SPTREMBL;Acc:Q6H6V8]
Os02g0165500	1.3996	1.2284	0.4885	2.51455	0.0119184	0.0341816	Os02g0165500 protein; Putative uncharacterized protein OSJNBa0023I17.22; Putative uncharacterized protein OSJNBa0085K21.6 [Source:UniProt/SPTREMBL;Acc:Q6H4X7]
Os02g0166200	149.936	1.3856	0.2019	6.86139	6.82e-12	7.9e-11
Os02g0173600	10.0145	-1.0848	0.4116	-2.63576	0.00839481	0.0250894	Os02g0173600 protein [Source:UniProt/SPTREMBL;Acc:Q0E3I3]
Os02g0176100	517.896	-1.0026	0.0984	-10.1844	2.33e-24	6.74e-23	Os02g0176100 protein; Putative leucine-rich repeat transmembrane protein kinase; cDNA clone:001-114-G09, full insert sequence [Source:UniProt/SPTREMBL;Acc:Q6EUQ1]
Os02g0178000	32.5534	1.1297	0.2877	3.92644	8.62122e-05	0.000407245	Os02g0178000 protein; Putative CBL-interacting protein kinase; cDNA clone:J013113N20, full insert sequence [Source:UniProt/SPTREMBL;Acc:Q6ETM9]
Os02g0178700	21.1286	-2.1124	0.3671	-5.7536	8.74e-09	7.35e-08	Os02g0178700 protein; Putative uncharacterized protein P0544B02.8; cDNA clone:002-173-H03, full insert sequence [Source:UniProt/SPTREMBL;Acc:Q6ETM0]
Os02g0179600	4.6135	-1.4271	0.4861	-2.93561	0.00332894	0.0111228	Os02g0179600 protein; Putative uncharacterized protein P0544B02.26 [Source:UniProt/SPTREMBL;Acc:Q6ETK8]
Os02g0188500	17.849	-1.5074	0.3456	-4.36161	1.29107e-05	7.08343e-05	Os02g0188500 protein; Putative uncharacterized protein OJ1145_F01.17; cDNA clone:J033079N13, full insert sequence [Source:UniProt/SPTREMBL;Acc:Q6ZHR8]
Os02g0189200	35.5397	-1.0936	0.2491	-4.39102	1.12821e-05	6.25628e-05	Putative Anter-specific proline-rich protein APG; cDNA clone:002-145-C12, full insert sequence [Source:UniProt/SPTREMBL;Acc:Q6YUV2]
Os02g0190500	185.84	-2.1683	0.1662	-13.05	6.35e-39	4.01e-37	Os02g0190500 protein; Putative leucine-rich repeat transmembrane protein kinase [Source:UniProt/SPTREMBL;Acc:Q6YUU3]
Os02g0193200	56.4853	2.6133	0.2473	10.5672	4.23e-26	1.38e-24	Os02g0193200 protein; Putative uncharacterized protein P0437H03.118; cDNA, clone: J100043J15, full insert sequence [Source:UniProt/SPTREMBL;Acc:Q7F8S3]
Os02g0193300	59.8223	2.0349	0.2699	7.53932	4.72e-14	6.72e-13	Os02g0193300 protein; Putative uncharacterized protein P0437H03.120; cDNA clone:002-140-G11, full insert sequence [Source:UniProt/SPTREMBL;Acc:Q7F8S2]
Os02g0193425	4.2785	1.1487	0.4864	2.3616	0.0181961	0.0492855
Os02g0195300	177.819	1.4351	0.1272	11.2818	1.61e-29	6.33e-28	Putative uncharacterized protein [Source:UniProt/SPTREMBL;Acc:B9F3U6]
Os02g0197125	969.594	1.0935	0.1391	7.86367	3.73e-15	5.7e-14
Os02g0197200	604.153	1.0543	0.1043	10.1096	5.01e-24	1.43e-22	Os02g0197200 protein; Putative seven transmembrane protein Mlo7 [Source:UniProt/SPTREMBL;Acc:Q6H7L8]
Os02g0197600	58972.1	1.0052	0.0617	16.2848	1.26e-59	2.05e-57	Chlorophyll a/b-binding protein type III-like protein; Os02g0197600 protein [Source:UniProt/SPTREMBL;Acc:Q6H746]
Os02g0202000	14.436	-1.8655	0.3788	-4.92432	8.4655e-07	5.56399e-06	Os02g0202000 protein; Putative ethylene response factor; Wax transcription factor 1 [Source:UniProt/SPTREMBL;Acc:Q6Z786]
Os02g0202200	64.04	3.5544	0.2862	12.4202	2.03e-35	1.1e-33	SPX domain-containing protein 2 [Source:UniProt/SWISSPROT;Acc:Q6Z784]
Os02g0203500	64.7255	1.0581	0.2359	4.48457	7.30605e-06	4.17434e-05	Putative uncharacterized protein OJ1135_F06.25; Putative uncharacterized protein P0544H11.7 [Source:UniProt/SPTREMBL;Acc:Q6Z6E7]
Os02g0204700	51.4614	1.9385	0.2677	7.24018	4.48e-13	5.83e-12	Cytochrome P450 734A2 [Source:UniProt/SWISSPROT;Acc:Q6Z6D6]
Os02g0205200	9.9433	-2.5583	0.4623	-5.53416	3.13e-08	2.47479e-07	Os02g0205200 protein [Source:UniProt/SPTREMBL;Acc:Q0E2X7]
Os02g0205500	293.899	-1.0582	0.2001	-5.2886	1.23258e-07	9.07336e-07	3-ketoacyl-CoA synthase [Source:UniProt/SPTREMBL;Acc:Q6Z6C7]
Os02g0206700	601.439	1.2465	0.125	9.97425	1.98e-23	5.42e-22	Os02g0206700 protein; Putative flavonoid glucosyl-transferase; cDNA, clone: J080094G19, full insert sequence [Source:UniProt/SPTREMBL;Acc:Q67TS1]
Os02g0209300	288.89	-1.058	0.1061	-9.97493	1.96e-23	5.39e-22	Putative uncharacterized protein [Source:UniProt/SPTREMBL;Acc:A3A4F2]
Os02g0209400	9.762	-1.3885	0.4137	-3.35615	0.00079035	0.00307102	Os02g0209400 protein; Putative uncharacterized protein OJ1006_A02.27; cDNA clone:002-139-B10, full insert sequence [Source:UniProt/SPTREMBL;Acc:Q6H8D3]
Os02g0211000	43.4164	1.7749	0.4058	4.37372	1.22148e-05	6.73246e-05
Os02g0219200	60.1975	-1.128	0.2045	-5.51563	3.48e-08	2.73049e-07
Os02g0220400	429.465	1.5417	0.1345	11.4622	2.04e-30	8.4e-29	Os02g0220400 protein; Zinc finger protein-like; cDNA clone:J013048G01, full insert sequence [Source:UniProt/SPTREMBL;Acc:Q6YW48]
Os02g0221100	7.8355	1.526	0.4482	3.40465	0.000662494	0.00261428	Os02g0221100 protein [Source:UniProt/SPTREMBL;Acc:C7IYQ3]
Os02g0227700	5.7384	2.0567	0.4877	4.21749	2.47041e-05	0.000129015	Putative LRR receptor-like kinase; cDNA, clone: J100074L11, full insert sequence [Source:UniProt/SPTREMBL;Acc:Q6H5Y7]
Os02g0229400	47.375	1.1798	0.2211	5.33581	9.51e-08	7.09923e-07	Os02g0229400 protein; Putative hexose transporter; Tonoplast monosaccharide transporter 2 [Source:UniProt/SPTREMBL;Acc:Q6H536]
Os02g0232000	45.2102	-1.3488	0.2541	-5.30817	1.10732e-07	8.18325e-07	Heat stress transcription factor C-2a [Source:UniProt/SWISSPROT;Acc:Q6EUG4]
Os02g0233200	6.2588	-2.026	0.4933	-4.10699	4.00849e-05	0.000201364
Os02g0234400	32.0817	1.5565	0.2906	5.35627	8.5e-08	6.38846e-07	Os02g0234400 protein [Source:UniProt/SPTREMBL;Acc:Q0E2J4]
Os02g0234450	29.2725	1.1704	0.2892	4.047	5.18783e-05	0.000255115	Putative S-receptor kinase [Source:UniProt/SPTREMBL;Acc:Q6EUK6]
Os02g0240100	9.0646	-1.2403	0.4723	-2.62587	0.00864276	0.0257593	Class III peroxidase 30; Os02g0240100 protein; Putative bacterial-induced peroxidase; cDNA clone:002-137-C10, full insert sequence [Source:UniProt/SPTREMBL;Acc:Q6ER51]
Os02g0240300	553.075	1.3243	0.1255	10.5529	4.92e-26	1.6e-24	Class III peroxidase 29; Os02g0240300 protein; Putative bacterial-induced peroxidase; cDNA clone:006-310-G11, full insert sequence; cDNA clone:J013091I12, full insert sequence [Source:UniProt/SPTREMBL;Acc:Q6ER49]
Os02g0247100	8.2568	-1.3419	0.4404	-3.04699	0.00231144	0.0080683
Os02g0248200	2.0435	-1.1436	0.4751	-2.40719	0.0160758	0.044261	Os02g0248320 protein [Source:UniProt/SPTREMBL;Acc:C7IYY2]
Os02g0251700	69.3377	1.0763	0.1849	5.8203	5.87e-09	5.03e-08	Dual specificity phosphatase-like; Os02g0251700 protein; cDNA clone:J033071E07, full insert sequence [Source:UniProt/SPTREMBL;Acc:Q6K546]
Os02g0251800	87.2135	1.0288	0.2359	4.36045	1.29798e-05	7.11539e-05	Os02g0251800 protein; Putative uncharacterized protein OJ1113_G05.28; Putative uncharacterized protein OSJNBa0009N02.3 [Source:UniProt/SPTREMBL;Acc:Q6K545]
Os02g0252600	55.9831	-1.5264	0.2064	-7.39452	1.42e-13	1.95e-12	Os02g0252600 protein [Source:UniProt/SPTREMBL;Acc:Q0E2C2]
Os02g0254550	112.499	1.4267	0.1983	7.19368	6.31e-13	8.08e-12	Os02g0254550 protein [Source:UniProt/SPTREMBL;Acc:A3A558]
Os02g0257300	8062.9	1.0517	0.0528	19.9164	2.93e-88	1.33e-85	Hydroxyproline-rich glycoprotein-like; Os02g0257300 protein [Source:UniProt/SPTREMBL;Acc:Q6ETQ7]
Os02g0258300	83.113	-1.4357	0.2184	-6.57235	4.95e-11	5.33e-10	Extra-large G-protein-like; Os02g0258300 protein [Source:UniProt/SPTREMBL;Acc:Q6K2T0]
Os02g0258800	280.993	1.487	0.1098	13.5423	8.8e-42	6.5e-40	Os02g0258800 protein; Putative uncharacterized protein B1178F07.4; Putative uncharacterized protein OSJNBa0060K08.14; cDNA, clone: J100071D03, full insert sequence [Source:UniProt/SPTREMBL;Acc:Q6K249]
Os02g0258900	901.343	1.0579	0.0882	11.9936	3.84e-33	1.83e-31	cDNA, clone: J100015K17, full insert sequence [Source:UniProt/SPTREMBL;Acc:B7F9Y5]
Os02g0260200	108.607	1.4276	0.1685	8.47174	2.42e-17	4.31e-16	Os02g0260200 protein [Source:UniProt/SPTREMBL;Acc:Q0E293]
Os02g0264300	115.038	1.1057	0.1807	6.11883	9.43e-10	8.88e-09	Os02g0264300 protein; Putative uncharacterized protein OSJNBa0011J03.48-1; Putative uncharacterized protein P0006C08.2-1; cDNA clone:J013105K02, full insert sequence [Source:UniProt/SPTREMBL;Acc:Q6EPA2]
Os02g0273501	2.3077	1.2342	0.5121	2.41002	0.0159518	0.0439838
Os02g0273700	1031.12	1.0781	0.0821	13.1304	2.2e-39	1.42e-37	Os02g0273700 protein; Putative VHS domain-containing protein [Source:UniProt/SPTREMBL;Acc:Q6K7U3]
Os02g0287900	21.0053	-1.0473	0.3259	-3.21356	0.001311	0.00483542	Os02g0287900 protein; cDNA clone:002-102-E06, full insert sequence [Source:UniProt/SPTREMBL;Acc:Q0E1Z5]
Os02g0288400	5.6718	1.1162	0.4593	2.43055	0.0150759	0.0419149	MRP-like ABC transporter [Source:UniProt/SPTREMBL;Acc:Q8GU61]
Os02g0297550	17.8533	-4.0368	0.4632	-8.71484	2.91e-18	5.57e-17
Os02g0299300	68.0223	-1.679	0.274	-6.12866	8.86e-10	8.37e-09
Os02g0310400	69.2334	1.4432	0.1874	7.69958	1.37e-14	2.01e-13
Os02g0312600	142.81	-1.0846	0.1871	-5.79604	6.79e-09	5.78e-08	Rac-like GTP-binding protein 7 [Source:UniProt/SWISSPROT;Acc:Q6Z7L8]
Os02g0313700	834.948	-1.0895	0.136	-8.00915	1.16e-15	1.83e-14	C2 domain-containing protein-like; Os02g0313700 protein [Source:UniProt/SPTREMBL;Acc:Q6Z6R6]
Os02g0316900	269.79	1.6533	0.1083	15.2696	1.22e-52	1.44e-50	Putative uncharacterized protein P0572D06.30-1 [Source:UniProt/SPTREMBL;Acc:Q6Z849]
Os02g0318600	48.8567	1.1775	0.2243	5.24871	1.53165e-07	1.11381e-06	Os02g0318600 protein [Source:UniProt/SPTREMBL;Acc:C7IYH8]
Os02g0323000	53.6804	1.2032	0.2447	4.91705	8.78594e-07	5.75429e-06	Os02g0323000 protein [Source:UniProt/SPTREMBL;Acc:C7IY55]
Os02g0323600	102.718	2.2524	0.1955	11.5221	1.02e-30	4.29e-29	Os02g0323600 protein; Putative obtusifoliol-14-demethylase; cDNA clone:J013040I18, full insert sequence [Source:UniProt/SPTREMBL;Acc:Q6Z6U3]
Os02g0326700	3708.59	1.3446	0.0924	14.5592	5.11e-48	4.88e-46	Os02g0326700 protein; Rhomboid family protein-like; cDNA clone:J013001C02, full insert sequence [Source:UniProt/SPTREMBL;Acc:Q6YWF4]
Os02g0327500	135.543	-1.1849	0.1757	-6.74545	1.53e-11	1.72e-10	Os02g0327500 protein; Putative uncharacterized protein OSJNBb0042G06.17; Putative uncharacterized protein P0622F08.2; cDNA clone:J023026H02, full insert sequence [Source:UniProt/SPTREMBL;Acc:Q6YWE7]
Os02g0438700	26.4092	4.4971	0.451	9.97115	2.04e-23	5.58e-22	Os02g0438700 protein; Putative uncharacterized protein OJ1570_H12.9-1; cDNA clone:001-105-A07, full insert sequence; cDNA clone:001-116-A12, full insert sequence [Source:UniProt/SPTREMBL;Acc:Q6Z7H0]
Os02g0448000	6.8897	1.3638	0.499	2.73291	0.00627767	0.0194283	Os02g0448000 protein; Putative DNA-binding protein AT-hook 2 [Source:UniProt/SPTREMBL;Acc:Q6EQU6]
Os02g0459600	9.7429	-2.4188	0.459	-5.27018	1.36287e-07	9.97951e-07	Os02g0459600 protein [Source:UniProt/SPTREMBL;Acc:Q0E1D9]
Os02g0460200	1170.22	1.1385	0.136	8.37374	5.58e-17	9.74e-16	Flowering-promoting factor 1-like protein 3 [Source:UniProt/SWISSPROT;Acc:Q0E1D7]
Os02g0462401	117.106	1.0391	0.1535	6.77026	1.29e-11	1.46e-10
Os02g0467600	6.8698	-1.9215	0.4692	-4.09544	4.2136e-05	0.000210904	Os02g0467600 protein; Putative cinnamate 4-hydroxylase [Source:UniProt/SPTREMBL;Acc:Q6K7B1]
Os02g0472566	7.6308	1.1674	0.4409	2.64766	0.00810519	0.0243442
Os02g0475400	629.332	1.5702	0.0927	16.9346	2.5e-64	4.96e-62	Probable sodium/metabolite cotransporter BASS3, chloroplastic [Source:UniProt/SWISSPROT;Acc:Q6K739]
Os02g0482200	11.5769	3.4915	0.4823	7.23903	4.52e-13	5.87e-12
Os02g0488600	2405.09	-1.0116	0.1147	-8.81675	1.18e-18	2.31e-17	Os02g0488701 protein [Source:UniProt/SPTREMBL;Acc:C7IYS0]
Os02g0494400	63.2642	-1.4097	0.2004	-7.03494	1.99e-12	2.43e-11	Os02g0494400 protein [Source:UniProt/SPTREMBL;Acc:C7IYT3]
Os02g0496300	97.9265	6.0819	0.4094	14.8573	6.24e-50	6.48e-48
Os02g0503100	490.512	1.0148	0.1364	7.43831	1.02e-13	1.41e-12
Os02g0503700	61.6564	-2.1584	0.2361	-9.14335	6.05e-20	1.31e-18
Os02g0504000	162.367	1.1494	0.1419	8.10172	5.42e-16	8.83e-15
Os02g0504050	20.0492	1.8436	0.3416	5.39641	6.8e-08	5.16038e-07
Os02g0504200	18.7921	-1.1965	0.344	-3.47786	0.000505438	0.00204345	Putative disease resistance protein I2 [Source:UniProt/SPTREMBL;Acc:Q6K655]
Os02g0504700	11.2678	-1.1628	0.4275	-2.71972	0.00653366	0.0201238	Os02g0504700 protein; Putative uncharacterized protein OJ1003_F04.31 [Source:UniProt/SPTREMBL;Acc:Q6K651]
Os02g0504900	478.074	-1.123	0.0879	-12.7696	2.43e-37	1.42e-35	Putative uncharacterized protein [Source:UniProt/SPTREMBL;Acc:A3A772]
Os02g0507600	15.6771	-1.3778	0.3539	-3.89337	9.88592e-05	0.00046243	Os02g0507600 protein; Putative uncharacterized protein OSJNBa0052M16.7; Putative uncharacterized protein P0047E05.34; cDNA, clone: J065142K02, full insert sequence [Source:UniProt/SPTREMBL;Acc:Q6K2H1]
Os02g0508100	66.6112	1.1906	0.1999	5.95624	2.58e-09	2.32e-08	Putative uncharacterized protein OSJNBa0052M16.13; Putative uncharacterized protein P0047E05.40; cDNA clone:001-123-D03, full insert sequence; cDNA clone:J033092F10, full insert sequence [Source:UniProt/SPTREMBL;Acc:Q6K2G6]
Os02g0508500	116.864	6.0575	0.3836	15.79	3.65e-56	5.03e-54	cDNA clone:J013074B07, full insert sequence [Source:UniProt/SPTREMBL;Acc:B7ECA1]
Os02g0509500	82.1099	-1.0646	0.1672	-6.36775	1.92e-10	1.93e-09	Os02g0509500 protein; cDNA clone:001-106-F09, full insert sequence [Source:UniProt/SPTREMBL;Acc:Q0E0Z7]
Os02g0511600	6.8775	-1.4688	0.4592	-3.19871	0.00138043	0.00506598	Os02g0511600 protein; Putative uncharacterized protein OSJNBa0001A11.22; cDNA clone:002-180-C12, full insert sequence [Source:UniProt/SPTREMBL;Acc:Q6K781]
Os02g0513000	1045.29	-1.1262	0.1378	-8.17296	3.01e-16	4.99e-15	Os02g0513000 protein; Putative uncharacterized protein OJ1789_D08.20; cDNA clone:J023035D12, full insert sequence [Source:UniProt/SPTREMBL;Acc:Q6K603]
Os02g0513800	27.4973	-2.7649	0.3346	-8.26274	1.42e-16	2.42e-15	Os02g0513800 protein; Putative uncharacterized protein OJ1471_E11.9 [Source:UniProt/SPTREMBL;Acc:Q6K9F1]
Os02g0514326	41.2237	1.6337	0.2646	6.1752	6.61e-10	6.31e-09
Os02g0514500	23.6643	1.1711	0.2872	4.07784	4.54554e-05	0.000226187	Glycerophosphoryl diester phosphodisterase [Source:UniProt/SPTREMBL;Acc:Q2V8D7]
Os02g0515100	25.9471	1.4088	0.2858	4.92876	8.27549e-07	5.44839e-06	Os02g0515100 protein; cDNA clone:002-113-E03, full insert sequence [Source:UniProt/SPTREMBL;Acc:Q0E0X1]
Os02g0517421	13.888	3.5499	0.4836	7.34088	2.12e-13	2.85e-12
Os02g0517750	36.0583	-1.5802	0.2699	-5.85428	4.79e-09	4.15e-08
Os02g0526400	808.022	-1.2238	0.1142	-10.7197	8.23e-27	2.81e-25	Chaperone protein ClpD1, chloroplastic [Source:UniProt/SWISSPROT;Acc:Q6H795]
Os02g0532800	707.452	1.184	0.1434	8.25737	1.49e-16	2.53e-15	Os02g0532800 protein; Putative uncharacterized protein P0605D08.30 [Source:UniProt/SPTREMBL;Acc:Q6ESE7]
Os02g0537000	91.8764	-1.0065	0.1974	-5.09922	3.41063e-07	2.376e-06	Os02g0537000 protein; Putative uncharacterized protein P0508B05.10; cDNA clone:001-108-A08, full insert sequence [Source:UniProt/SPTREMBL;Acc:Q6ETW4]
Os02g0543900	43.6485	1.7871	0.2451	7.29047	3.09e-13	4.08e-12	Os02g0543900 protein; cDNA clone:J033150C13, full insert sequence [Source:UniProt/SPTREMBL;Acc:Q0E0J8]
Os02g0549900	27.4015	-1.8228	0.35	-5.20753	1.91373e-07	1.37722e-06	Myosin heavy chain homolog-like protein [Source:UniProt/SPTREMBL;Acc:Q6Z103]
Os02g0550600	688.135	-1.1662	0.0893	-13.0544	6e-39	3.8e-37	Os02g0550600 protein; Putative alkaline/neutral invertase; cDNA clone:J033106F23, full insert sequence [Source:UniProt/SPTREMBL;Acc:Q69T31]
Os02g0552700	4.4121	2.0251	0.5103	3.96837	7.23662e-05	0.000346874
Os02g0553200	14415.1	1.1324	0.0604	18.7575	1.68e-78	5.34e-76	Probable L-ascorbate peroxidase 8, chloroplastic [Source:UniProt/SWISSPROT;Acc:Q69SV0]
Os02g0555200	7.3737	-1.2136	0.4611	-2.63192	0.0084904	0.0253481
Os02g0555600	78.6168	1.036	0.1951	5.31048	1.09335e-07	8.09133e-07	Os02g0555600 protein; Putative ACT domain-containing protein; cDNA clone:J023002N03, full insert sequence [Source:UniProt/SPTREMBL;Acc:Q6ZI91]
Os02g0557800	2436	1.2607	0.1152	10.9481	6.79e-28	2.43e-26	A-type response regulator; Putative response regulator 7; TypeA response regulator 2; cDNA clone:J023061L14, full insert sequence [Source:UniProt/SPTREMBL;Acc:Q6YVX7]
Os02g0562600	134.664	-2.6639	0.2772	-9.61029	7.23e-22	1.81e-20	cDNA clone:J023080H22, full insert sequence [Source:UniProt/SPTREMBL;Acc:B7F6U9]
Os02g0575000	522.498	-1.0485	0.1486	-7.05409	1.74e-12	2.14e-11	Os02g0575000 protein; Putative uncharacterized protein P0703B01.16; cDNA clone:J023087D21, full insert sequence [Source:UniProt/SPTREMBL;Acc:Q69S83]
Os02g0577100	372.817	-1.8406	0.1164	-15.8176	2.35e-56	3.27e-54	Os02g0577100 protein; Zinc finger (C3HC4-type RING finger)-like protein [Source:UniProt/SPTREMBL;Acc:Q69JV9]
Os02g0578000	9.2196	1.1305	0.4162	2.71642	0.00659928	0.020288
Os02g0579000	300.438	-1.125	0.2276	-4.94234	7.71908e-07	5.10501e-06	Os02g0579000 protein [Source:UniProt/SPTREMBL;Acc:Q0E046]
Os02g0579300	18.124	-1.2326	0.3245	-3.79878	0.000145408	0.00065681
Os02g0579800	377.057	1.6939	0.1773	9.55161	1.28e-21	3.15e-20	Os02g0579800 protein; Putative ORFX [Source:UniProt/SPTREMBL;Acc:Q6EP48]
Os02g0581100	6099.84	1.0586	0.0899	11.7694	5.61e-32	2.54e-30	Os02g0581100 protein [Source:UniProt/SPTREMBL;Acc:Q0E032]
Os02g0584900	40.489	4.6182	0.4024	11.477	1.72e-30	7.12e-29
Os02g0585100	112.618	1.1822	0.169	6.9943	2.67e-12	3.21e-11	Putative uncharacterized protein OSJNBb0056I22.14 [Source:UniProt/SPTREMBL;Acc:Q6YY31]
Os02g0588300	17.6762	-1.3091	0.3297	-3.97127	7.14891e-05	0.000342919	Os02g0588300 protein; Putative fimbrin 1 [Source:UniProt/SPTREMBL;Acc:Q6YXZ9]
Os02g0588500	362.408	-1.5348	0.1315	-11.6671	1.88e-31	8.22e-30	Glycerophosphoryl diester phosphodiesterase 2-like protein [Source:UniProt/SPTREMBL;Acc:Q6YY46]
Os02g0588700	35.8684	1.1557	0.266	4.34431	1.39715e-05	7.61786e-05	Os02g0588700 protein; Putative uncharacterized protein OSJNBb0046O12.23; cDNA clone:J023121G22, full insert sequence [Source:UniProt/SPTREMBL;Acc:Q6YY45]
Os02g0590200	123.418	1.5487	0.28	5.53188	3.17e-08	2.50487e-07	Putative uncharacterized protein OSJNBa0006O15.17 [Source:UniProt/SPTREMBL;Acc:Q6YY81]
Os02g0592600	71.2739	1.97	0.2027	9.72027	2.47e-22	6.37e-21	Calcineurin-like phosphoesterase-like protein; Os02g0592600 protein [Source:UniProt/SPTREMBL;Acc:Q69L69]
Os02g0594800	79.3122	-1.1954	0.2104	-5.6809	1.34e-08	1.10512e-07	No apical meristem (NAM)-like protein; Os02g0594800 protein; cDNA clone:J033107L05, full insert sequence [Source:UniProt/SPTREMBL;Acc:Q6ZI65]
Os02g0597300	1066.66	-1.4843	0.1766	-8.40611	4.24e-17	7.45e-16	L-zip+NBS+LRR-like protein; Os02g0597300 protein; cDNA clone:002-111-B09, full insert sequence [Source:UniProt/SPTREMBL;Acc:Q6K905]
Os02g0597700	23.6686	-1.1685	0.2946	-3.96601	7.30847e-05	0.000350063	Os02g0597700 protein; Ubiquitin-like protein [Source:UniProt/SPTREMBL;Acc:Q6K5J0]
Os02g0599400	26.2346	1.0703	0.3309	3.23494	0.00121669	0.00452364	Putative uncharacterized protein [Source:UniProt/SPTREMBL;Acc:A3A8Q6]
Os02g0606400	23.945	2.5055	0.3916	6.39809	1.57e-10	1.6e-09	Putative uncharacterized protein OSJNBa0030C08.4 [Source:UniProt/SPTREMBL;Acc:Q6K1Z9]
Os02g0608000	6.0392	1.6523	0.4725	3.49686	0.000470767	0.00191857
Os02g0609000	9.7926	1.6537	0.4502	3.67336	0.000239383	0.00103443	Os02g0609000 protein; Putative uncharacterized protein OSJNBa0030C08.40; Putative uncharacterized protein P0496E03.13; cDNA clone:001-102-C11, full insert sequence [Source:UniProt/SPTREMBL;Acc:Q6K1X4]
Os02g0615500	16.7694	3.4659	0.4383	7.90771	2.62e-15	4.05e-14	Os02g0615500 protein; Putative uncharacterized protein P0407A09.27-1; cDNA clone:J013170D14, full insert sequence [Source:UniProt/SPTREMBL;Acc:Q6K7X3]
Os02g0616600	2.3339	1.7583	0.5102	3.44629	0.000568346	0.00227718	cDNA clone:002-114-B06, full insert sequence [Source:UniProt/SPTREMBL;Acc:B7EZJ6]
Os02g0616800	35.7686	4.8462	0.4411	10.9858	4.47e-28	1.63e-26	Os02g0616800 protein; Putative uncharacterized protein OJ1792_D02.18 [Source:UniProt/SPTREMBL;Acc:Q6K8T6]
Os02g0617100	21.2844	-2.4165	0.3617	-6.68012	2.39e-11	2.64e-10	Os02g0617100 protein; Putative uncharacterized protein OJ1014_H03.2; Putative uncharacterized protein OJ1792_D02.27 [Source:UniProt/SPTREMBL;Acc:Q6K8T2]
Os02g0617400	18.4682	-2.4232	0.4026	-6.01896	1.76e-09	1.6e-08	Os02g0617400 protein; Putative anther-specific proline-rich protein [Source:UniProt/SPTREMBL;Acc:Q6KAI2]
Os02g0617600	1826.31	1.0979	0.0529	20.7409	1.48e-95	8.14e-93
Os02g0618100	170.806	-2.7946	0.1623	-17.2231	1.78e-66	3.82e-64	Glutaredoxin-C4, chloroplastic [Source:UniProt/SWISSPROT;Acc:Q6K953]
Os02g0618200	251.028	-2.8759	0.1444	-19.9166	2.92e-88	1.33e-85	Two-component response regulator-like PRR1 [Source:UniProt/SWISSPROT;Acc:Q689G9]
Os02g0619801	34.0748	-1.2577	0.3172	-3.96548	7.32497e-05	0.000350789
Os02g0622100	676.118	-1.8712	0.1065	-17.5678	4.34e-69	1.06e-66	Os02g0622100 protein; Putative uncharacterized protein OJ1234_B11.27; cDNA clone:J033036G08, full insert sequence [Source:UniProt/SPTREMBL;Acc:Q6K9N1]
Os02g0625300	1331.15	1.082	0.111	9.74661	1.91e-22	4.97e-21	Phosphoenolpyruvate carboxylase kinase [Source:UniProt/SPTREMBL;Acc:Q2ABR6]
Os02g0625900	12.7574	-2.5313	0.4668	-5.42288	5.86e-08	4.48746e-07	Putative uncharacterized protein B1215B07.38 [Source:UniProt/SPTREMBL;Acc:Q6K1R1]
Os02g0627100	2151.19	-1.112	0.1612	-6.89665	5.32e-12	6.23e-11	Phenylalanine ammonia-lyase [Source:UniProt/SWISSPROT;Acc:Q0DZE0]
Os02g0632800	5.5814	2.1987	0.4977	4.41767	9.97714e-06	5.58077e-05
Os02g0632900	68.6998	2.5878	0.2497	10.3637	3.62e-25	1.11e-23	Os02g0632900 protein [Source:UniProt/SPTREMBL;Acc:C7IYX1]
Os02g0633066	15.4739	1.355	0.3832	3.53587	0.000406436	0.00168187
Os02g0633200	16.4799	1.1365	0.3581	3.17405	0.00150329	0.00546514	Membrane-associated salt-inducible protein like; Os02g0633200 protein; cDNA clone:001-116-E03, full insert sequence [Source:UniProt/SPTREMBL;Acc:Q6H7J7]
Os02g0634600	14.0937	-1.228	0.3688	-3.33016	0.000867949	0.00334103	Os02g0634600 protein; Putative uncharacterized protein OJ1643_A10.31; cDNA clone:J033061I23, full insert sequence [Source:UniProt/SPTREMBL;Acc:Q6H7I8]
Os02g0635800	34.6179	-1.1424	0.2661	-4.29306	1.7623e-05	9.42564e-05	Os02g0635800 protein; TCP family transcription factor-like; cDNA clone:006-311-F05, full insert sequence [Source:UniProt/SPTREMBL;Acc:Q6H878]
Os02g0637000	286.524	-1.8718	0.2085	-8.97637	2.8e-19	5.8e-18	Putative ripening-related protein 2 [Source:UniProt/SWISSPROT;Acc:Q6H5X0]
Os02g0639100	24.0011	1.0495	0.3501	2.99812	0.00271648	0.00932901	Putative uncharacterized protein [Source:UniProt/SPTREMBL;Acc:A3A9F2]
Os02g0639300	6.9934	-1.4248	0.4633	-3.07504	0.00210471	0.0074075	Putative uncharacterized protein [Source:UniProt/SPTREMBL;Acc:A3A9F4]
Os02g0639500	26.0287	-1.4941	0.4574	-3.26658	0.00108855	0.00409456	Expansin-B16 [Source:UniProt/SWISSPROT;Acc:Q0DZ85]
Os02g0639600	28.1914	-1.3139	0.3486	-3.76932	0.00016369	0.00073317	Os02g0639600 protein; Putative sphingolipid delta 4 desaturase; cDNA clone:J033076J10, full insert sequence [Source:UniProt/SPTREMBL;Acc:Q6H5U3]
Os02g0640000	13.0185	-1.0512	0.3935	-2.67157	0.00754975	0.0228267	Os02g0640000 protein; Putative elicitor-responsive gene-3; cDNA clone:J023022G19, full insert sequence [Source:UniProt/SPTREMBL;Acc:Q6H7E3]
Os02g0643800	244.948	1.1695	0.1664	7.02995	2.07e-12	2.52e-11	Auxin-responsive protein-like; Os02g0643800 protein; cDNA, clone: J100067A09, full insert sequence [Source:UniProt/SPTREMBL;Acc:Q6H664]
Os02g0643900	7.6395	1.214	0.4658	2.60625	0.00915383	0.0270744
Os02g0644700	446.489	1.0255	0.1146	8.95006	3.55e-19	7.3e-18	Os02g0644700 protein; Putative acyl-ACP thioesterase; cDNA clone:J033086L11, full insert sequence [Source:UniProt/SPTREMBL;Acc:Q6H643]
Os02g0649300	65.9897	-2.7953	0.2403	-11.6346	2.75e-31	1.19e-29	Homeobox-leucine zipper protein HOX24 [Source:UniProt/SWISSPROT;Acc:Q6H6S3]
Os02g0650300	3.8068	-1.3921	0.5117	-2.72066	0.00651518	0.0200692	Os02g0650300 protein [Source:UniProt/SPTREMBL;Acc:C7IYA5]
Os02g0652550	29.8077	-1.002	0.2865	-3.49749	0.000469655	0.00191482	Putative vesicle-associated membrane protein-associated protein [Source:UniProt/SPTREMBL;Acc:Q6H8H4]
Os02g0653000	584.052	-1.1238	0.1233	-9.11336	7.99e-20	1.72e-18
Os02g0653200	114.675	-2.0935	0.2443	-8.56833	1.05e-17	1.93e-16	Putative uclacyanin 3 [Source:UniProt/SPTREMBL;Acc:Q5SNL5]
Os02g0661500	73.3426	1.4155	0.2007	7.05214	1.76e-12	2.17e-11	Os02g0661500 protein; cDNA clone:J013112F20, full insert sequence; cDNA clone:J013148J01, full insert sequence [Source:UniProt/SPTREMBL;Acc:Q0DYX7]
Os02g0661900	41.2764	-1.1044	0.2379	-4.64215	3.44806e-06	2.06962e-05	Putative uncharacterized protein [Source:UniProt/SPTREMBL;Acc:B9F1H8]
Os02g0665250	107.474	1.216	0.1662	7.31782	2.52e-13	3.36e-12	Os02g0665250 protein; cDNA, clone: J080071F19, full insert sequence [Source:UniProt/SPTREMBL;Acc:B7F9I4]
Os02g0666500	79.3374	-1.7267	0.2402	-7.18729	6.61e-13	8.44e-12	Os02g0666500 protein; Putative cytochrome P450; cDNA clone:J023003E06, full insert sequence [Source:UniProt/SPTREMBL;Acc:Q6ESH0]
Os02g0666600	31.6557	-1.558	0.2778	-5.60806	2.05e-08	1.65641e-07	Os02g0666600 protein; Putative uncharacterized protein OJ1486_E07.18; Putative uncharacterized protein P0461B08.33 [Source:UniProt/SPTREMBL;Acc:Q6ESG7]
Os02g0673100	5.5645	-1.1459	0.4798	-2.38799	0.016941	0.0463141	Aluminum-activated malate transporter-like; Os02g0673100 protein; cDNA clone:002-153-D05, full insert sequence [Source:UniProt/SPTREMBL;Acc:Q6EPG5]
Os02g0676500	66.4834	-1.1187	0.1882	-5.94442	2.77e-09	2.48e-08	Putative uncharacterized protein [Source:UniProt/SPTREMBL;Acc:B9FBZ0]
Os02g0678200	2583.82	1.5656	0.0887	17.6446	1.12e-69	2.79e-67	SPX domain-containing membrane protein Os02g45520 [Source:UniProt/SWISSPROT;Acc:Q6EPQ3]
Os02g0683800	19.7323	1.0777	0.341	3.16024	0.00157639	0.00570653	Os02g0683800 protein; Putative uncharacterized protein OJ1123_G04.29; Putative uncharacterized protein OJ1212_A08.6; cDNA clone:J023124L24, full insert sequence [Source:UniProt/SPTREMBL;Acc:Q6EU04]
Os02g0684300	95.115	-1.1893	0.1762	-6.74887	1.49e-11	1.68e-10	Os02g0684300 protein; Putative uncharacterized protein OJ1212_A08.12 [Source:UniProt/SPTREMBL;Acc:Q6ETZ8]
Os02g0685200	69.178	-1.2173	0.2448	-4.97216	6.62126e-07	4.41328e-06	Os02g0685200 protein; Putative late elongated hypocoty [Source:UniProt/SPTREMBL;Acc:Q6ZHD2]
Os02g0685900	5.586	-1.1259	0.4679	-2.40656	0.0161035	0.0443272	Os02g0685900 protein [Source:UniProt/SPTREMBL;Acc:Q0DYK7]
Os02g0687200	132.855	1.583	0.1676	9.44531	3.54e-21	8.46e-20	Os02g0687200 protein; Putative uncharacterized protein OJ1717_A09.44; cDNA clone:006-210-H10, full insert sequence [Source:UniProt/SPTREMBL;Acc:Q6ZHB5]
Os02g0689132	2.5775	1.5625	0.5119	3.05204	0.0022729	0.0079464
Os02g0693400	15.1111	-1.2765	0.4108	-3.10774	0.00188524	0.00670035	Os02g0693400 protein [Source:UniProt/SPTREMBL;Acc:Q0DYH3]
Os02g0697500	277.476	1.1538	0.1519	7.59483	3.08e-14	4.44e-13	Os02g0697500 protein; Putative uncharacterized protein P0459B01.5-1 [Source:UniProt/SPTREMBL;Acc:Q6Z8F9]
Os02g0697550	47.3932	1.0736	0.2201	4.87692	1.07757e-06	6.94706e-06
Os02g0697900	152.414	1.1083	0.1533	7.22762	4.92e-13	6.36e-12	Os02g0697900 protein [Source:UniProt/SPTREMBL;Acc:Q0DYF0]
Os02g0700400	319.075	1.2211	0.1194	10.2292	1.47e-24	4.32e-23
Os02g0700700	28.3929	-1.1558	0.3178	-3.63671	0.000276138	0.00118048	Protein Brevis radix-like 2 [Source:UniProt/SWISSPROT;Acc:Q6ZIK7]
Os02g0706900	56.3473	-2.2389	0.2789	-8.02902	9.83e-16	1.57e-14	Putative hydrolase [Source:UniProt/SPTREMBL;Acc:Q8S3R0]
Os02g0707200	12.1092	-1.0122	0.3705	-2.73184	0.00629808	0.0194869	Os02g0707200 protein [Source:UniProt/SPTREMBL;Acc:Q0DY98]
Os02g0712700	225.695	-1.5115	0.1514	-9.98186	1.83e-23	5.05e-22	Os02g0712700 protein [Source:UniProt/SPTREMBL;Acc:Q0DY65]
Os02g0715000	74.5702	1.0646	0.2144	4.96632	6.8237e-07	4.54247e-06	Os02g0715000 protein; Putative cysteine proteinase; cDNA clone:001-008-H03, full insert sequence; cDNA clone:001-021-A12, full insert sequence [Source:UniProt/SPTREMBL;Acc:Q6ZHP9]
Os02g0729350	38.659	1.4476	0.2631	5.50278	3.74e-08	2.9226e-07
Os02g0729400	8673.1	1.075	0.0732	14.6858	7.95e-49	7.91e-47	Extracellular calcium sensing receptor; Os02g0729400 protein [Source:UniProt/SPTREMBL;Acc:Q6YWR8]
Os02g0731600	5643.21	1.0354	0.0648	15.9883	1.54e-57	2.23e-55	Os02g0731600 protein [Source:UniProt/SPTREMBL;Acc:Q0DXV3]
Os02g0732200	180.459	-1.9825	0.16	-12.3912	2.92e-35	1.56e-33	Os02g0732200 protein; Putative Avr9/Cf-9 rapidly elicited protein 276; cDNA clone:J033082P22, full insert sequence [Source:UniProt/SPTREMBL;Acc:Q6Z2K3]
Os02g0732350	2.6237	-1.3516	0.5115	-2.64244	0.00823118	0.0246496
Os02g0732400	4.5369	1.587	0.491	3.2325	0.00122711	0.00455854	Os02g0732400 protein; Putative uncharacterized protein P0643A10.21; cDNA clone:002-120-D01, full insert sequence [Source:UniProt/SPTREMBL;Acc:Q6Z2K1]
Os02g0733500	21.481	-1.4675	0.3375	-4.34802	1.37369e-05	7.49929e-05	Probable calcium-binding protein CML20 [Source:UniProt/SWISSPROT;Acc:Q6Z2J1]
Os02g0734600	592.176	-1.0382	0.0744	-13.9535	2.99e-44	2.46e-42	Putative uncharacterized protein [Source:UniProt/SPTREMBL;Acc:A3AB40]
Os02g0734800	34.7927	-1.8479	0.2831	-6.52835	6.65e-11	7.07e-10	33 kDa secretory protein-like; Os02g0734800 protein; cDNA clone:002-155-E10, full insert sequence [Source:UniProt/SPTREMBL;Acc:Q6Z2H6]
Os02g0736700	8.9324	-1.0553	0.4271	-2.47109	0.01347	0.038048
Os02g0737401	8.6981	1.8229	0.4629	3.93773	8.22551e-05	0.000390301
Os02g0738400	532.149	1.1487	0.0907	12.6652	9.21e-37	5.24e-35
Os02g0741200	11.9803	-1.1054	0.3767	-2.93416	0.00334447	0.0111658	Class III peroxidase 31; Os02g0741200 protein; Putative peroxidase; cDNA clone:J023092C13, full insert sequence [Source:UniProt/SPTREMBL;Acc:Q6Z7S2]
Os02g0741800	88.8097	-1.2102	0.1632	-7.41745	1.19e-13	1.64e-12	Os02g0741800 protein; Putative permease 1; cDNA clone:J033042I18, full insert sequence [Source:UniProt/SPTREMBL;Acc:Q6Z7R7]
Os02g0744200	25.9018	-1.1588	0.3376	-3.43278	0.000597422	0.00238282	Expansin-A5 [Source:UniProt/SWISSPROT;Acc:Q6ZGU9]
Os02g0744900	13344.1	1.1834	0.0716	16.5354	2.04e-61	3.63e-59	Geranylgeranyl diphosphate reductase, chloroplastic [Source:UniProt/SWISSPROT;Acc:Q6Z2T6]
Os02g0747500	80.9878	-1.1958	0.1846	-6.47779	9.31e-11	9.72e-10	Os02g0747500 protein; Putative ABA-responsive protein; cDNA clone:002-143-F05, full insert sequence [Source:UniProt/SPTREMBL;Acc:Q6YUX5]
Os02g0747900	40.8962	-1.2913	0.3814	-3.38611	0.000708917	0.00278166	DNA binding protein-like [Source:UniProt/SPTREMBL;Acc:Q6YUX0]
Os02g0750800	43.4414	1.422	0.2729	5.21147	1.87348e-07	1.35024e-06	Putative uncharacterized protein P0431B06.19 [Source:UniProt/SPTREMBL;Acc:Q6Z8K2]
Os02g0751100	58.1229	-1.1431	0.206	-5.54889	2.87e-08	2.28484e-07	Aspartyl protease-like; Os02g0751100 protein [Source:UniProt/SPTREMBL;Acc:Q6Z8K1]
Os02g0752200	32.0006	-1.3121	0.2598	-5.04936	4.4329e-07	3.03129e-06	Os02g0752200 protein; Putative beta-D-xylosidase [Source:UniProt/SPTREMBL;Acc:Q6Z8I7]
Os02g0755000	693.414	-1.1129	0.128	-8.69774	3.39e-18	6.43e-17	Putative early-responsive to dehydration stress protein [Source:UniProt/SPTREMBL;Acc:Q6Z692]
Os02g0755400	211.665	-1.9039	0.2115	-9.0034	2.19e-19	4.56e-18	Os02g0755400 protein; cDNA clone:002-101-G04, full insert sequence [Source:UniProt/SPTREMBL;Acc:Q0DXG2]
Os02g0755600	122.017	1.7907	0.1657	10.8043	3.28e-27	1.15e-25	Os02g0755600 protein; Putative UDP-glucose glucosyltransferase [Source:UniProt/SPTREMBL;Acc:Q6Z688]
Os02g0763000	183.347	-1.1048	0.1346	-8.21006	2.21e-16	3.71e-15	Os02g0763000 protein; Putative PGPS/D12 [Source:UniProt/SPTREMBL;Acc:Q6Z6F9]
Os02g0767800	23.8048	-1.1196	0.3004	-3.72648	0.000194169	0.00085602	AP2 domain-containing transcription factor-like [Source:UniProt/SPTREMBL;Acc:Q6Z301]
Os02g0773200	82.6694	-1.2719	0.2033	-6.25655	3.94e-10	3.85e-09	Os02g0773200 protein; Universal stress protein / early nodulin ENOD18-like; cDNA clone:002-143-H02, full insert sequence [Source:UniProt/SPTREMBL;Acc:Q6ZHE6]
Os02g0776900	49.4837	-1.2632	0.3629	-3.48084	0.000499841	0.00202299	Growth-regulating factor 1 [Source:UniProt/SWISSPROT;Acc:Q6AWY8]
Os02g0780700	952.755	-1.01	0.1294	-7.80492	5.95e-15	8.97e-14	Lipase class 3 protein-like; Os02g0780700 protein; cDNA clone:001-117-E12, full insert sequence [Source:UniProt/SPTREMBL;Acc:Q6K832]
Os02g0786500	3.0366	-1.5173	0.5115	-2.9666	0.00301109	0.010196	Os02g0786500 protein; Putative Pathogenesis-related protein PR-1; cDNA clone:002-129-A12, full insert sequence [Source:UniProt/SPTREMBL;Acc:Q6K4Q5]
Os02g0787800	71.4439	-1.3865	0.2116	-6.55227	5.67e-11	6.06e-10	Diacylglycerol kinase-like; Os02g0787800 protein [Source:UniProt/SPTREMBL;Acc:Q6K4P5]
Os02g0787966	24.4002	-1.5198	0.3876	-3.921	8.8181e-05	0.000415429
Os02g0790500	4002.88	-1.1443	0.1472	-7.77428	7.59e-15	1.14e-13	Os02g0790500 protein [Source:UniProt/SPTREMBL;Acc:Q0DWW9]
Os02g0801200	3.4488	2.0945	0.5121	4.09045	4.30546e-05	0.000215053
Os02g0802500	3.8299	-1.9058	0.5112	-3.7282	0.00019285	0.000850771	Os02g0802500 protein; Proton translocating pyrophosphatase; Vacuolar proton pyrophosphatase [Source:UniProt/SPTREMBL;Acc:Q75U53]
Os02g0804600	72.8599	1.62	0.2194	7.38382	1.54e-13	2.09e-12
Os02g0805000	390.783	-1.0991	0.1039	-10.5753	3.88e-26	1.27e-24	Os02g0805000 protein [Source:UniProt/SPTREMBL;Acc:Q0DWN8]
Os02g0805100	12.3573	-1.9265	0.4056	-4.75001	2.03404e-06	1.26256e-05	Auxin-responsive protein IAA9 [Source:UniProt/SWISSPROT;Acc:Q6K846]
Os02g0807300	15.2637	3.8805	0.4683	8.28554	1.18e-16	2.01e-15
Os02g0814800	145.662	1.0148	0.1599	6.3474	2.19e-10	2.2e-09	Glutathione S-transferase C-terminal domain-containing protein-like; Os02g0814800 protein; cDNA clone:002-148-F07, full insert sequence [Source:UniProt/SPTREMBL;Acc:Q6K8N9]
Os02g0815300	1085.51	1.2166	0.1003	12.1342	6.96e-34	3.46e-32	Os02g0815300 protein; Putative uncharacterized protein OJ1293_E04.29; Putative uncharacterized protein P0643F09.2; cDNA clone:001-030-G03, full insert sequence [Source:UniProt/SPTREMBL;Acc:Q6K6C3]
Os02g0818000	583.954	1.3548	0.1506	8.99358	2.39e-19	4.98e-18	Putative brown planthopper-induced resistance protein 1; cDNA clone:006-202-B08, full insert sequence; cDNA clone:006-303-H03, full insert sequence; cDNA clone:J013001P24, full insert sequence; cDNA clone:J023106O04, full insert sequence [Source:UniProt/SPTREMBL;Acc:Q6K9S2]
Os02g0823900	94.078	1.2321	0.2413	5.10618	3.28731e-07	2.29555e-06	Putative finger protein EPF1 [Source:UniProt/SPTREMBL;Acc:Q6K9W9]
Os02g0824500	17.8442	-1.4044	0.3402	-4.1276	3.66561e-05	0.000185554	Os02g0824500 protein; Putative DNA-binding protein; cDNA clone:002-181-A10, full insert sequence [Source:UniProt/SPTREMBL;Acc:Q6KAA6]
Os02g0826300	86.0701	-1.4702	0.1786	-8.23334	1.82e-16	3.06e-15	CLE family OsCLE206 protein; Os02g0826300 protein; Putative uncharacterized protein P0452F04.16; cDNA, clone: J065214G11, full insert sequence [Source:UniProt/SPTREMBL;Acc:Q6K7R7]
Os02g0827400	602.478	1.2052	0.1036	11.6344	2.76e-31	1.2e-29	Os02g0827400 protein; Putative uncharacterized protein P0452F04.28 [Source:UniProt/SPTREMBL;Acc:Q6K7Q6]
Os02g0828500	53.3537	1.2619	0.2313	5.45625	4.86e-08	3.75689e-07	Os02g0828500 protein; Putative uncharacterized protein P0452F04.40 [Source:UniProt/SPTREMBL;Acc:Q6K7P6]
Os02g0829850	3648.8	1.0515	0.1096	9.59211	8.63e-22	2.16e-20	Putative uncharacterized protein OJ1124_D06.15 [Source:UniProt/SPTREMBL;Acc:Q6K9T4]
Os02g0830700	38.8536	-1.553	0.2514	-6.17761	6.51e-10	6.22e-09	Os02g0830700 protein; Receptor kinase-like [Source:UniProt/SPTREMBL;Acc:Q6K9S6]
Os02g0834300	30.218	-2.0464	0.308	-6.64515	3.03e-11	3.32e-10	Ferredoxin-like; Os02g0834300 protein; cDNA clone:002-157-F01, full insert sequence [Source:UniProt/SPTREMBL;Acc:Q6EP30]
Os03g0108000	53.6771	1.1954	0.2735	4.3716	1.23342e-05	6.78548e-05	Arsenate reductase 2.2 [Source:UniProt/SWISSPROT;Acc:Q10SX6]
Os03g0109800	579.766	1.3897	0.1183	11.746	7.4e-32	3.32e-30	Os03g0109800 protein [Source:UniProt/SPTREMBL;Acc:Q0DVW3]
Os03g0109900	92.1292	-2.2156	0.2247	-9.85959	6.23e-23	1.66e-21	Expressed protein; cDNA clone:J013001F03, full insert sequence [Source:UniProt/SPTREMBL;Acc:Q10SV5]
Os03g0110900	1182.44	1.1142	0.1088	10.2413	1.29e-24	3.83e-23	Expressed protein [Source:UniProt/SPTREMBL;Acc:Q10SU2]
Os03g0111200	2574.94	-1.0894	0.1482	-7.34881	2e-13	2.69e-12	Os03g0111200 protein; Remorin, C-terminal region family protein, expressed; cDNA clone:001-009-D11, full insert sequence [Source:UniProt/SPTREMBL;Acc:Q10SU0]
Os03g0116400	339.032	-1.1094	0.0916	-12.108	9.57e-34	4.73e-32	Membrane protein, putative, expressed; Os03g0116400 protein; cDNA clone:006-307-C10, full insert sequence [Source:UniProt/SPTREMBL;Acc:Q10SN4]
Os03g0116700	180.976	-1.4944	0.1864	-8.01702	1.08e-15	1.73e-14	F-box family protein, putative, expressed; Os03g0116700 protein; cDNA clone:002-100-H04, full insert sequence [Source:UniProt/SPTREMBL;Acc:Q10SN2]
Os03g0120000	60.3129	-1.1246	0.2183	-5.15194	2.57802e-07	1.82538e-06	Os03g0120000 protein [Source:UniProt/SPTREMBL;Acc:C7IZY3]
Os03g0122600	251.983	1.0988	0.1007	10.9163	9.64e-28	3.43e-26	MADS-box transcription factor 50 [Source:UniProt/SWISSPROT;Acc:Q9XJ60]
Os03g0123500	2244.75	-1.0199	0.1069	-9.53756	1.46e-21	3.6e-20	Homeobox protein knotted-1-like 3 [Source:UniProt/SWISSPROT;Acc:Q94LW3]
Os03g0124500	111.043	1.5934	0.1622	9.82293	8.97e-23	2.37e-21	Expressed protein; Os03g0124500 protein [Source:UniProt/SPTREMBL;Acc:Q10SF2]
Os03g0127700	123.284	-1.7503	0.1868	-9.36769	7.41e-21	1.72e-19	Leucine-rich repeat transmembrane protein kinase, putative, expressed; Os03g0127700 protein; Putative uncharacterized protein OJ1015F07.14; cDNA clone:J033024D13, full insert sequence [Source:UniProt/SPTREMBL;Acc:Q8S5V3]
Os03g0129400	218.927	1.4501	0.2087	6.9493	3.67e-12	4.35e-11	Os03g0129400 protein [Source:UniProt/SPTREMBL;Acc:Q0DVH6]
Os03g0129800	76.6543	1.0262	0.2028	5.06076	4.17593e-07	2.86598e-06	Putative uncharacterized protein [Source:UniProt/SPTREMBL;Acc:B9FAW8]
Os03g0130700	168.036	-1.8772	0.2274	-8.25424	1.53e-16	2.59e-15	Expressed protein; cDNA clone:J023122H21, full insert sequence [Source:UniProt/SPTREMBL;Acc:Q10S87]
Os03g0132250	47.8423	-1.187	0.2819	-4.21079	2.54475e-05	0.000132556
Os03g0132900	59.5122	1.5501	0.2574	6.02259	1.72e-09	1.57e-08	Chitinase 11 [Source:UniProt/SWISSPROT;Acc:Q10S66]
Os03g0134500	15.4938	1.2068	0.3584	3.36751	0.000758511	0.00296016	Cytochrome P450 78A3, putative; Putative cytochrome P450 [Source:UniProt/SPTREMBL;Acc:Q8H8D4]
Os03g0134900	96.5932	-1.5997	0.3404	-4.70003	2.60122e-06	1.58881e-05	Glutathione S-transferase, N-terminal domain containing protein, expressed; Os03g0134900 protein; Putative glutathione S-transferase [Source:UniProt/SPTREMBL;Acc:Q8H8D6]
Os03g0135100	33.8657	-1.8433	0.3662	-5.03288	4.83173e-07	3.28105e-06	Glutathione S-transferase GSTF15; Glutathione S-transferase, C-terminal domain containing protein, expressed; Os03g0135100 protein; Putative glutathione S-transferase; cDNA clone:006-211-D02, full insert sequence [Source:UniProt/SPTREMBL;Acc:Q8H8D8]
Os03g0135200	40.2875	-1.764	0.3411	-5.17087	2.3301e-07	1.66279e-06	Os03g0135200 protein [Source:UniProt/SPTREMBL;Acc:Q0DVD9]
Os03g0139500	4.2783	-1.3284	0.4923	-2.69835	0.00696847	0.0212791	CCT motif family protein, expressed; Os03g0139500 protein; cDNA clone:J023082N23, full insert sequence [Source:UniProt/SPTREMBL;Acc:Q10S06]
Os03g0140400	22.7121	1.1003	0.3056	3.59986	0.000318391	0.0013439	Os03g0140400 protein [Source:UniProt/SPTREMBL;Acc:C7IZP9]
Os03g0142200	11.5033	2.0807	0.4316	4.82135	1.42591e-06	9.03592e-06	Expressed protein [Source:UniProt/SPTREMBL;Acc:Q10RY1]
Os03g0145500	751.152	1.3003	0.0696	18.6749	7.92e-78	2.4e-75	DENN domain containing protein, expressed; Os03g0145500 protein; cDNA clone:J013074H13, full insert sequence [Source:UniProt/SPTREMBL;Acc:Q10RU8]
Os03g0145600	27.8493	1.5655	0.2833	5.52582	3.28e-08	2.58985e-07	Os03g0145600 protein; Putative zfwd1 protein; Putative zfwd1 protein with similarity to myosin heavy chain proteins; Zfwd1 protein, putative, expressed; cDNA clone:002-100-D01, full insert sequence [Source:UniProt/SPTREMBL;Acc:Q8H033]
Os03g0147001	32.1107	-3.1597	0.3711	-8.5142	1.68e-17	3.04e-16
Os03g0149300	430.418	1.0499	0.0939	11.1798	5.12e-29	1.96e-27	Integral membrane protein DUF6 containing protein, expressed; cDNA, clone: J090056E21, full insert sequence [Source:UniProt/SPTREMBL;Acc:Q10RR0]
Os03g0152600	1353.45	1.0805	0.1145	9.43469	3.92e-21	9.33e-20	Expressed protein; Os03g0152600 protein [Source:UniProt/SPTREMBL;Acc:Q10RN3]
Os03g0153400	72.4048	1.1095	0.1895	5.85354	4.81e-09	4.17e-08	Fe-S metabolism associated domain containing protein, expressed; cDNA clone:J023040L12, full insert sequence [Source:UniProt/SPTREMBL;Acc:Q10RM2]
Os03g0154000	68.6631	-1.5151	0.205	-7.3902	1.47e-13	2e-12	FAD binding domain containing protein, expressed; Os03g0154000 protein; cDNA clone:J033118I15, full insert sequence [Source:UniProt/SPTREMBL;Acc:Q10RL8]
Os03g0157600	39.7058	-1.1589	0.2753	-4.20892	2.56599e-05	0.00013361	Hsp20/alpha crystallin family protein, expressed; Os03g0157600 protein [Source:UniProt/SPTREMBL;Acc:Q10RJ2]
[truncated: 2,319 more rows]

[truncated: 14 more sheets: DEG_Dor_mock_v_Dor_bak_1W, DEG_Dor_mock_v_Dor_bak_3W, DEG_Dor_mock_v_Sel_mock_1W, DEG_Dor_mock_v_Sel_mock_3W, DEG_Sel_mock_vs_Sel_bak_1W, DEG_Sel_mock_v_Sel_bak_3W, All_Dor_bak_v_Sel_bak_1W, All_Dor_bak_v_Sel_bak_3W, All_Dor_mock_v_Dor_bak_1W, All_Dor_mock_v_Dor_bak_3W, All_Dor_mock_v_Sel_mock_1W, All_Dor_mock_v_Sel_mock_3W, All_Sel_mock_v_Sel_bak_1W, All_Sel_mock_v_Sele_bak_3W]
