# Supplementary material for: Comparative transcriptome profiling of resistant and susceptible rice genotypes in response to the seedborne pathogen Fusarium fujikuroi
Source: BMC Genomics. 2016 Aug 11;17:608. doi: 10.1186/s12864-016-2925-6 (PMC4981969; doi:10.1186/s12864-016-2925-6)
Supplement: Additional file 4: Table S4. — Up-regulated and down-regulated cytochrome P450 genes. (XLSX 22 kb) [file 12864_2016_2925_MOESM4_ESM.xlsx]

## Sheet: Dor_mock_v_Dor_bak_1W
Table S4.A Up-regulated and down-regulated cytochrome P450 genes in Dorella rice cultivar in 1 week post-germination
id	RAP-DP annotation	Other annotations		baseMean	log2FC	pvalue	FDR
Os02g0666500	Similar to Cytochrome P450	Os02g0666500 protein; Putative cytochrome P450; cDNA clone:J023003E06, full insert sequence [Source:UniProt/SPTREMBL;Acc:Q6ESH0]		71.7386	1.857	6.05016e-19	3.57768e-17
Os06g0640100	Similar to Cytochrome P450 CYP71Y10	Putative cytochrome P450 [Source:UniProt/SPTREMBL;Acc:Q67WH6]		71.1043	1.2233	2.69826e-08	3.99859e-07
Os11g0289700	Cytochrome P450 family protein	Cytochrome P450 family protein, expressed; Os11g0289700 protein [Source:UniProt/SPTREMBL;Acc:Q2R6X3]		3167.49	1.1423	8.44659e-40	2.76871e-37
Os06g0680700	Cytochrome P450 family protein	Os06g0680700 protein; Putative cytochrome P450 [Source:UniProt/SPTREMBL;Acc:Q653Y4]		113.378	1.1031	1.22634e-10	2.58829e-09
Os01g0602400	Similar to Cytochrome P450 monooxygenase CYP72A5 (Fragment)	Cytochrome P450 (CYP72C)-like; Os01g0602400 protein; Uncharacterized protein [Source:UniProt/SPTREMBL;Acc:Q8S1C7]		8.9003	1.0219	0.00460406	0.0209463
Os01g0627800	Similar to Cytochrome P450 monooxygenase CYP72A5 (Fragment)	Cytochrome P450-like; Os01g0627800 protein; cDNA clone:J033063B21, full insert sequence [Source:UniProt/SPTREMBL;Acc:Q5ZE52]		102.438	-1.0155	3.44601e-06	3.53809e-05
Os02g0596300	Cytochrome P450 domain containing protein	Os02g0596300 protein; Putative cytochrome P450 [Source:UniProt/SPTREMBL;Acc:Q6K915]		41.8437	-1.0237	0.00021465	0.0014607
Os08g0263000	Similar to Cytochrome P450-like protein (CYP86B1)	Os08g0263000 protein; Putative cytochrome P450 [Source:UniProt/SPTREMBL;Acc:Q6YXD6]		39.1638	-1.0269	7.6707e-06	7.33927e-05
Os03g0371300	Similar to Cytochrome P450 CYP709E4	Cytochrome P450 72A1, putative, expressed [Source:UniProt/SPTREMBL;Acc:Q10KT2]		114.71	-1.1398	1.11493e-09	2.0472e-08
Os01g0227800	Similar to cDNA, clone: J075083L18, full insert sequence.	Putative Cytochrome P450 71A1 [Source:UniProt/SPTREMBL;Acc:Q8W0B2]		233.541	-1.1592	8.33035e-14	2.69402e-12
Os02g0204700	Cytochrome P450 family protein	Cytochrome P450 734A2 [Source:UniProt/SWISSPROT;Acc:Q6Z6D6]		31.5029	-1.1806	1.35594e-06	1.5032e-05
Os12g0582666	Cytochrome P450 family protein	Cytochrome P450 family protein, expressed; Os12g0582666 protein [Source:UniProt/SPTREMBL;Acc:Q2QN17]		49.4403	-1.1913	6.75343e-07	7.92707e-06
Os03g0134500	Cytochrome p450 (CYP78A9)	Cytochrome P450 78A3, putative; Putative cytochrome P450 [Source:UniProt/SPTREMBL;Acc:Q8H8D4]		15.2469	-1.1984	0.000265829	0.00176981
Os01g0858350	Similar to cytochrome P450	Os01g0858350 protein; Putative cytochrome P450-dependent fatty acid hydroxylase; Uncharacterized protein; cDNA clone:006-207-H02, full insert sequence [Source:UniProt/SPTREMBL;Acc:Q94DD8]		432.837	-1.2944	1.11628e-10	2.37106e-09
Os05g0416400	Similar to Cytochrome P450 CYP51H10	Putative cytochrome P450 [Source:UniProt/SPTREMBL;Acc:Q6AT75]		67.8479	-1.4346	2.0104e-10	4.10601e-09
Os07g0418500	Similar to Cytochrome P450. (Os07t0418500-01);Similar to Cytochrome P450. (Os07t0418500-02)	Os07g0418500 protein; Putative cytochrome P450; cDNA clone:J013166A09, full insert sequence [Source:UniProt/SPTREMBL;Acc:Q8LHV0]		291.788	-2.032	1.37191e-22	1.10716e-20

## Sheet: Dor_mock_v_Dor_bak_3W
Table S4.B Up-regulated and down-regulated cytochrome P450 genes in Dorella rice cultivar in 3 weeks post-germination
id	RAP-DP annotation	Other annotations	baseMean	log2FC	pvalue	FDR
Os05g0482400	Cytochrome P450 family protein	Cytochrome P450 714D1 [Source:UniProt/SWISSPROT;Acc:Q5KQH7]	25.4965	3.6268	1.14294e-09	4.56161e-08
Os06g0294600	Cytochrome P450 family protein	Os06g0294600 protein; Putative cytochrome P450 monooxygenase [Source:UniProt/SPTREMBL;Acc:Q5ZA77]	12.2244	2.4707	0.000226883	0.00183863
Os10g0512400	Cytochrome P450 family protein	Cytochrome P450 84A1, putative, expressed; Os10g0512400 protein [Source:UniProt/SPTREMBL;Acc:Q109F2]	33.1498	2.3678	3.14123e-07	6.95554e-06
Os01g0183600	Cytochrome P450 family protein	Os01g0183600 protein; Putative cytochrome P450; cDNA clone:002-172-C07, full insert sequence [Source:UniProt/SPTREMBL;Acc:Q9LGS7]	9.811	2.1655	0.000426638	0.00312157
Os08g0131100	Similar to Cytochrome P450	Os08g0131100 protein; Putative cytochrome P450 protein [Source:UniProt/SPTREMBL;Acc:Q7EZR4]	2.7167	2.0051	0.00359527	0.0175721
Os10g0144700	Cytochrome P450 domain containing protein	Cytochrome P450 family protein, expressed; Os10g0144700 protein; Putative cytochrome P450 [Source:UniProt/SPTREMBL;Acc:Q7XGW0]	7.137	1.9696	0.000899674	0.00573986
Os10g0439924	Cytochrome P450 family protein	Cytochrome P450 family protein, expressed; Os10g0440000 protein; cDNA clone:J013112H19, full insert sequence [Source:UniProt/SPTREMBL;Acc:Q7XE28]	24.0692	1.8714	0.00068911	0.0045956
Os10g0165300	Cytochrome P450 family protein	Cytochrome P450 family protein, expressed; Putative Cytochrome P450; cDNA, clone: J043024C10, full insert sequence [Source:UniProt/SPTREMBL;Acc:Q10A28]	19.4248	1.6662	0.00658287	0.0280583
Os06g0110000	Similar to DWARF3 (Fragment)	Os06g0110000 protein; Putative cytochrome P450 DWARF3 [Source:UniProt/SPTREMBL;Acc:Q5VRM7]	77.7393	1.6489	0.00822098	0.0333523
Os10g0524700	Cytochrome P450 family protein	Cytochrome P450 family protein, expressed [Source:UniProt/SPTREMBL;Acc:Q7G234]	7.9126	1.6134	0.00224916	0.012034
Os12g0268000	Similar to Cytochrome P450 71A1 (EC 1.14.-.-) (CYPLXXIA1) (ARP-2)	Cytochrome P450 family protein, expressed; cDNA clone:J023107I12, full insert sequence [Source:UniProt/SPTREMBL;Acc:Q2QUC5]	6.9704	1.3828	0.0137379	0.0498591
Os11g0289700	Cytochrome P450 family protein	Cytochrome P450 family protein, expressed; Os11g0289700 protein [Source:UniProt/SPTREMBL;Acc:Q2R6X3]	220.188	1.2557	0.00550759	0.0245072
Os02g0503900	Cytochrome P450 family protein	Os02g0503900 protein; Putative cytochrome P450; cDNA clone:J023021D15, full insert sequence [Source:UniProt/SPTREMBL;Acc:Q6K661]	65.5693	1.0589	0.000909519	0.00579699
Os05g0424300	Cytochrome P450 family protein	Os05g0424300 protein; Putative cytochrome P450 [Source:UniProt/SPTREMBL;Acc:Q60EN9]	26.8297	-1.0993	0.00439042	0.0205275
Os01g0227800	Similar to cDNA, clone: J075083L18, full insert sequence	Putative Cytochrome P450 71A1 [Source:UniProt/SPTREMBL;Acc:Q8W0B2]	201.441	-1.1166	5.83116e-08	1.56672e-06
Os11g0489250	Similar to Cytochrome P450 family protein, expressed	Cytochrome P450 family protein, expressed [Source:UniProt/SPTREMBL;Acc:Q2R447]	88.0108	-1.3463	0.00890352	0.0356462
Os08g0105800	Cytochrome P450 family protein. (Os08t0105800-01);Hypothetical conserved gene. (Os08t0105800-02)	Putative cytochrome P450 [Source:UniProt/SPTREMBL;Acc:Q6ZD82]	118.612	-1.3773	0.000152709	0.00132708
Os01g0627400	Similar to Cytochrome P450 monooxygenase CYP72A5 (Fragment)	Cytochrome P450-like; Os01g0627400 protein [Source:UniProt/SPTREMBL;Acc:Q5ZE54]	38.1023	-1.5234	0.00204477	0.0111604
Os03g0223100	Cytochrome P450 family protein	Cytochrome P450 family protein, expressed; Os03g0223100 protein; cDNA clone:001-100-E07, full insert sequence; cDNA clone:001-208-D01, full insert sequence [Source:UniProt/SPTREMBL;Acc:Q10PS7]	135.407	-1.6103	0.000315707	0.00243143
Os03g0227700	Cytochrome P450 family protein	Cytochrome P450; Cytochrome P450 family protein, expressed; Os03g0227700 protein; cDNA, clone: J100053J04, full insert sequence [Source:UniProt/SPTREMBL;Acc:Q5CCK3]	96.8148	-1.7157	0.000736315	0.00486928
Os10g0514901	Similar to Cytochrome P450 family protein	Cytochrome P450 family protein; Putative cytochrome P450 [Source:UniProt/SPTREMBL;Acc:Q9FW91]	10.0289	-1.8938	0.00202374	0.0110711
Os10g0515200	Cytochrome P450 family protein	Os10g0515200 protein; Putative cytochrome P450; Transposon protein, putative, unclassified, expressed; cDNA clone:001-201-B02, full insert sequence [Source:UniProt/SPTREMBL;Acc:Q9FW92]	116.643	-1.9397	9.40536e-08	2.39144e-06
Os01g0627800	Similar to Cytochrome P450 monooxygenase CYP72A5 (Fragment)	Cytochrome P450-like; Os01g0627800 protein; cDNA clone:J033063B21, full insert sequence [Source:UniProt/SPTREMBL;Acc:Q5ZE52]	29.1953	-1.9649	0.00131968	0.00787219
Os02g0824100	Cytochrome P450 family protein	Os02g0824100 protein; Putative cytochrome P450 [Source:UniProt/SPTREMBL;Acc:Q6K9W6]	16.4972	-2.2163	4.59156e-05	0.000489429
Os12g0582666	Cytochrome P450 family protein	Cytochrome P450 family protein, expressed; Os12g0582666 protein [Source:UniProt/SPTREMBL;Acc:Q2QN17]	6.7341	-2.3574	0.00010298	0.000956136
Os03g0760500	Cytochrome P450 family protein	Cytochrome P450 family protein, expressed; Os03g0760500 protein; Putative cytochrome P450; cDNA clone:J023109P12, full insert sequence [Source:UniProt/SPTREMBL;Acc:Q94HA3]	115.347	-2.6998	1.46444e-06	2.66337e-05
Os03g0760300	Cytochrome P450 family protein	Cytochrome P450 81E1, putative, expressed; Os03g0760300 protein; cDNA clone:006-208-E05, full insert sequence [Source:UniProt/SPTREMBL;Acc:Q10DV1]	130.728	-2.9933	4.18034e-07	8.85756e-06
Os10g0513900	Cytochrome P450 family protein	Os10g0513900 protein; Putative cytochrome P450; Transposon protein, putative, unclassified, expressed; cDNA clone:001-202-F01, full insert sequence; cDNA clone:J033061A12, full insert sequence [Source:UniProt/SPTREMBL;Acc:Q9FW80]	83.4861	-3.2163	4.31044e-09	1.53678e-07
Os12g0443000	Similar to Cytochrome P450 family protein, expressed	Cytochrome P450 family protein, expressed; Os12g0443000 protein [Source:UniProt/SPTREMBL;Acc:Q2QS17]	85.1403	-3.6565	8.55721e-14	7.93658e-12

## Sheet: Sel_mock_v_Sel_bak_3W
Table S4.C Up-regulated and down-regulated cytochrome P450 genes in Selenio rice cultivar in 3 weeks post-germination
id	RAP-DP annotation	Other annotations	baseMean	log2FC	pvalue	FDR
Os12g0582700	Similar to Cytochrome P450	Cytochrome P450 [Source:UniProt/SPTREMBL;Acc:Q4U0D3], rapdb: Similar to Cytochrome P450	218.866	6.6006	9.25e-92	4.09e-90
Os05g0211100	Similar to Cytochrome P450-like protein	Os05g0211100 protein; Putative cytochrome P450 [Source:UniProt/SPTREMBL;Acc:Q6L4I8]	179.491	5.7121	4.8e-92	2.13e-90
Os12g0443000	Similar to Cytochrome P450 family protein, expressed	Cytochrome P450 family protein, expressed; Os12g0443000 protein [Source:UniProt/SPTREMBL;Acc:Q2QS17]; rapdb: Similar to Cytochrome P450 family protein, expressed.	63.3021	4.8642	8.71e-45	2.08e-43
Os02g0824100	Cytochrome P450 family protein	Os02g0824100 protein; Putative cytochrome P450 [Source:UniProt/SPTREMBL;Acc:Q6K9W6]	89.4333	4.1553	1.6e-46	3.96e-45
Os12g0150200	Similar to Cytochrome P450 CYP94C20	Cytochrome P450 family protein, expressed; cDNA clone:002-105-H01, full insert sequence [Source:UniProt/SPTREMBL;Acc:Q2QXN4], rapdb: Similar to Cytochrome P450 CYP94C20	1415.9	3.8383	0	0
Os07g0635500	Similar to Cytochrome P450	Os07g0635500 protein; Putative cytochrome P450; cDNA clone:001-207-A08, full insert sequence; cDNA clone:J033083C10, full insert sequence [Source:UniProt/SPTREMBL;Acc:Q8LIR5]	697.004	3.7578	7.94e-292	1.45e-289
Os07g0418500	Similar to Cytochrome P450. (Os07t0418500-01);Similar to Cytochrome P450. (Os07t0418500-02)	Os07g0418500 protein; Putative cytochrome P450; cDNA clone:J013166A09, full insert sequence [Source:UniProt/SPTREMBL;Acc:Q8LHV0]	212.268	3.414	1.74e-58	5.14e-57
Os01g0858350	Similar to cytochrome P450	Os01g0858350 protein; Putative cytochrome P450-dependent fatty acid hydroxylase; Uncharacterized protein; cDNA clone:006-207-H02, full insert sequence [Source:UniProt/SPTREMBL;Acc:Q94DD8]	171.56	3.0779	1.53e-88	6.53e-87
Os08g0105800	Cytochrome P450 family protein. (Os08t0105800-01);Hypothetical conserved gene. (Os08t0105800-02)	Putative cytochrome P450 [Source:UniProt/SPTREMBL;Acc:Q6ZD82]	93.7712	1.7918	9e-30	1.57e-28
Os02g0185300	Cytochrome P450 family protein	Os02g0185300 protein; Putative cytochrome P450; cDNA clone:J023002L07, full insert sequence [Source:UniProt/SPTREMBL;Acc:Q6ZIH1]	34.2429	1.6083	4.19e-10	3.34e-09
Os10g0513900	Cytochrome P450 family protein	Os10g0513900 protein; Putative cytochrome P450; Transposon protein, putative, unclassified, expressed; cDNA clone:001-202-F01, full insert sequence; cDNA clone:J033061A12, full insert sequence [Source:UniProt/SPTREMBL;Acc:Q9FW80]	40.5194	1.4818	1.45e-06	8.48e-06
Os03g0760500	Cytochrome P450 family protein	Cytochrome P450 family protein, expressed; Os03g0760500 protein; Putative cytochrome P450; cDNA clone:J023109P12, full insert sequence [Source:UniProt/SPTREMBL;Acc:Q94HA3]	36.6129	1.4122	3.9e-10	3.12e-09
Os03g0140100	Cytochrome P450 family protein. (Os03t0140100-01);Similar to Cytochrome P450 family protein. (Os03t0140100-02)	Cytochrome P450 family protein, expressed; Os03g0140100 protein [Source:UniProt/SPTREMBL;Acc:Q10S02]	58.5861	1.3734	2.28e-13	2.24e-12
Os10g0514901	Similar to Cytochrome P450 family protein	Cytochrome P450 family protein; Putative cytochrome P450 [Source:UniProt/SPTREMBL;Acc:Q9FW91]	9.4659	1.3011	0.000830813	0.00317935
Os03g0760300	Cytochrome P450 family protein	Cytochrome P450 81E1, putative, expressed; Os03g0760300 protein; cDNA clone:006-208-E05, full insert sequence [Source:UniProt/SPTREMBL;Acc:Q10DV1]	51.4908	1.1421	3.97e-08	2.73e-07
Os12g0139300	Similar to Cytochrome P450 90A1 (EC 1.14.-.-)	Cytochrome P450; Cytochrome P450 family protein, expressed; Os12g0139300 protein; cDNA clone:001-004-E10, full insert sequence [Source:UniProt/SPTREMBL;Acc:Q5CCK1]	92.8452	1.0749	1.32e-13	1.32e-12
Os11g0143200	Similar to Cytochrome P450 90A1 (EC 1.14.-.-)	Cytochrome P450 family protein, expressed; Os11g0143200 protein [Source:UniProt/SPTREMBL;Acc:Q2RAP4]	12.0048	1.0136	0.00659493	0.0204102
Os03g0594900	Cytochrome P450 family protein	Cytochrome P450 family protein, expressed; Os03g0594900 protein; Putative cytochrome P450; cDNA clone:J013170D06, full insert sequence [Source:UniProt/SPTREMBL;Acc:Q851G9]	53.6692	-1.0984	9.04e-09	6.56e-08
Os01g0349800	Similar to Cytochrome P450	Os01g0349800 protein; Putative cytochrome P450; Uncharacterized protein; cDNA clone:J023019H16, full insert sequence [Source:UniProt/SPTREMBL;Acc:Q8LQ77]	4.5617	-1.1473	0.0153859	0.0428507
Os11g0489250	Similar to Cytochrome P450 family protein, expressed	Cytochrome P450 family protein, expressed [Source:UniProt/SPTREMBL;Acc:Q2R447]	575.681	-1.1907	5.94e-52	1.6e-50
Os01g0183600	Cytochrome P450 family protein	Os01g0183600 protein; Putative cytochrome P450; cDNA clone:002-172-C07, full insert sequence [Source:UniProt/SPTREMBL;Acc:Q9LGS7]	6.2569	-1.1941	0.0057372	0.0180813
Os06g0642500	Cytochrome P450 domain containing protein. (Os06t0642500-01);Cytochrome P450 domain containing protein. (Os06t0642500-02)	Putative cytochrome P450; cDNA clone:J013090O06, full insert sequence [Source:UniProt/SPTREMBL;Acc:Q67WW1]	132.873	-1.6011	2.6e-26	4.2e-25
Os10g0166600	Cytochrome P450 family protein	Cytochrome P450 family protein, expressed; Os10g0166600 protein [Source:UniProt/SPTREMBL;Acc:Q10A27]	86.7438	-1.6296	3.1e-21	4.28e-20
Os05g0424300	Cytochrome P450 family protein	Os05g0424300 protein; Putative cytochrome P450 [Source:UniProt/SPTREMBL;Acc:Q60EN9]	64.6551	-1.8841	5e-20	6.66e-19
Os08g0547300	Similar to Cytochrome P450 78A1 (EC 1.14.-.-) (CYPLXXVIII)	Os08g0547300 protein; Putative cytochrome p450 (CYP78A9); cDNA clone:J013131L23, full insert sequence [Source:UniProt/SPTREMBL;Acc:Q6Z9D5]	89.2608	-2.0368	6.44e-22	9.14e-21
