# Supplementary material for: Comparative transcriptome profiling of resistant and susceptible rice genotypes in response to the seedborne pathogen Fusarium fujikuroi
Source: BMC Genomics. 2016 Aug 11;17:608. doi: 10.1186/s12864-016-2925-6 (PMC4981969; doi:10.1186/s12864-016-2925-6)
Supplement: Additional file 5: Table S5. — Up-regulated and down-regulated PR genes. (XLSX 20 kb) [file 12864_2016_2925_MOESM5_ESM.xlsx]

## Sheet: Dor_mock_v_Dor_bak_1W
Table S5.A Up-regulated and down-regulated PR genes in Dorella rice cultivar in 1 week post-germination
id	RAP-DP annotation	Other annotations	baseMean	log2FC	pvalue	FDR
Os01g0839900	Thaumatin, pathogenesis-related family protein	Os01g0839900 protein; Putative thaumatin-like cytokinin-binding protein; Uncharacterized protein; cDNA clone:001-028-A02, full insert sequence [Source:UniProt/SPTREMBL;Acc:Q943L0]	42.8939	2.9259	4.82492e-23	4.054e-21
Os03g0661600	Similar to Alpha-amylase/trypsin inhibitor (Antifungal protein)	Os03g0661600 protein; P21 protein, putative, expressed; Putative antifungal zeamatin-like protein; Putative pathogenesis-related thaumatin-like protein; cDNA clone:001-018-D06, full insert sequence [Source:UniProt/SPTREMBL;Acc:Q75GR1]	13.6897	1.9103	5.4453e-08	7.66993e-07
Os01g0382400	Similar to Pathogenesis-related protein PRB1-2 precursor	Os01g0382400 protein; Putative pathogenesis-related protein; cDNA clone:J023072K01, full insert sequence [Source:UniProt/SPTREMBL;Acc:Q8W084]	341.351	1.6486	4.9322e-17	2.38533e-15
Os10g0412700	Thaumatin, pathogenesis-related family protein	Os10g0412700 protein; Thaumatin family protein, expressed; cDNA clone:002-168-D12, full insert sequence [Source:UniProt/SPTREMBL;Acc:Q7XEP5]	10.7795	1.4908	3.87138e-05	0.000315691
Os04g0350100	Proteinase inhibitor I25, cystatin domain containing protein	Cysteine proteinase inhibitor 10 [Source:UniProt/SWISSPROT;Acc:P0C579]	157.267	1.461	4.28998e-15	1.61565e-13
Os06g0691200	Similar to Thaumatin-like protein precursor	Os06g0691200 protein; Putative thaumatin-protein; cDNA clone:002-140-C02, full insert sequence [Source:UniProt/SPTREMBL;Acc:Q654Y4]	12.993	1.1527	0.00126702	0.00688227
Os02g0786500	Similar to PR-1a pathogenesis related protein (Hv-1a) precursor	Os02g0786500 protein; Putative Pathogenesis-related protein PR-1; cDNA clone:002-129-A12, full insert sequence [Source:UniProt/SPTREMBL;Acc:Q6K4Q5]	2.808	1.0553	0.00602149	0.0263823
Os01g0127600	Similar to Bowman-Birk type proteinase inhibitor D-II precursor (IV)	Os01g0127600 protein; Putative Bowman Birk trypsin inhibitor; Uncharacterized protein; cDNA clone:001-125-D07, full insert sequence; cDNA clone:J033085I16, full insert sequence [Source:UniProt/SPTREMBL;Acc:Q9FTR9]	13.9927	-1.0321	0.00358993	0.016924
Os12g0555500	Probenazole-inducible protein PBZ1	Os12g0555500 protein; Pathogenesis-related protein; Pathogenesis-related protein Bet v I family protein, expressed; cDNA clone:J023104B18, full insert sequence [Source:UniProt/SPTREMBL;Acc:Q2QNS7]	515.225	-1.0672	3.02739e-18	1.65392e-16
Os12g0555300	Similar to Pathogenesis-related protein PR-10a	Pathogenesis-related protein 10, putative, expressed [Source:UniProt/SPTREMBL;Acc:Q2QNS9]	9.3465	-1.4144	0.000132374	0.000949137

## Sheet: Dor_mock_v_Dor_bak_3W
Table S5.B Up-regulated and down-regulated PR genes in Dorella rice cultivar in 3 weeks post-germination
id	RAP-DP annotation	Other annotations	baseMean	log2FC	pvalue	FDR
Os03g0300400	Pathogen-related protein (JIOsPR10)	Os03g0300400 protein; Pathogenesis-related protein 1, putative, expressed; cDNA clone:J023127E15, full insert sequence [Source:UniProt/SPTREMBL;Acc:Q10MP7]	202.085	4.3295	5.61381e-32	5.6272e-29
Os03g0103300	Similar to QLTG-3-1 protein	Retrotransposon protein, putative, Ty1-copia subclass, expressed [Source:UniProt/SPTREMBL;Acc:Q10T24]	165.794	3.3819	8.49466e-19	1.8449e-16
Os12g0630200	Thaumatin, pathogenesis-related family protein	Os12g0630200 protein; P21 protein, putative, expressed [Source:UniProt/SPTREMBL;Acc:Q2QLS7]	21.6906	3.3778	8.87726e-11	4.44067e-09
Os03g0734300	Similar to Proteinase inhibitor type II CEVI57 precursor	Os03g0734300 protein; Putative roteinase inhibitor; Type II proteinase inhibitor family protein, expressed; cDNA clone:001-121-H07, full insert sequence [Source:UniProt/SPTREMBL;Acc:Q6AVT6]	109.892	2.9653	7.20486e-15	8.16404e-13
Os12g0628600	Similar to Thaumatin-like pathogenesis-related protein 3 precursor	Thaumatin-like protein [Source:UniProt/SWISSPROT;Acc:P31110]	1034.07	2.9016	1.18693e-11	7.31296e-10
Os03g0661600	Similar to Alpha-amylase/trypsin inhibitor (Antifungal protein)	Os03g0661600 protein; P21 protein, putative, expressed; Putative antifungal zeamatin-like protein; Putative pathogenesis-related thaumatin-like protein; cDNA clone:001-018-D06, full insert sequence [Source:UniProt/SPTREMBL;Acc:Q75GR1]	23.2611	2.8517	2.05714e-09	7.86116e-08
Os11g0115350	Similar to Non-specific lipid-transfer protein 2	Non-specific lipid-transfer protein 2A [Source:UniProt/SWISSPROT;Acc:Q7XJ39]	244.155	2.7464	9.65361e-12	6.06304e-10
Os12g0629300	Similar to Thaumatin-like protein	Os12g0629300 protein; Thaumatin-like protein, putative [Source:UniProt/SPTREMBL;Acc:Q2QLT3]	47.0424	2.5947	4.93496e-07	1.02482e-05
Os04g0350100	Proteinase inhibitor I25, cystatin domain containing protein	Cysteine proteinase inhibitor 10 [Source:UniProt/SWISSPROT;Acc:P0C579]	15.9672	2.5848	4.54068e-06	6.87619e-05
Os01g0382400	Similar to Pathogenesis-related protein PRB1-2 precursor	Os01g0382400 protein; Putative pathogenesis-related protein; cDNA clone:J023072K01, full insert sequence [Source:UniProt/SPTREMBL;Acc:Q8W084]	241.534	2.335	2.45665e-05	0.000290143
Os11g0592200	Similar to Chitin-binding allergen Bra r 2 (Fragments)	Os11g0592200 protein; Pathogenesis-related protein; Win1, putative, expressed; cDNA clone:J023075A19, full insert sequence [Source:UniProt/SPTREMBL;Acc:Q941F5]	178.265	2.1756	1.47636e-05	0.000188195
Os07g0290200	Plant lipid transfer protein/seed storage/trypsin-alpha amylase inhibitor domain containing protein	Os07g0290200 protein; Putative uncharacterized protein B1126F07.119; Putative uncharacterized protein P0438G07.127; cDNA clone:001-104-B03, full insert sequence [Source:UniProt/SPTREMBL;Acc:Q8GSD8]	130.858	1.9135	2.63165e-13	2.23407e-11
Os12g0630100	Similar to Thaumatin-like protein precursor	Os12g0630100 protein; Thaumatin-like protein, putative, expressed; cDNA clone:J023009L15, full insert sequence [Source:UniProt/SPTREMBL;Acc:Q2QLS8]	71.7615	1.5001	5.67686e-05	0.000585942
Os11g0115400	Lipid transfer protein LPT IV	Non-specific lipid-transfer protein [Source:UniProt/SPTREMBL;Acc:Q7XBA6]	1596.32	1.0077	1.29238e-11	7.92515e-10
Os01g0693400	Pathogenesis-related transcriptional factor and ERF, DNA-binding domain containing protein	AP2/ERF and B3 domain-containing protein Os01g0693400 [Source:UniProt/SWISSPROT;Acc:Q8RZX9]	2286.59	-1.2968	0.00268243	0.0139234
Os01g0615050	Proteinase inhibitor I13, potato inhibitor I family protein	Os01g0615050 protein [Source:UniProt/SPTREMBL;Acc:C7IX78]	506.679	-1.3612	0.00697864	0.029411
Os12g0569500	Thaumatin, pathogenesis-related family protein	Os12g0569500 protein; Pathogenesis-related protein 5, putative, expressed [Source:UniProt/SPTREMBL;Acc:Q2QND6]	10359.3	-1.5145	0.00143984	0.00845158
Os12g0555500	Probenazole-inducible protein PBZ1	Os12g0555500 protein; Pathogenesis-related protein; Pathogenesis-related protein Bet v I family protein, expressed; cDNA clone:J023104B18, full insert sequence [Source:UniProt/SPTREMBL;Acc:Q2QNS7]	922.888	-1.5814	0.000403789	0.00297949
Os01g0124200	Similar to Bowman Birk trypsin inhibitor	Bowman-Birk type proteinase inhibitor A; Os01g0124200 protein; cDNA clone:001-035-D09, full insert sequence; cDNA clone:006-202-G03, full insert sequence; cDNA clone:J013096H09, full insert sequence [Source:UniProt/SPTREMBL;Acc:A5HEI2]	4482.63	-1.686	1.6274e-08	5.07945e-07
Os12g0555000	Similar to Probenazole-inducible protein PBZ1	Os12g0555000 protein; Pathogenesis-related protein; Pathogenesis-related protein 10; Pathogenesis-related protein 10, putative, expressed; Root specific pathogenesis-related protein 10; cDNA clone:001-030-C06, full insert sequence [Source:UniProt/SPTREMBL;Acc:Q75T45]	136.93	-1.7428	0.000506958	0.00358631
Os01g0124000	Similar to Bowman Birk trypsin inhibitor	Os01g0124000 protein; Putative Bowman Birk trypsin inhibitor; Uncharacterized protein; cDNA clone:J013042O18, full insert sequence [Source:UniProt/SPTREMBL;Acc:Q5ZCB1]	1608.21	-1.8299	3.90851e-05	0.000427998
Os03g0429000	Proteinase inhibitor I25, cystatin domain containing protein	Cysteine proteinase inhibitor 8 [Source:UniProt/SWISSPROT;Acc:Q10J94]	843.906	-2.9059	4.51124e-11	2.41421e-09
Os01g0127600	Similar to Bowman-Birk type proteinase inhibitor D-II precursor (IV)	Os01g0127600 protein; Putative Bowman Birk trypsin inhibitor; Uncharacterized protein; cDNA clone:001-125-D07, full insert sequence; cDNA clone:J033085I16, full insert sequence [Source:UniProt/SPTREMBL;Acc:Q9FTR9]	73.472	-2.9152	3.16519e-06	5.10149e-05
Os12g0555300	Similar to Pathogenesis-related protein PR-10a	Pathogenesis-related protein 10, putative, expressed [Source:UniProt/SPTREMBL;Acc:Q2QNS9]	66.8584	-4.8186	9.31169e-20	2.37923e-17

## Sheet: Sel_mock_v_Sel_bak_3W
Table S5.C Up-regulated and down-regulated PR genes in Selenio rice cultivar in 3 weeks post-germination
id	RAP-DP annotation	Other annotations	baseMean	log2FC	pvalue	FDR
Os01g0132000	Similar to Wound-induced protease inhibitor (WIP1)	Os01g0132000 protein; Putative wound-induced protease inhibitor; Uncharacterized protein; cDNA clone:001-024-F05, full insert sequence [Source:UniProt/SPTREMBL;Acc:Q9LGB2]	356.887	3.2919	2.3e-95	1.07e-93
Os01g0615050	Proteinase inhibitor I13, potato inhibitor I family protein	Os01g0615050 protein [Source:UniProt/SPTREMBL;Acc:C7IX78]	279.769	2.7038	5.66e-83	2.24e-81
Os01g0693400	Pathogenesis-related transcriptional factor and ERF, DNA-binding domain containing protein	AP2/ERF and B3 domain-containing protein Os01g0693400 [Source:UniProt/SWISSPROT;Acc:Q8RZX9]	1049.93	2.4837	0	0
Os01g0615100	Similar to Substilin /chymotrypsin-like inhibitor (Proteinase inhibitor)	Os01g0615100 protein; Protease inhibitor-like; Subitilisin-chymotrypsin inhibitor; Uncharacterized protein; cDNA clone:001-103-H12, full insert sequence [Source:UniProt/SPTREMBL;Acc:Q5ZDX2]	84.7153	2.1764	2.39e-24	3.66e-23
Os01g0127600	Similar to Bowman-Birk type proteinase inhibitor D-II precursor (IV)	Os01g0127600 protein; Putative Bowman Birk trypsin inhibitor; Uncharacterized protein; cDNA clone:001-125-D07, full insert sequence; cDNA clone:J033085I16, full insert sequence [Source:UniProt/SPTREMBL;Acc:Q9FTR9]	26.1404	2.0304	6.73e-11	5.71e-10
Os03g0429000	Proteinase inhibitor I25, cystatin domain containing protein	Cysteine proteinase inhibitor 8 [Source:UniProt/SWISSPROT;Acc:Q10J94]	608.03	1.9367	2.51e-138	1.7e-136
Os12g0555300	Similar to Pathogenesis-related protein PR-10a	Pathogenesis-related protein 10, putative, expressed [Source:UniProt/SPTREMBL;Acc:Q2QNS9]	12.5209	1.5376	3.07e-05	0.000149831
Os12g0569500	Thaumatin, pathogenesis-related family protein	Os12g0569500 protein; Pathogenesis-related protein 5, putative, expressed [Source:UniProt/SPTREMBL;Acc:Q2QND6]	2374.25	1.4961	1.43e-126	8.81e-125
Os04g0398000	Pathogenesis-related transcriptional factor and ERF domain containing protein. (Os04t0398000-01);Pathogenesis-related transcriptional factor and ERF domain containing protein. (Os04t0398000-02)	OSJNBa0039C07.10 protein; Os04g0398000 protein; cDNA clone:J033044C14, full insert sequence [Source:UniProt/SPTREMBL;Acc:Q7XLG6]	70.0065	1.1084	9.01e-12	8.1e-11
Os07g0129300	Similar to PR1a protein	Os07g0129300 protein; Pathogenesis-related protein 1 [Source:UniProt/SPTREMBL;Acc:Q6YT69]	639.772	-1.0498	5.68e-29	9.79e-28
Os09g0536400	Similar to Thaumatin-like protein 1 precursor	Os09g0536400 protein; Putative thaumatin-like protein; cDNA clone:J013131N11, full insert sequence [Source:UniProt/SPTREMBL;Acc:Q69JY6]	46.4089	-1.0684	4.07e-07	2.53e-06
Os07g0129200	Similar to Pathogenesis-related protein PR1a	Putative uncharacterized protein [Source:UniProt/SPTREMBL;Acc:B9FVB5]	67.5989	-1.0875	1.23e-10	1.02e-09
Os01g0382400	Similar to Pathogenesis-related protein PRB1-2 precursor	Os01g0382400 protein; Putative pathogenesis-related protein; cDNA clone:J023072K01, full insert sequence [Source:UniProt/SPTREMBL;Acc:Q8W084]	56.3282	-1.2065	6.42e-08	4.34e-07
Os09g0286600	Pathogenesis-related transcriptional factor and ERF domain containing protein. (Os09t0286600-01);Pathogenesis-related transcriptional factor and ERF domain containing protein. (Os09t0286600-02);Pathogenesis-related transcriptional factor and ERF domain containing protein. (Os09t0286600-03)	Os09g0286600 protein [Source:UniProt/SPTREMBL;Acc:Q0J2X0]	111.753	-1.763	1.02e-32	1.92e-31
