# Supplementary material for: Comparative transcriptome profiling of resistant and susceptible rice genotypes in response to the seedborne pathogen Fusarium fujikuroi
Source: BMC Genomics. 2016 Aug 11;17:608. doi: 10.1186/s12864-016-2925-6 (PMC4981969; doi:10.1186/s12864-016-2925-6)
Supplement: Additional file 6: Table S6. — Up-regulated and down-regulated glycoside hydrolase genes. (XLSX 20 kb) [file 12864_2016_2925_MOESM6_ESM.xlsx]

## Sheet: Dor_mock_v_Dor_bak_1W
Table S6.A Up-regulated and down-regulated glycoside hydrolase genes in Dorella rice cultivar in 1 week post-germination
id	RAP-DP annotation	Other annotations	baseMean	log2FC	pvalue	FDR
Os02g0733300	Similar to Endo-beta-1,4-glucanase precursor (EC 3.2.1.4)	Endoglucanase 6 [Source:UniProt/SWISSPROT;Acc:Q6Z2J3]	112.108	2.1272	2.31452e-26	2.64883e-24
Os01g0944700	Similar to Beta-1,3-glucanase precursor	Beta 1,3-glucanase; Os01g0944700 protein; Putative beta 1,3-glucanase; Putative endo-1,3-beta-glucanase; cDNA clone:J023041A20, full insert sequence [Source:UniProt/SPTREMBL;Acc:Q94CR1]	406.966	2.1218	8.48982e-25	8.45931e-23
Os10g0370500	Glycoside hydrolase, catalytic core domain containing protein	Cellulase containing protein, expressed; Os10g0370500 protein; Putative Glucan 1,3-beta-glucosidase; cDNA clone:J013001E03, full insert sequence [Source:UniProt/SPTREMBL;Acc:Q8RU06]	316.963	1.8798	2.40793e-44	1.20628e-41
Os01g0243700	Similar to Beta-1,3-glucanase-like protein. (Os01t0243700-01);Similar to Beta-1,3-glucanase-like protein. (Os01t0243700-02)	Os01g0243700 protein; Putative beta-1,3-glucanase; Uncharacterized protein; cDNA clone:001-031-H08, full insert sequence; cDNA clone:J033095M12, full insert sequence [Source:UniProt/SPTREMBL;Acc:Q5NA70]	34.3633	1.8137	3.80299e-08	5.48171e-07
Os03g0374600	Glycoside hydrolase, family 17 protein. (Os03t0374600-01);Similar to Glucan endo-1,3-beta-glucosidase 4. (Os03t0374600-02)	Glycosyl hydrolases family 17 protein, expressed; Os03g0374600 protein; Putative glucanase; cDNA clone:J023001F15, full insert sequence [Source:UniProt/SPTREMBL;Acc:Q7Y157]	144.21	1.6267	4.03393e-26	4.53834e-24
Os07g0539100	Glycoside hydrolase, family 17 protein. (Os07t0539100-01);Glycoside hydrolase, family 17 protein. (Os07t0539100-02)	Os07g0539100 protein; Putative beta-1,3-glucanase; cDNA clone:001-046-A08, full insert sequence; cDNA clone:J013097O21, full insert sequence [Source:UniProt/SPTREMBL;Acc:Q6YVU7]	39.4133	1.4892	1.66977e-09	2.97744e-08
Os01g0940800	Similar to Beta-1,3-glucanase precursor	Os01g0940800 protein; Putative beta-1,3-glucanase; cDNA clone:J013136H16, full insert sequence [Source:UniProt/SPTREMBL;Acc:Q8S9R1]	19.8375	1.4882	1.22831e-05	0.00011211
Os01g0713200	Similar to Beta-glucanase	Beta-1,3-glucanase; Os01g0713200 protein; Uncharacterized protein; cDNA clone:001-034-G03, full insert sequence; cDNA clone:006-301-D12, full insert sequence; cDNA clone:006-308-D11, full insert sequence [Source:UniProt/SPTREMBL;Acc:Q7F354]	172.867	1.2086	8.83975e-13	2.48891e-11
Os05g0244500	Glycoside hydrolase, family 5 protein. (Os05t0244500-01);Similar to cellulase containing protein. (Os05t0244500-02)	'putative glucan 1,3-beta-glucosidase'; Os05g0244500 protein [Source:UniProt/SPTREMBL;Acc:Q5W708]	1061.39	1.0355	4.56108e-23	3.84449e-21

## Sheet: Dor_mock_v_Dor_bak_3W
Table S6.B Up-regulated and down-regulated glycoside hydrolase genes in Dorella rice cultivar in 3 weeks post-germination
id	RAP-DP annotation	Other annotations	baseMean	log2FC	pvalue	FDR
Os10g0370500	Glycoside hydrolase, catalytic core domain containing protein	Cellulase containing protein, expressed; Os10g0370500 protein; Putative Glucan 1,3-beta-glucosidase; cDNA clone:J013001E03, full insert sequence [Source:UniProt/SPTREMBL;Acc:Q8RU06]	334.896	3.8123	2.9931e-12	2.04741e-10
Os01g0940700	Similar to Glucan endo-1,3-beta-glucosidase GII precursor (EC 3.2.1.39) ((1->3)- beta-glucan endohydrolase GII) ((1->3)-beta-glucanase isoenzyme GII) (Beta-1,3-endoglucanase GII). (Os01t0940700-01);Similar to Beta 1,3-glucanase. (Os01t0940700-02)	Os01g0940700 protein; Putative beta-1,3-glucanase [Source:UniProt/SPTREMBL;Acc:Q5JKK9]	275.608	3.3031	1.54845e-59	2.01778e-55
Os07g0538000	Similar to hydrolase, hydrolyzing O-glycosyl compounds	Os07g0538000 protein; Putative beta-1,3-glucanase [Source:UniProt/SPTREMBL;Acc:Q6YVW0]	7.6768	3.2024	4.66386e-07	9.76302e-06
Os01g0940800	Similar to Beta-1,3-glucanase precursor	Os01g0940800 protein; Putative beta-1,3-glucanase; cDNA clone:J013136H16, full insert sequence [Source:UniProt/SPTREMBL;Acc:Q8S9R1]	421.9	2.6921	4.55657e-07	9.57687e-06
Os08g0224500	Similar to 3-glucanase	Os08g0224500 protein; Putative 3-glucanase; cDNA clone:002-118-H02, full insert sequence [Source:UniProt/SPTREMBL;Acc:Q84QM8]	62.9735	2.4071	2.54977e-15	3.13454e-13
Os07g0168600	Similar to 3-glucanase. (Os07t0168600-01);Similar to 3-glucanase. (Os07t0168600-02)	Putative 3-glucanase; cDNA clone:001-200-H12, full insert sequence [Source:UniProt/SPTREMBL;Acc:Q69LE4]	65.3876	2.233	9.47818e-07	1.82572e-05
Os03g0736300	Similar to CEL6=CELLULASE 6 (Fragment). (Os03t0736300-01);Similar to Endoglucanase 10. (Os03t0736300-02)	Endoglucanase 10 [Source:UniProt/SWISSPROT;Acc:Q84R49]	618.307	2.2149	1.47336e-12	1.05692e-10
Os01g0944700	Similar to Beta-1,3-glucanase precursor	Beta 1,3-glucanase; Os01g0944700 protein; Putative beta 1,3-glucanase; Putative endo-1,3-beta-glucanase; cDNA clone:J023041A20, full insert sequence [Source:UniProt/SPTREMBL;Acc:Q94CR1]	190.028	1.7972	0.000441414	0.00320371
Os07g0539100	Glycoside hydrolase, family 17 protein. (Os07t0539100-01);Glycoside hydrolase, family 17 protein. (Os07t0539100-02)	Os07g0539100 protein; Putative beta-1,3-glucanase; cDNA clone:001-046-A08, full insert sequence; cDNA clone:J013097O21, full insert sequence [Source:UniProt/SPTREMBL;Acc:Q6YVU7]	14.1431	1.698	0.00316816	0.0158572
Os07g0633100	Similar to Glucan endo-1,3-beta-glucosidase 4. (Os07t0633100-01);Similar to Glucan endo-1,3-beta-glucosidase 4. (Os07t0633100-02);Similar to Glucan endo-1,3-beta-glucosidase 4. (Os07t0633100-03);Similar to Glucan endo-1,3-beta-glucosidase 4. (Os07t0633100-04);Similar to Glucan endo-1,3-beta-glucosidase 4. (Os07t0633100-05)	Beta-1,3-glucanase-like protein; Os07g0633100 protein; cDNA clone:006-203-D10, full insert sequence; cDNA clone:006-305-B05, full insert sequence; cDNA clone:006-307-E07, full insert sequence; cDNA clone:006-307-H02, full insert sequence; cDNA clone:J013149L16, full insert sequence; cDNA clone:J023085L24, full insert sequence [Source:UniProt/SPTREMBL;Acc:Q7XI50]	231.008	1.6288	1.94626e-05	0.000237915
Os07g0510200	Glycoside hydrolase, family 17 protein. (Os07t0510200-01);Glycoside hydrolase, family 17 protein. (Os07t0510200-02);Similar to glucan endo-1,3-beta-glucosidase 3. (Os07t0510200-03) Glycoside hydrolase, family 17 protein. (Os07t0510200-01);Glycoside hydrolase, family 17 protein. (Os07t0510200-02);Similar to glucan endo-1,3-beta-glucosidase 3. (Os07t0510200-03)	Putative beta-1,3-glucanase [Source:UniProt/SPTREMBL;Acc:Q6Z4B2]	44.0315	1.5484	1.00725e-06	1.92598e-05
Os02g0139300	Glycoside hydrolase, family 17 protein. (Os02t0139300-01);Glycoside hydrolase, family 17 protein. (Os02t0139300-02);Hypothetical gene. (Os02t0139300-03)	Os02g0139300 protein; Putative beta-1,3-glucanase; cDNA clone:J013116O04, full insert sequence; cDNA clone:J033034E16, full insert sequence [Source:UniProt/SPTREMBL;Acc:Q6YXZ6]	22.9692	1.3584	0.00886723	0.0355371
Os11g0275200	Similar to Endo-1,3;1,4-beta-D-glucanase precursor (EC 3.2.1.-)	Endo-1,3;1,4-beta-D-glucanase, putative, expressed; Os11g0275200 protein; cDNA clone:006-302-G07, full insert sequence [Source:UniProt/SPTREMBL;Acc:Q0ITC0]	86.7943	1.2842	0.00247394	0.0129834
Os11g0704600	Similar to Beta-1,3 glucanase precursor (EC 3.2.1.39). (Os11t0704600-01);Similar to Beta-1,3 glucanase precursor (EC 3.2.1.39). (Os11t0704600-02);Glycoside hydrolase, family 17 protein. (Os11t0704600-03)	Glucan endo-1,3-beta-glucosidase (Ec 3.2.1.39) ((1-3)-beta-glucan endohydrolase) ((1-3)-beta-glucanase) (Beta-1,3-endoglucanase); Glucan endo-1,3-beta-glucosidase, putative, expressed; Os11g0704600 protein; cDNA clone:001-025-B11, full insert sequence [Source:UniProt/SPTREMBL;Acc:Q53MA7]	934.934	-1.4667	0.00110274	0.00678302
Os08g0387400	Similar to Cellulase (Fragment)	Endoglucanase 20 [Source:UniProt/SWISSPROT;Acc:Q6ZA06]	29.165	-1.4921	0.00244315	0.0128555
Os06g0715300	Similar to CEL5=CELLULASE 5 (Fragment)	Endoglucanase 18 [Source:UniProt/SWISSPROT;Acc:Q5Z9P8]	6.3265	-1.8075	0.0064938	0.0277855
Os04g0497200	Cellulase precursor (Cellulase homolog OR16pep) (Endo-1,4-beta-D- glucanase KORRIGAN) (EC 3.2.1.4)	Endoglucanase 12 [Source:UniProt/SWISSPROT;Acc:Q7XUK4]	72.8351	-1.9075	3.09453e-05	0.000352952
Os03g0329500	Similar to Endo-1,4-beta-glucanase (EC 3.2.1.4)	Endoglucanase 9 [Source:UniProt/SWISSPROT;Acc:P0C1U4]	446.954	-2.0844	7.76464e-13	5.98704e-11
Os05g0495900	Similar to Beta-1,3-glucanase precursor (Fragment)	'putative beta-1,3-glucanase'; Os05g0495900 protein; cDNA clone:J023011M23, full insert sequence [Source:UniProt/SPTREMBL;Acc:Q65X69]	2955.47	-2.4396	6.065e-11	3.16132e-09
Os01g0860800	Glycoside hydrolase, family 17 protein. (Os01t0860800-01);Glycoside hydrolase, family 17 protein. (Os01t0860800-02)	Os01g0860800 protein; Putative elicitor inducible beta-1,3-glucanase NtEIG-E76; Uncharacterized protein; cDNA clone:J023049H08, full insert sequence; cDNA clone:J033118B10, full insert sequence [Source:UniProt/SPTREMBL;Acc:Q5N7B6]	3749.16	-3.4684	7.91808e-21	2.2677e-18

## Sheet: Sel_mock_v_Sel_bak_3W
Table S6.C Up-regulated and down-regulated glycoside hydrolase genes in Selenio rice cultivar in 3 weeks post-germination
id	RAP-DP annotation	Other annotations	baseMean	log2FC	pvalue	FDR
Os01g0860800	Glycoside hydrolase, family 17 protein. (Os01t0860800-01);Glycoside hydrolase, family 17 protein. (Os01t0860800-02)	Os01g0860800 protein; Putative elicitor inducible beta-1,3-glucanase NtEIG-E76; Uncharacterized protein; cDNA clone:J023049H08, full insert sequence; cDNA clone:J033118B10, full insert sequence [Source:UniProt/SPTREMBL;Acc:Q5N7B6]	633.47	2.7448	2.21e-266	3.57e-264
Os09g0394300	Glycoside hydrolase, family 9 protein	Endoglucanase 22 [Source:UniProt/SWISSPROT;Acc:Q6H3Z9]	515.304	2.4889	2.62e-117	1.5e-115
Os01g0713200	Similar to Beta-glucanase	Beta-1,3-glucanase; Os01g0713200 protein; Uncharacterized protein; cDNA clone:001-034-G03, full insert sequence; cDNA clone:006-301-D12, full insert sequence; cDNA clone:006-308-D11, full insert sequence [Source:UniProt/SPTREMBL;Acc:Q7F354]	775.543	2.4689	4.95e-231	6.55e-229
Os03g0792800	Beta-1,3-glucanase-like protein	Glucan endo-1,3-beta-glucosidase 5, putative, expressed; Putative beta-1,3 glucanase; cDNA, clone: J090078D21, full insert sequence [Source:UniProt/SPTREMBL;Acc:Q852K4]	128.362	2.3935	3.65e-48	9.28e-47
Os09g0533200	Glycoside hydrolase, family 17 domain containing protein	Os09g0533200 protein; Putative glucan endo-1,3-beta-D-glucosidase [Source:UniProt/SPTREMBL;Acc:Q69SH6]	3.7136	2.1184	1.6e-05	8.16e-05
Os03g0329500	Similar to Endo-1,4-beta-glucanase (EC 3.2.1.4)	Endoglucanase 9 [Source:UniProt/SWISSPROT;Acc:P0C1U4]	208.661	2.0411	2.09e-59	6.26e-58
Os05g0495900	Similar to Beta-1,3-glucanase precursor (Fragment)	putative beta-1,3-glucanase'; Os05g0495900 protein; cDNA clone:J023011M23, full insert sequence [Source:UniProt/SPTREMBL;Acc:Q65X69]	3430.72	1.9755	0	0
Os04g0497200	Cellulase precursor (Cellulase homolog OR16pep) (Endo-1,4-beta-D- glucanase KORRIGAN) (EC 3.2.1.4)	Endoglucanase 12 [Source:UniProt/SWISSPROT;Acc:Q7XUK4]	39.0009	1.9708	8.04e-17	9.42e-16
Os11g0704600	Similar to Beta-1,3 glucanase precursor (EC 3.2.1.39). (Os11t0704600-01);Similar to Beta-1,3 glucanase precursor (EC 3.2.1.39). (Os11t0704600-02);Glycoside hydrolase, family 17 protein. (Os11t0704600-03)	Glucan endo-1,3-beta-glucosidase (Ec 3.2.1.39) ((1-3)-beta-glucan endohydrolase) ((1-3)-beta-glucanase) (Beta-1,3-endoglucanase); Glucan endo-1,3-beta-glucosidase, putative, expressed; Os11g0704600 protein; cDNA clone:001-025-B11, full insert sequence [Source:UniProt/SPTREMBL;Acc:Q53MA7]	431.58	1.2762	1.38e-45	3.34e-44
Os01g0739700	Glycoside hydrolase, family 17 protein	Os01g0739700 protein; Putative elicitor inducible beta-1,3-glucanase NtEIG-E76; cDNA clone:001-123-G07, full insert sequence [Source:UniProt/SPTREMBL;Acc:Q5JNL0]	7.9172	1.2507	0.0114168	0.0330305
Os01g0220100	Similar to Cellulase	Endoglucanase 2 [Source:UniProt/SWISSPROT;Acc:Q5NAT0]	1.5483	1.1995	0.00963716	0.0285024
Os03g0722500	Glycoside hydrolase, family 17 protein. (Os03t0722500-01);Glycoside hydrolase, family 17 protein. (Os03t0722500-02)	Glucan endo-1,3-beta-glucosidase 7, putative, expressed; Glycosyl hydrolases family 17, putative; Os03g0722500 protein; cDNA clone:J023004N24, full insert sequence [Source:UniProt/SPTREMBL;Acc:Q53K23]	6.7117	1.1908	0.00460993	0.0149007
Os03g0749300	Similar to Exoglucanase precursor. (Os03t0749300-01);Similar to Exoglucanase precursor. (Os03t0749300-02);Similar to Exoglucanase. (Os03t0749300-03);Similar to Cell wall beta-glucosidase. (Os03t0749300-04)	Glycosyl hydrolase family 3 N terminal domain containing protein, expressed; Os03g0749300 protein; Putative exoglucanase; cDNA clone:J013001H22, full insert sequence [Source:UniProt/SPTREMBL;Acc:Q10CU9]	97.769	1.1893	1.31e-14	1.38e-13
Os06g0715300	Similar to CEL5=CELLULASE 5 (Fragment)	Endoglucanase 18 [Source:UniProt/SWISSPROT;Acc:Q5Z9P8]	6.1767	1.0603	0.0139492	0.0393543
Os01g0940800	Similar to Beta-1,3-glucanase precursor	Os01g0940800 protein; Putative beta-1,3-glucanase; cDNA clone:J013136H16, full insert sequence [Source:UniProt/SPTREMBL;Acc:Q8S9R1]	42.702	1.0548	5.64e-07	3.45e-06
Os02g0696500	Concanavalin A-like lectin/glucanase domain containing protein. (Os02t0696500-01);Similar to Xyloglucan endotransglucosylase/hydrolasev protein 30 (Fragment). (Os02t0696500-02)	Xyloglucan endo-1,4-beta-D-glucanase-like [Source:UniProt/SPTREMBL;Acc:Q6YUP4]	97.3683	1.0039	7.58e-13	7.28e-12
Os01g0944700	Similar to Beta-1,3-glucanase precursor	Beta 1,3-glucanase; Os01g0944700 protein; Putative beta 1,3-glucanase; Putative endo-1,3-beta-glucanase; cDNA clone:J023041A20, full insert sequence [Source:UniProt/SPTREMBL;Acc:Q94CR1]	19.7169	-1.3766	1.86e-05	9.41e-05
Os10g0370500	Glycoside hydrolase, catalytic core domain containing protein	Cellulase containing protein, expressed; Os10g0370500 protein; Putative Glucan 1,3-beta-glucosidase; cDNA clone:J013001E03, full insert sequence [Source:UniProt/SPTREMBL;Acc:Q8RU06]	115.196	-1.4324	2.7e-24	4.14e-23
