# Supplementary material for: Comparative transcriptome profiling of resistant and susceptible rice genotypes in response to the seedborne pathogen Fusarium fujikuroi
Source: BMC Genomics. 2016 Aug 11;17:608. doi: 10.1186/s12864-016-2925-6 (PMC4981969; doi:10.1186/s12864-016-2925-6)
Supplement: Additional file 7: Table S7. — Up-regulated and down-regulated chitinase genes. (XLSX 17 kb) [file 12864_2016_2925_MOESM7_ESM.xlsx]

## Sheet: Dor_mock_v_Dor_bak_1W
Table S7.A Up-regulated and down-regulated chitinase genes in Dorella rice cultivar in 1 week post-germination
id	RAP-DP annotation	Other annotations	baseMean	log2FC	pvalue	FDR
Os06g0726200	Similar to Chitinase 1	Chitinase 1 [Source:UniProt/SWISSPROT;Acc:Q42993]	196.78	2.7425	2.86073e-80	1.26592e-76
Os11g0700900	Glycoside hydrolase, subgroup, catalytic core domain containing protein. (Os11t0700900-01);Class III chitinase homologue (OsChib3H-b). (Os11t0700900-02)	Chitinase; Chitinase III C10923-rice; Xylanase inhibitor protein 1, putative, expressed; cDNA clone:J033068O15, full insert sequence [Source:UniProt/SPTREMBL;Acc:O49830]	19.2863	1.6588	3.43466e-07	4.25741e-06
Os07g0500300	C2 calcium-dependent membrane targeting domain containing protein	Chitinase III-like protein; Os07g0500300 protein; cDNA clone:001-042-D08, full insert sequence; cDNA clone:J013047I20, full insert sequence [Source:UniProt/SPTREMBL;Acc:Q69RN2]	3254.92	1.4267	6.2068e-22	4.76291e-20
Os03g0418000	Similar to Basic endochitinase 2 precursor (EC 3.2.1.14)	Chitinase 12 [Source:UniProt/SWISSPROT;Acc:P25765]	4.2942	1.2688	0.00143721	0.00768103
Os10g0416500	Similar to Chitinase 1 precursor (EC 3.2.1.14) (Tulip bulb chitinase-1) (TBC-1)	Class III chitinase; Glycosyl hydrolases family 18 protein, expressed; Os10g0416500 protein; cDNA clone:006-201-G07, full insert sequence; cDNA clone:006-202-C10, full insert sequence; cDNA clone:006-203-G07, full insert sequence; cDNA clone:006-304-C04, full insert sequence [Source:UniProt/SPTREMBL;Acc:Q9FYR9]	36.2146	1.2024	4.21572e-07	5.12507e-06
Os11g0701400	Chitinase (EC 3.2.1.14) III C10150-rice (EC 3.2.1.14)	Chitinase; Chitinase III C10150-rice; Os11g0701400 protein; Xylanase inhibitor protein 2, putative, expressed; cDNA clone:002-101-E05, full insert sequence [Source:UniProt/SPTREMBL;Acc:O49826]	3.0056	1.0779	0.00645437	0.0279971
Os02g0605900	Similar to Chitinase (EC 3.2.1.14) A.	Chitinase 6 [Source:UniProt/SWISSPROT;Acc:Q6K8R2]	893.71	-1.0618	7.95466e-14	2.5788e-12

## Sheet: Dor_mock_v_Dor_bak_3W
Table S7.B Up-regulated and down-regulated chitinase genes in Dorella rice cultivar in 3 weeks post-germination
id	RAP-DP annotation	Other annotations	baseMean	log2FC	pvalue	FDR
Os06g0726100	Similar to Seed chitinase-c	Chitinase 3 [Source:UniProt/SWISSPROT;Acc:P24626]; rapdb: Similar to Seed chitinase-c.	95.8684	5.8952	6.04234e-28	3.84086e-25
Os06g0726200	Similar to Chitinase 1	Chitinase 1 [Source:UniProt/SWISSPROT;Acc:Q42993]; rapdb: Endochitinase precursor (EC 3.2.1.14).	812.978	5.4811	2.67117e-72	6.96161e-68
Os11g0702100	Similar to Class III chitinase homologue (OsChib3H-h) (Fragment)	Chitinase III C10701-rice; Os11g0702100 protein; Xylanase inhibitor protein 1, putative, expressed [Source:UniProt/SPTREMBL;Acc:Q53NL9]	10.2227	3.9375	1.13646e-09	4.54271e-08
Os03g0418000	Similar to Basic endochitinase 2 precursor (EC 3.2.1.14)	Chitinase 12 [Source:UniProt/SWISSPROT;Acc:P25765]	10.7561	3.2684	2.50351e-06	4.19321e-05
Os04g0494100	Similar to Chitinase	Chitinase 5 [Source:UniProt/SWISSPROT;Acc:Q7Y1Z0]	91.7317	2.4759	4.47122e-07	9.41269e-06
Os05g0247100	Similar to Glycosyl hydrolases family 18. (Os05t0247100-01);Similar to Chitinase (EC 3.2.1.14) III C00481-rice (EC 3.2.1.14). (Os05t0247100-02)	Os05g0247100 protein; Putative chitinase; cDNA clone:001-045-C02, full insert sequence [Source:UniProt/SPTREMBL;Acc:Q5WMX0]	2786.64	2.1716	3.89972e-06	6.06833e-05
Os01g0287600	Similar to Chitinase 10	Chitinase 10 [Source:UniProt/SWISSPROT;Acc:Q5NB11]	17.3765	1.6538	7.67639e-05	0.000749577
Os10g0416800	Similar to Chitinase 2 (EC 3.2.1.14) (Tulip bulb chitinase-2) (TBC-2)	Chitinase 1, putative, expressed; Os10g0416800 protein; cDNA clone:001-007-F06, full insert sequence; cDNA clone:001-208-E12, full insert sequence; cDNA clone:006-303-H08, full insert sequence; cDNA clone:006-306-E05, full insert sequence; cDNA clone:J023025I19, full insert sequence [Source:UniProt/SPTREMBL;Acc:Q7XEL9]	119.459	1.4107	0.0126341	0.0465991
Os01g0860400	Similar to Acidic endochitinase precursor (EC 3.2.1.14)	Os01g0860400 protein; Putative chitinase; Uncharacterized protein; cDNA clone:002-182-G02, full insert sequence [Source:UniProt/SPTREMBL;Acc:Q8RZ29]	44.7234	1.3871	0.0132196	0.0483209
Os07g0500300	C2 calcium-dependent membrane targeting domain containing protein	Chitinase III-like protein; Os07g0500300 protein; cDNA clone:001-042-D08, full insert sequence; cDNA clone:J013047I20, full insert sequence [Source:UniProt/SPTREMBL;Acc:Q69RN2]	1220.38	1.0902	2.23344e-06	3.80693e-05
Os02g0605900	Similar to Chitinase (EC 3.2.1.14) A.	Chitinase 6 [Source:UniProt/SWISSPROT;Acc:Q6K8R2]	6745.48	-3.6671	7.08792e-13	5.54731e-11

## Sheet: Sel_mock_v_Sel_bak_3W
Table S7.C Up-regulated and down-regulated chitinase genes in Selenio rice cultivar in 3 weeks post-germination
id	RAP-DP annotation	Other annotations	baseMean	log2FC	pvalue	FDR
Os02g0605900	Similar to Chitinase (EC 3.2.1.14) A.	Chitinase 6 [Source:UniProt/SWISSPROT;Acc:Q6K8R2]; rapdb: Similar to Chitinase (EC 3.2.1.14) A.	4739.63	2.2631	1.36e-307	2.81e-305
Os01g0860400	Similar to Acidic endochitinase precursor (EC 3.2.1.14)	Os01g0860400 protein; Putative chitinase; Uncharacterized protein; cDNA clone:002-182-G02, full insert sequence [Source:UniProt/SPTREMBL;Acc:Q8RZ29]; rapdb: Similar to Acidic endochitinase precursor (EC 3.2.1.14).	8.4608	1.0214	0.0102371	0.030063
