# Supplementary material for: Comparative transcriptome profiling of resistant and susceptible rice genotypes in response to the seedborne pathogen Fusarium fujikuroi
Source: BMC Genomics. 2016 Aug 11;17:608. doi: 10.1186/s12864-016-2925-6 (PMC4981969; doi:10.1186/s12864-016-2925-6)
Supplement: Additional file 8: Table S8. — Up-regulated and down-regulated peroxidase genes. (XLSX 21 kb) [file 12864_2016_2925_MOESM8_ESM.xlsx]

## Sheet: Dor_mock_v_Dor_bak_1W
Table S8.A Up-regulated and down-regulated peroxidase genes in Dorella rice cultivar in 1 week post-germination
id	RAP-DP annotation	Other annotations	baseMean	log2FC	pvalue	FDR
Os05g0162000	Similar to Peroxidase (Fragment)	Os05g0162000 protein; Peroxidase; cDNA clone:J013102I07, full insert sequence [Source:UniProt/SPTREMBL;Acc:Q75IS1]	32.8905	1.6356	2.30961e-10	4.67753e-09
Os02g0236600	Peroxidase P7 (EC 1.11.1.7) (TP7)	Class III peroxidase 27; Putative bacterial-induced peroxidase; cDNA, clone: J100054A05, full insert sequence [Source:UniProt/SPTREMBL;Acc:Q6EUS1]	228.801	1.632	1.62554e-13	5.02442e-12
Os01g0263300	Similar to Peroxidase 72 precursor (EC 1.11.1.7) (Atperox P72) (PRXR8) (ATP6a)	Class III peroxidase 3; Os01g0263300 protein; Putative PRX; Uncharacterized protein; cDNA clone:006-312-A08, full insert sequence; cDNA clone:J033084K24, full insert sequence; cDNA, clone: J100012I18, full insert sequence [Source:UniProt/SPTREMBL;Acc:Q9LI45]	1956.35	1.5686	1.46607e-23	1.30623e-21
Os11g0210100	Similar to Class III peroxidase 133	Class III peroxidase 132; cDNA, clone: J065023N07, full insert sequence [Source:UniProt/SPTREMBL;Acc:Q5U1G1]	1052.21	1.5214	1.59485e-25	1.67371e-23
Os06g0274800	Similar to Peroxidase 11 precursor (EC 1.11.1.7) (Atperox P11) (ATP23a/ATP23b)	Class III peroxidase 77; Os06g0274800 protein; Putative Peroxidase 49; cDNA clone:001-006-E04, full insert sequence [Source:UniProt/SPTREMBL;Acc:Q9FP11]	210.587	1.444	1.13942e-16	5.22501e-15
Os01g0326300	Haem peroxidase, plant/fungal/bacterial family protein	Class III peroxidase 13 [Source:UniProt/SPTREMBL;Acc:Q5U1T0]	10.8372	1.4432	0.000127155	0.000914681
Os10g0536700	Similar to Peroxidase 1	Class III peroxidase 128; Os10g0536700 protein; Peroxidase family protein, expressed; Putative peroxidase [Source:UniProt/SPTREMBL;Acc:Q8W2X2]	24.4736	1.4299	8.81603e-07	1.01639e-05
Os11g0661600	Similar to Peroxidase (EC 1.11.1.7)	Class III peroxidase 134; Os11g0661600 protein; Peroxidase 1, putative, expressed; cDNA clone:002-150-B05, full insert sequence [Source:UniProt/SPTREMBL;Acc:Q5U1F9]	25.8648	1.1886	7.60145e-06	7.27826e-05
Os06g0546500	Similar to Class III peroxidase GvPx2b (Fragment)	Class III peroxidase 88; Os06g0546500 protein; Putative bacterial-induced peroxidase; cDNA clone:J033068K09, full insert sequence [Source:UniProt/SPTREMBL;Acc:Q5Z7K0]	3.0875	1.1599	0.00197626	0.0101101
Os03g0339300	Hypothetical conserved gene. (Os03t0339300-01);Similar to Peroxidase (EC 1.11.1.7). (Os03t0339300-02)	Os03g0339300 protein; Peroxidase 2, putative, expressed; cDNA clone:001-207-D07, full insert sequence; cDNA clone:006-202-C06, full insert sequence; cDNA clone:006-301-D07, full insert sequence; cDNA clone:006-302-C02, full insert sequence; cDNA clone:006-302-G09, full insert sequence; cDNA clone:006-306-H05, full insert sequence; cDNA clone:006-310-G05, full insert sequence; cDNA clone:J013094O1…	760.72	-1.009	1.06315e-08	1.68223e-07
Os07g0115300	Similar to Peroxidase2 precursor (EC 1.11.1.7)	Class III peroxidase 98; Os07g0115300 protein; Putative peroxidase; cDNA clone:006-309-G05, full insert sequence [Source:UniProt/SPTREMBL;Acc:Q8H2P0]	45.4879	-1.0596	1.2749e-05	0.000116044
Os02g0553200	Similar to thylakoid-bound ascorbate peroxidase APx8. (Os02t0553200-01);Similar to thylakoid-bound ascorbate peroxidase APx8. (Os02t0553200-02)	Probable L-ascorbate peroxidase 8, chloroplastic [Source:UniProt/SWISSPROT;Acc:Q69SV0]	12900.2	-1.0617	3.75014e-59	4.14875e-56
Os02g0240300	Similar to Class III peroxidase GvPx2b (Fragment)	Class III peroxidase 29; Os02g0240300 protein; Putative bacterial-induced peroxidase; cDNA clone:006-310-G11, full insert sequence; cDNA clone:J013091I12, full insert sequence [Source:UniProt/SPTREMBL;Acc:Q6ER49]	702.041	-1.915	6.65e-72	1.60513e-68

## Sheet: Dor_mock_v_Dor_bak_3W
Table S8.B Up-regulated and down-regulated peroxidase genes in Dorella rice cultivar in 3 weeks post-germination
id	RAP-DP annotation	Other annotations	baseMean	log2FC	pvalue	FDR
Os12g0111800	Similar to Class III peroxidase 136	Class III peroxidase 136 [Source:UniProt/SPTREMBL;Acc:Q5U1F7]	23.8704	4.4938	5.50502e-14	5.2747e-12
Os11g0112200	Similar to Cationic peroxidase 1 precursor (EC 1.11.1.7) (PNPC1)	Class III peroxidase 131; Os11g0112200 protein [Source:UniProt/SPTREMBL;Acc:Q5U1G2]	20.3671	3.493	1.78154e-11	1.03408e-09
Os07g0115300	Similar to Peroxidase2 precursor (EC 1.11.1.7)	Class III peroxidase 98; Os07g0115300 protein; Putative peroxidase; cDNA clone:006-309-G05, full insert sequence [Source:UniProt/SPTREMBL;Acc:Q8H2P0]	5.2217	2.5418	0.000167823	0.00143497
Os04g0223300	Similar to Peroxisome type ascorbate peroxidase.	Probable L-ascorbate peroxidase 3 [Source:UniProt/SWISSPROT;Acc:Q0JEQ2]	8.587	2.3585	0.00032425	0.00248694
Os02g0236600	Peroxidase P7 (EC 1.11.1.7) (TP7)	Class III peroxidase 27; Putative bacterial-induced peroxidase; cDNA, clone: J100054A05, full insert sequence [Source:UniProt/SPTREMBL;Acc:Q6EUS1]	2.1761	2.0133	0.00470129	0.0216246
Os01g0963000	Similar to Peroxidase BP 1 precursor. (Os01t0963000-01);Similar to Peroxidase BP 1 precursor. (Os01t0963000-04)	Class III peroxidase 22; Os01g0963000 protein; Putative peroxidase; Uncharacterized protein; cDNA clone:006-208-A02, full insert sequence; cDNA clone:J033086I12, full insert sequence [Source:UniProt/SPTREMBL;Acc:Q94DM2]	323.833	1.9794	1.20014e-29	9.19939e-27
Os06g0681600	Haem peroxidase family protein. (Os06t0681600-01);Similar to peroxidase 39. (Os06t0681600-02)	Os06g0681600 protein; Putative peroxidase; cDNA clone:001-206-A02, full insert sequence; cDNA clone:006-302-A05, full insert sequence [Source:UniProt/SPTREMBL;Acc:Q653X4]	139.408	1.8179	0.000191647	0.00159984
Os07g0677100	Peroxidase	Os07g0677100 protein; Peroxidase; cDNA clone:J033064K15, full insert sequence [Source:UniProt/SPTREMBL;Acc:Q7F1U1]	33.5423	1.6467	0.000687078	0.00458909
Os01g0327400	Similar to Peroxidase (Fragment)	Class III peroxidase 16; Os01g0327400 protein; Putative peroxidase; Uncharacterized protein [Source:UniProt/SPTREMBL;Acc:Q9AS12]	119.828	1.5882	0.000853743	0.00548711
Os07g0694300	Similar to Peroxidase	Class III peroxidase 116; Putative peroxidase [Source:UniProt/SPTREMBL;Acc:Q6Z3Y8]	11.7264	1.2002	0.0123708	0.0458877
Os01g0143100	Adenine nucleotide translocator 1 domain containing protein	Os01g0143100 protein; Peroxidase Ca-dependent solute carrier; Uncharacterized protein; cDNA clone:002-125-D01, full insert sequence; cDNA clone:J013104N14, full insert sequence [Source:UniProt/SPTREMBL;Acc:Q0JQR9]	136.393	1.0584	2.37057e-06	3.99579e-05
Os01g0855200	Tetratricopeptide-like helical domain containing protein	Os01g0855200 protein; Peroxidase-like protein [Source:UniProt/SPTREMBL;Acc:Q5N7T3]	821.009	1.0112	3.68077e-05	0.000407166
Os04g0434800	Similar to Thylakoid-bound ascorbate peroxidase (EC 1.11.1.11) (Fragment). (Os04t0434800-01);Similar to Thylakoid-bound ascorbate peroxidase (EC 1.11.1.11) (Fragment). (Os04t0434800-02)	Probable L-ascorbate peroxidase 7, chloroplastic [Source:UniProt/SWISSPROT;Acc:Q7XJ02]	2300.33	-1.0133	2.45593e-05	0.000290143
Os07g0694700	L-ascorbate peroxidase	L-ascorbate peroxidase 2, cytosolic [Source:UniProt/SWISSPROT;Acc:Q9FE01]	7037.47	-1.3673	0.0116687	0.0437756
Os07g0677400	Peroxidase	Class III peroxidase 113; Os07g0677400 protein; Peroxidase [Source:UniProt/SPTREMBL;Acc:Q7XIX1]	122.246	-1.4537	0.00148117	0.00865131
Os12g0112000	Similar to Peroxidase precursor (EC 1.11.1.7) (Fragment)	Class III peroxidase 135; Os12g0112000 protein; Peroxidase; Peroxidase 52, putative, expressed; cDNA clone:J023019E08, full insert sequence [Source:UniProt/SPTREMBL;Acc:Q5U1F8]	17.9442	-1.8959	0.00285117	0.0146101
Os02g0240100	Similar to Peroxidase 2 (Fragment)	Class III peroxidase 30; Os02g0240100 protein; Putative bacterial-induced peroxidase; cDNA clone:002-137-C10, full insert sequence [Source:UniProt/SPTREMBL;Acc:Q6ER51]	169.434	-2.2326	3.2683e-07	7.19412e-06
Os04g0556300	Glutathione peroxidase. (Os04t0556300-01);Similar to Glutathione peroxidase. (Os04t0556300-02)	Glutathione peroxidase [Source:UniProt/SPTREMBL;Acc:Q0JB49]	2885.36	-2.3049	8.13876e-10	3.3509e-08

## Sheet: Sel_mock_v_Sel_bak_1W
Table S8.C Up-regulated and down-regulated peroxidase genes in Selenio rice cultivar in 1 week post-germination
id	RAP-DP annotation	Other annotations	baseMean	log2FC	pvalue	FDR
Os07g0677200	Peroxidase. (Os07t0677200-01);Similar to Peroxidase. (Os07t0677200-02)	Os07g0677200 protein; Peroxidase; cDNA clone:001-037-F01, full insert sequence; cDNA clone:J033023C17, full insert sequence [Source:UniProt/SPTREMBL;Acc:Q7F1U0]	249.369	1.3943	1.81599e-14	1.37991e-11
Os01g0326300	Haem peroxidase, plant/fungal/bacterial family protein	Class III peroxidase 13 [Source:UniProt/SPTREMBL;Acc:Q5U1T0]	24.436	1.0443	0.000156218	0.00338628

## Sheet: Sel_mock_v_Sel_bak_3W
Table S8.D Up-regulated and down-regulated peroxidase genes in Selenio rice cultivar in 3 weeks post-germination
id	RAP-DP annotation	Other annotations	baseMean	log2FC	pvalue	FDR
Os07g0677600	Similar to Cationic peroxidase	Class III peroxidase 115; Os07g0677600 protein; Putative peroxidase; cDNA clone:006-203-B02, full insert sequence [Source:UniProt/SPTREMBL;Acc:Q7XIW9]	8.8689	2.6632	1.63e-09	1.25e-08
Os07g0677400	Peroxidase	Class III peroxidase 113; Os07g0677400 protein; Peroxidase [Source:UniProt/SPTREMBL;Acc:Q7XIX1]	11.518	1.6081	6.53e-05	0.000304135
Os01g0270300	Similar to Cationic peroxidase isozyme 40K precursor. (Os01t0270300-01);Similar to Cationic peroxidase isozyme 40K precursor. (Os01t0270300-02)	Class III peroxidase 4; Os01g0270300 protein; Putative cationic peroxidase isozyme 40K; Uncharacterized protein; cDNA clone:001-008-H12, full insert sequence; cDNA clone:J033045A16, full insert sequence; cDNA clone:J033129P08, full insert sequence [Source:UniProt/SPTREMBL;Acc:Q9LDL0]	6.5597	1.5322	0.00049724	0.00198633
Os03g0121200	Similar to Peroxidase 1. (Os03t0121200-01);Similar to Class III peroxidase 33. (Os03t0121200-02);Similar to Class III peroxidase 33. (Os03t0121200-03)	Os03g0121200 protein; Peroxidase family protein, expressed; cDNA clone:J033135H09, full insert sequence [Source:UniProt/SPTREMBL;Acc:Q10SI9]	30.1359	1.3659	6.92e-08	4.66e-07
Os04g0465100	Haem peroxidase, plant/fungal/bacterial family protein	Class III peroxidase 55; OSJNBa0060P14.16 protein; OSJNBb0048E02.7 protein; Os04g0465100 protein; cDNA, clone: J100043E04, full insert sequence [Source:UniProt/SPTREMBL;Acc:Q7X8H7]	27.0918	1.328	4.27e-07	2.65e-06
Os01g0787000	Similar to Peroxidase (EC 1.11.1.7). (Os01t0787000-01);Similar to peroxidase 56. (Os01t0787000-02)	Class III peroxidase 19; Os01g0787000 protein; Putative peroxidase; Uncharacterized protein [Source:UniProt/SPTREMBL;Acc:Q8S130]	29.8296	1.2935	1.41e-06	8.26e-06
Os03g0285700	Similar to L-ascorbate peroxidase	L-ascorbate peroxidase 1, cytosolic [Source:UniProt/SWISSPROT;Acc:Q10N21]	384.406	1.0384	1.04e-23	1.57e-22
Os07g0677100	Peroxidase	Os07g0677100 protein; Peroxidase; cDNA clone:J033064K15, full insert sequence [Source:UniProt/SPTREMBL;Acc:Q7F1U1]	5.1945	-1.1602	0.014152	0.0398478
Os01g0326300	Haem peroxidase, plant/fungal/bacterial family protein	Class III peroxidase 13 [Source:UniProt/SPTREMBL;Acc:Q5U1T0]	105.1	-1.2296	3.65e-18	4.52e-17
Os01g0963000	Peroxidase	Class III peroxidase 22; Os01g0963000 protein; Putative peroxidase; Uncharacterized protein; cDNA clone:006-208-A02, full insert sequence; cDNA clone:J033086I12, full insert sequence [Source:UniProt/SPTREMBL;Acc:Q94DM2]	275.091	-1.3098	2.19e-38	4.67e-37
Os07g0115300	Similar to Peroxidase2 precursor (EC 1.11.1.7)	Class III peroxidase 98; Os07g0115300 protein; Putative peroxidase; cDNA clone:006-309-G05, full insert sequence [Source:UniProt/SPTREMBL;Acc:Q8H2P0]	3.5309	-1.6063	0.00100258	0.00377438
Os08g0113000	Similar to Peroxidase 47 precursor (EC 1.11.1.7) (Atperox P47) (ATP32)	Os08g0113000 protein; Putative peroxidase 47 [Source:UniProt/SPTREMBL;Acc:Q6ZCC2]	78.5809	-1.7312	8.88e-14	8.95e-13
Os07g0677500	Similar to Peroxidase precursor (EC 1.11.1.7)	Class III peroxidase 114; Os07g0677500 protein; Peroxidase POC1 [Source:UniProt/SPTREMBL;Acc:Q7XIX0]	9.0556	-2.0253	3.98e-06	2.19e-05
Os01g0855200	Tetratricopeptide-like helical domain containing protein	Os01g0855200 protein; Peroxidase-like protein [Source:UniProt/SPTREMBL;Acc:Q5N7T3]	550.278	-2.3644	5.04e-135	3.33e-133
Os06g0522300	Haem peroxidase family protein	Class III peroxidase 81; Os06g0522300 protein; Putative bacterial-induced peroxidase [Source:UniProt/SPTREMBL;Acc:Q654F1]	30.5995	-2.6836	6.56e-17	7.72e-16
