# Supplementary material for: Comparative transcriptome profiling of resistant and susceptible rice genotypes in response to the seedborne pathogen Fusarium fujikuroi
Source: BMC Genomics. 2016 Aug 11;17:608. doi: 10.1186/s12864-016-2925-6 (PMC4981969; doi:10.1186/s12864-016-2925-6)
Supplement: Additional file 9: Table S9. — Up-regulated and down-regulated germin-like protein genes. (XLSX 17 kb) [file 12864_2016_2925_MOESM9_ESM.xlsx]

## Sheet: Dor_mock_v_Dor_bak_1W
Table S9.A Up-regulated and down-regulated germin-like protein genes in Dorella rice cultivar in 1 week post-germination
id	RAP-DP annotation	Other annotations	baseMean	log2FC	pvalue	FDR
Os08g0231400	Germin-like protein 8-12, Disease resistance	Germin-like protein 8-12 [Source:UniProt/SWISSPROT;Acc:Q6ZCR3]	265.934	5.3251	6.29431e-93	5.57068e-89
Os08g0189300	Similar to Oxalate oxidase (Fragment)	Germin-like protein 8-4 [Source:UniProt/SWISSPROT;Acc:Q6YZZ6]	57.6154	1.3707	3.45448e-09	5.93273e-08
Os08g0189600	Germin-like protein 8-7, Disease resistance	Germin-like protein 8-7 [Source:UniProt/SWISSPROT;Acc:Q6YZZ2]	6.0329	1.2639	0.00123209	0.00671454
Os08g0189200	Similar to Oxalate oxidase (Fragment)	Germin-like protein 8-3 [Source:UniProt/SWISSPROT;Acc:Q6YZZ7]	46.9379	1.1624	1.2921e-06	1.43843e-05

## Sheet: Dor_mock_v_Dor_bak_3W
Table S9.B Up-regulated and down-regulated germin-like protein genes in Dorella rice cultivar in 3 weeks post-germination
id	RAP-DP annotation	Other annotations	baseMean	log2FC	pvalue	FDR
Os01g0249200	Similar to Nectarin 1 precursor (EC 1.15.1.1) (Superoxide dismutase [Mn])	Os01g0249200 protein; Putative nectarin I; Putative oxalate oxidase (Germin protein); Uncharacterized protein; cDNA clone:006-205-E11, full insert sequence [Source:UniProt/SPTREMBL;Acc:Q9XHW8]	95.7781	3.5901	1.66787e-09	6.49748e-08
Os08g0460000	Similar to Germin-like protein 1 precursor	Germin-like protein 8-14 [Source:UniProt/SWISSPROT;Acc:Q6ZBZ2]	50.2723	3.2978	1.50387e-07	3.62236e-06
Os08g0189300	Similar to Oxalate oxidase (Fragment)	Germin-like protein 8-4 [Source:UniProt/SWISSPROT;Acc:Q6YZZ6]	5.5562	2.179	0.000523428	0.00368592
Os08g0459700	Similar to Adenosine diphosphate glucose pyrophosphatase precursor	Germin-like protein 8-13 [Source:UniProt/SWISSPROT;Acc:Q6Z964]	2.8954	1.9993	0.00399179	0.0190608
Os01g0952100	Similar to Germin-like protein subfamily 2 member 4 precursor	Germin-like protein 1-4 [Source:UniProt/SWISSPROT;Acc:Q942A7]	10.2555	1.7694	0.000649982	0.00438288
Os08g0189600	Germin-like protein 8-7, Disease resistance	Germin-like protein 8-7 [Source:UniProt/SWISSPROT;Acc:Q6YZZ2]	15.5353	-1.0713	0.0126283	0.0465843
Os11g0537350	Similar to predicted protein	Germin-like protein 11-1 [Source:UniProt/SWISSPROT;Acc:Q2R352]	20.0909	-1.0911	0.00480736	0.0220129

## Sheet: Sel_mock_v_Sel_bak_3W
Table S9.C Up-regulated and down-regulated germin-like protein genes in Selenio rice cultivar in 3 weeks post-germination
id	RAP-DP annotation	Other annotations	baseMean	log2FC	pvalue	FDR
Os08g0189600	Germin-like protein 8-7, Disease resistance	Germin-like protein 8-7 [Source:UniProt/SWISSPROT;Acc:Q6YZZ2]	32.0137	2.0314	1.65e-13	1.64e-12
Os08g0189400	Germin-like protein precursor	Germin-like protein 8-5 [Source:UniProt/SWISSPROT;Acc:Q6YZA6]	5.6244	1.5903	0.000417187	0.00169119
Os02g0491600	Similar to Oxalate oxidase-like protein or germin-like protein (Germin-like 8) (Germin-like 12)	Putative germin-like protein 2-1 [Source:UniProt/SWISSPROT;Acc:Q6K5Q0]	3.9012	1.4652	0.00254694	0.00873844
Os11g0537350	Similar to predicted protein	Germin-like protein 11-1 [Source:UniProt/SWISSPROT;Acc:Q2R352]	21.9915	1.2174	0.00129441	0.00476213
