# Supplementary material for: Comparative transcriptome profiling of resistant and susceptible rice genotypes in response to the seedborne pathogen Fusarium fujikuroi
Source: BMC Genomics. 2016 Aug 11;17:608. doi: 10.1186/s12864-016-2925-6 (PMC4981969; doi:10.1186/s12864-016-2925-6)
Supplement: Additional file 10: Table S10. — Up-regulated and down-regulated MAP kinase genes. (XLSX 15 kb) [file 12864_2016_2925_MOESM10_ESM.xlsx]

## Sheet: Dor_mock_v_Dor_bak_3W
Table S10.A Up-regulated and down-regulated MAP kinase genes in Dorella rice cultivar in 3 weeks post-germination
id	RAP-DP annotation	Other annotations	baseMean	log2FC	pvalue	FDR
Os03g0415200	Similar to MAP3K protein kinase-like protein	Expressed protein; MAP3K-like protein kinase, putative, expressed; Os03g0415200 protein; cDNA clone:002-120-C04, full insert sequence [Source:UniProt/SPTREMBL;Acc:Q75IX4]	14.2872	1.2915	0.00672048	0.0285166
Os05g0576800	Similar to Blast and wounding induced mitogen-activated protein kinase	Mitogen-activated protein kinase 17 [Source:UniProt/SWISSPROT;Acc:Q6L5F7]	21.3604	1.2542	0.00192727	0.0106538
Os02g0148100	MAP kinase MAPK2 (MAP kinase 3)	Mitogen-activated protein kinase 3 [Source:UniProt/SWISSPROT;Acc:Q6Z437]	1902.79	-1.1616	0.00644125	0.0276241
Os05g0143500	Similar to Mitogen-activated protein kinase 14. (Os05t0143500-01);Similar to Mitogen-activated protein kinase 14. (Os05t0143500-02);Similar to Kinase (Fragment). (Os05t0143500-03)	Mitogen-activated protein kinase 14 [Source:UniProt/SWISSPROT;Acc:Q75KK8]	1130.32	-1.2659	5.72457e-14	5.46497e-12
Os03g0827600	Similar to F10A16.24 protein	MAP kinase-activating protein C22orf5, putative, expressed; Putative organic solute transporter; cDNA clone:001-041-A10, full insert sequence; cDNA clone:J013088J18, full insert sequence [Source:UniProt/SPTREMBL;Acc:Q10B77]	21.0812	-1.2986	0.0124928	0.0462285
Os01g0510100	MAP kinase kinase 1	Mitogen-activated protein kinase kinase 1 [Source:UniProt/SWISSPROT;Acc:Q5QN75]	1713.55	-1.3801	3.44489e-07	7.51933e-06
Os03g0703400	Similar to MAP3K beta 3 protein kinase (EC 2.7.1.37) (Fragment)	Mitogen-activated protein kinase 1, putative, expressed; Os03g0703400 protein; Putative uncharacterized protein OSJNBa0004L11.12 [Source:UniProt/SPTREMBL;Acc:Q75I98]	2153.97	-1.9751	5.22664e-14	5.06381e-12
Os06g0708000	MAP kinase homolog. (Os06t0708000-01);Similar to Mitogen-activated protein kinase 12. (Os06t0708000-02);Similar to Isoform 2 of Mitogen-activated protein kinase 12. (Os06t0708000-03)	Mitogen-activated protein kinase 12 [Source:UniProt/SWISSPROT;Acc:Q5Z9J0]	3993.74	-2.0338	1.00544e-06	1.92392e-05
Os05g0566400	Similar to Blast and wounding induced mitogen-activated protein kinase	Mitogen-activated protein kinase 7 [Source:UniProt/SWISSPROT;Acc:Q67C40]	3302.64	-2.1921	4.09463e-09	1.46989e-07
Os02g0787300	Similar to MAP kinase kinase	Putative MAP kinase kinase; cDNA clone:J013126P12, full insert sequence [Source:UniProt/SPTREMBL;Acc:Q6K4Q0]	5122.67	-2.8299	2.11342e-11	1.20525e-09

## Sheet: Sel_mock_v_Sel_bak_3W
Table S10.B Up-regulated and down-regulated MAP kinase genes in Selenio rice cultivar in 3 weeks post-germination
id	RAP-DP annotation	Other annotations	baseMean	log2FC	pvalue	FDR
Os02g0787300	Similar to MAP kinase kinase	Putative MAP kinase kinase; cDNA clone:J013126P12, full insert sequence [Source:UniProt/SPTREMBL;Acc:Q6K4Q0]	1542.41	3.2667	0	0
Os05g0566400	Similar to Blast and wounding induced mitogen-activated protein kinase	Mitogen-activated protein kinase 7 [Source:UniProt/SWISSPROT;Acc:Q67C40]	3441.89	2.6846	0	0
Os06g0708000	MAP kinase homolog. (Os06t0708000-01);Similar to Mitogen-activated protein kinase 12. (Os06t0708000-02);Similar to Isoform 2 of Mitogen-activated protein kinase 12. (Os06t0708000-03)	Mitogen-activated protein kinase 12 [Source:UniProt/SWISSPROT;Acc:Q5Z9J0]	2603.27	2.3266	2.78e-252	4.1e-250
Os03g0703400	Similar to MAP3K beta 3 protein kinase (EC 2.7.1.37) (Fragment)	Mitogen-activated protein kinase 1, putative, expressed; Os03g0703400 protein; Putative uncharacterized protein OSJNBa0004L11.12 [Source:UniProt/SPTREMBL;Acc:Q75I98]	3328.78	1.9914	5.18e-259	7.9e-257
Os03g0285800	MAP Kinase. (Os03t0285800-01);MAP Kinase. (Os03t0285800-02)	Mitogen-activated protein kinase 5 [Source:UniProt/SWISSPROT;Acc:Q10N20]	3628.01	1.6409	0	0
Os05g0143500	Similar to Mitogen-activated protein kinase 14. (Os05t0143500-01);Similar to Mitogen-activated protein kinase 14. (Os05t0143500-02);Similar to Kinase (Fragment). (Os05t0143500-03)	Mitogen-activated protein kinase 14 [Source:UniProt/SWISSPROT;Acc:Q75KK8]	1528.37	1.6036	3.94e-217	4.77e-215
Os01g0510100	MAP kinase kinase 1	Mitogen-activated protein kinase kinase 1 [Source:UniProt/SWISSPROT;Acc:Q5QN75]	1113.73	1.2391	2.45e-125	1.5e-123
