# Supplementary material for: Comparative transcriptome profiling of resistant and susceptible rice genotypes in response to the seedborne pathogen Fusarium fujikuroi
Source: BMC Genomics. 2016 Aug 11;17:608. doi: 10.1186/s12864-016-2925-6 (PMC4981969; doi:10.1186/s12864-016-2925-6)
Supplement: Additional file 11: Table S11. — Up-regulated and down-regulated WRKY genes. (XLSX 22 kb) [file 12864_2016_2925_MOESM11_ESM.xlsx]

## Sheet: Dor_mock_v_Dor_bak_1W
Table S11.A Up-regulated and down-regulated WRKY genes in Dorella rice cultivar in 1 week post-germination
id	RAP-DP annotation	Other annotations	baseMean	log2FC	pvalue	FDR
Os03g0321700	Similar to WRKY transcription factor 55	Os03g0321700 protein; WRKY DNA binding domain containing protein, expressed; cDNA clone:J033057D07, full insert sequence [Source:UniProt/SPTREMBL;Acc:Q10M65]	11.6369	1.1806	0.000930349	0.00526352
Os01g0734000	Similar to WRKY DNA binding protein	Os01g0734000 protein; Putative WRKY DNA binding protein; Uncharacterized protein; WRKY transcription factor 23; WRKY23; WRKY4; cDNA clone:002-152-G06, full insert sequence [Source:UniProt/SPTREMBL;Acc:Q942D2]	32.5887	1.0768	0.000183063	0.00126633
Os07g0680400	DNA-binding WRKY domain containing protein	Os07g0680400 protein; Putative uncharacterized protein OJ1205_F02.22; Putative uncharacterized protein OSJNBa0008J01.9; WRKY transcription factor; cDNA clone:002-173-B01, full insert sequence [Source:UniProt/SPTREMBL;Acc:Q7XHX5]	24.769	1.0383	0.00017634	0.00122598
Os03g0855100	Similar to WRKY transcription factor 12	Os03g0855100 protein; Putative DNA-binding protein; WRKY DNA binding domain containing protein, expressed; cDNA clone:002-147-E06, full insert sequence [Source:UniProt/SPTREMBL;Acc:Q84T64]	27.7937	1.0298	0.000458984	0.00284664
Os11g0117600	Similar to WRKY transcription factor 50 (Fragment)	Os11g0117600 protein; WRKY DNA binding domain containing protein, expressed [Source:UniProt/SPTREMBL;Acc:Q2RBB7]	24.205	-1.5229	1.69908e-07	2.22337e-06

## Sheet: Dor_mock_v_Dor_bak_3W
Table S11.B Up-regulated and down-regulated WRKY genes in Dorella rice cultivar in 3 weeks post-germination
id	RAP-DP annotation	Other annotations	baseMean	log2FC	pvalue	FDR
Os07g0680400	DNA-binding WRKY domain containing protein	Os07g0680400 protein; Putative uncharacterized protein OJ1205_F02.22; Putative uncharacterized protein OSJNBa0008J01.9; WRKY transcription factor; cDNA clone:002-173-B01, full insert sequence [Source:UniProt/SPTREMBL;Acc:Q7XHX5]	173.411	1.9874	7.2164e-19	1.59385e-16
Os07g0111400	WRKY transcription factor 29	Os07g0111400 protein; Putative DNA-binding protein WRKY2; WRKY18 [Source:UniProt/SPTREMBL;Acc:Q8H5U1]	5.773	1.732	0.00367904	0.0178953
Os01g0730700	WRKY transcription factor 14 (WRKY14)	Os01g0730700 protein; Putative WRKY transcription factor; WRKY transcription factor 14; WRKY14; cDNA clone:002-147-A06, full insert sequence [Source:UniProt/SPTREMBL;Acc:Q94EA8]	14.986	1.5876	0.00775794	0.0318355
Os05g0322900	Similar to WRKY transcription factor 45. (Os05t0322900-01);Similar to WRKY transcription factor 45. (Os05t0322900-02);Similar to WRKY transcription factor 45. (Os05t0322900-03)	Os05g0322900 protein; Putative WRKY transcription factor; WRKY-type transcription factor 45-1; WRKY45; cDNA clone:001-015-C02, full insert sequence; cDNA clone:J013058O04, full insert sequence [Source:UniProt/SPTREMBL;Acc:Q5W6D6]	3188.55	1.0429	0.000203887	0.00168635
Os02g0265200	WRKY transcription factor 39. (Os02t0265200-01);Similar to WRKY39v2 - superfamily of TFs having WRKY and zinc finger domains. (Os02t0265200-02)	Os02g0265200 protein; Putative WRKY transcription factor; cDNA clone:J013074N21, full insert sequence [Source:UniProt/SPTREMBL;Acc:Q6ETY2]	13.3985	-1.1963	0.00662692	0.0281951
Os12g0597700	Similar to WRKY2 (Fragment). (Os12t0597700-01);Similar to WRKY DNA binding domain containing protein, expressed. (Os12t0597700-02)	Os12g0597700 protein; WRKY DNA binding domain containing protein, expressed [Source:UniProt/SPTREMBL;Acc:Q2QMN4]	305.875	-1.2157	0.000874441	0.00560218
Os01g0714800	WRKY transcription factor 26	Os01g0714800 protein; WRKY transcription factor; WRKY13-like; WRKY26; cDNA clone:002-144-E10, full insert sequence [Source:UniProt/SPTREMBL;Acc:Q5JLU2]	27.6433	-1.4056	0.00256101	0.0133801
Os01g0750100	Similar to WRKY transcription factor-like (WRKY transcription factor 13) (WRKY13). (Os01t0750100-01);Similar to WRKY13 transcription factor. (Os01t0750100-02);Similar to WRKY13 transcription factor. (Os01t0750100-03)	Os01g0750100 protein; WRKY transcription factor-like [Source:UniProt/SPTREMBL;Acc:Q5JNH8]	2816.78	-1.5231	5.20802e-09	1.81946e-07
Os01g0821300	Hypothetical conserved gene	Os01g0821300 protein; WRKY transcription factor 64-like protein [Source:UniProt/SPTREMBL;Acc:Q8RUJ6]	1019.19	-1.5971	0.00997529	0.0388466
Os11g0490900	Similar to WRKY transcription factor 72	Os11g0490900 protein; WRKY DNA binding domain containing protein, expressed; WRKY transcription factor; cDNA clone:002-152-B08, full insert sequence [Source:UniProt/SPTREMBL;Acc:Q2R432]	238.94	-1.6592	2.52352e-05	0.000297312
Os12g0116700	Similar to WRKY transcription factor 64	WRKY DNA binding domain containing protein [Source:UniProt/SPTREMBL;Acc:Q2QYJ6]	181.038	-1.7474	2.7528e-07	6.19545e-06
Os06g0504900	Similar to WRKY transcription factor 31	WRKY transcription factor-like [Source:UniProt/SPTREMBL;Acc:Q654W7]	3.1451	-1.7545	0.00962736	0.0377817
Os12g0116600	Similar to Transcription factor (Fragment)	Os12g0116600 protein; WRKY DNA binding domain containing protein, expressed [Source:UniProt/SPTREMBL;Acc:Q0IQK1]	586.945	-1.7899	0.000375448	0.00280371
Os04g0287400	Similar to WRKY transcription factor 51	Os04g0287400 protein; WRKY transcription factor; cDNA clone:J023139N16, full insert sequence [Source:UniProt/SPTREMBL;Acc:Q0JEE2]	1020.79	-1.8521	4.17902e-07	8.85756e-06
Os01g0246700	Similar to WRKY transcription factor 1	Putative WRKY transcription factor 6 [Source:UniProt/SPTREMBL;Acc:Q5NAL3]	4329.4	-1.9802	3.32442e-36	5.41507e-33
Os09g0417600	WRKY transcription factor 76. (Os09t0417600-01);WRKY transcription factor 76. (Os09t0417600-02)	Os09g0417600 protein; Putative WIZZ; cDNA clone:006-211-F11, full insert sequence; cDNA clone:J013151N12, full insert sequence [Source:UniProt/SPTREMBL;Acc:Q6EPZ2]	1743.05	-1.992	0.000268169	0.00211944
Os01g0734000	Similar to WRKY DNA binding protein	Os01g0734000 protein; Putative WRKY DNA binding protein; Uncharacterized protein; WRKY transcription factor 23; WRKY23; WRKY4; cDNA clone:002-152-G06, full insert sequence [Source:UniProt/SPTREMBL;Acc:Q942D2]	3.4391	-2.0596	0.00289956	0.0148019
Os02g0462800	WRKY transcription factor 42 (Transcription factor WRKY02)	Os02g0462800 protein; WRKY transcription factor 42<WRKY42; cDNA clone:002-168-F03, full insert sequence [Source:UniProt/SPTREMBL;Acc:Q6K4Y7]	87.7287	-2.6877	5.03279e-10	2.14321e-08
Os06g0158100	Similar to WRKY transcription factor 63	Os06g0158100 protein; Transcription factor WRKY35 [Source:UniProt/SPTREMBL;Acc:Q5VMX9]	48.0404	-3.3356	1.77949e-16	2.72807e-14

## Sheet: Sel_mock_v_Sel_bak_1W
Table S11.C Up-regulated and down-regulated WRKY genes in Selenio rice cultivar in 1 week post-germination
id	RAP-DP annotation	Other annotations	baseMean	log2FC	pvalue	FDR
Os01g0624700	Similar to WRKY transcription factor 12	DNA-binding protein WRKY3-like; Os01g0624700 protein; WRKY12; cDNA clone:002-182-G03, full insert sequence [Source:UniProt/SPTREMBL;Acc:Q5ZEB2]	50.7014	-1.0054	7.14939e-05	0.00189838

## Sheet: Sel_mock_v_Sel_bak_3W
Table S11.D Up-regulated and down-regulated WRKY genes in Selenio rice cultivar in 3 weeks post-germination
id	RAP-DP annotation	Other annotations	baseMean	log2FC	pvalue	FDR
Os06g0158100	Similar to WRKY transcription factor 63	Os06g0158100 protein; Transcription factor WRKY35 [Source:UniProt/SPTREMBL;Acc:Q5VMX9]	173.204	3.9674	3.97e-106	2.03e-104
Os09g0417800	WRKY transcription factor 62	Os09g0417800 protein; Putative WIZZ; cDNA clone:J013121C08, full insert sequence [Source:UniProt/SPTREMBL;Acc:Q6EPZ0]	480.531	3.6767	8.46e-261	1.33e-258
Os01g0821300	Hypothetical conserved gene	Os01g0821300 protein; WRKY transcription factor 64-like protein [Source:UniProt/SPTREMBL;Acc:Q8RUJ6]	590.724	3.4614	0	0
Os09g0417600	WRKY transcription factor 76. (Os09t0417600-01);WRKY transcription factor 76. (Os09t0417600-02)	Os09g0417600 protein; Putative WIZZ; cDNA clone:006-211-F11, full insert sequence; cDNA clone:J013151N12, full insert sequence [Source:UniProt/SPTREMBL;Acc:Q6EPZ2]	2875.99	3.3757	0	0
Os01g0714800	WRKY transcription factor 26	Os01g0714800 protein; WRKY transcription factor; WRKY13-like; WRKY26; cDNA clone:002-144-E10, full insert sequence [Source:UniProt/SPTREMBL;Acc:Q5JLU2]	6.6584	2.3705	7.72e-07	4.65e-06
Os11g0490900	Similar to WRKY transcription factor 72	Os11g0490900 protein; WRKY DNA binding domain containing protein, expressed; WRKY transcription factor; cDNA clone:002-152-B08, full insert sequence [Source:UniProt/SPTREMBL;Acc:Q2R432]	174.806	2.3626	2.11e-79	8.03e-78
Os05g0571200	Similar to WRKY transcription factor 19	BHLH transcription factor; Os05g0571200 protein; cDNA clone:002-142-F03, full insert sequence [Source:UniProt/SPTREMBL;Acc:Q0DFT7]	21.0904	2.0567	1.18e-10	9.81e-10
Os01g0246700	Similar to WRKY transcription factor 1	Putative WRKY transcription factor 6 [Source:UniProt/SPTREMBL;Acc:Q5NAL3]	3796.18	1.9604	0	0
Os05g0537100	WRKY transcription factor 10	Putative uncharacterized protein OJ1741_B01.16; WRKY transcription factor 7 [Source:UniProt/SPTREMBL;Acc:Q6IES4]	561.035	1.9352	1.99e-74	7.07e-73
Os05g0565900	DNA-binding WRKY domain containing protein	WRKY transcription factor [Source:UniProt/SPTREMBL;Acc:Q688X5]	13.9891	1.7507	6.66e-07	4.04e-06
Os05g0583000	Similar to WRKY8	Putative WRKY17; Putative uncharacterized protein OJ1651_G11.15; WRKY transcription factor 8 [Source:UniProt/SPTREMBL;Acc:Q75HY3]	31.6088	1.7186	1.19e-10	9.93e-10
Os01g0624700	Similar to WRKY transcription factor 12	DNA-binding protein WRKY3-like; Os01g0624700 protein; WRKY12; cDNA clone:002-182-G03, full insert sequence [Source:UniProt/SPTREMBL;Acc:Q5ZEB2]	75.8226	1.6643	2.72e-20	3.65e-19
Os01g0656400	Similar to WRKY transcription factor 15	Os01g0656400 protein [Source:UniProt/SPTREMBL;Acc:Q0JKQ9]	411.328	1.6661	1.27e-53	3.49e-52
Os03g0741400	Similar to SUSIBA2	Os03g0741400 protein; Putative somatic embryogenesis related protein; WRKY DNA binding domain containing protein, expressed; WRKY transcription factor; cDNA clone:J033100L17, full insert sequence [Source:UniProt/SPTREMBL;Acc:Q75KW2]	559.744	1.6575	2.97e-137	1.99e-135
Os05g0474800	WRKY transcription factor 70	Os05g0474800 protein; WRKY transcription factor 70 [Source:UniProt/SPTREMBL;Acc:Q65WW1]	1689.64	1.5676	9.21e-108	4.84e-106
Os02g0265200	WRKY transcription factor 39. (Os02t0265200-01);Similar to WRKY39v2 - superfamily of TFs having WRKY and zinc finger domains. (Os02t0265200-02)	Os02g0265200 protein; Putative WRKY transcription factor; cDNA clone:J013074N21, full insert sequence [Source:UniProt/SPTREMBL;Acc:Q6ETY2]	23.9608	1.5357	1.29e-07	8.4e-07
Os01g0584900	WRKY transcription factor 28-like (WRKY5) (WRKY transcription factor 77)	Os01g0584900 protein; Uncharacterized protein; WRKY transcription factor 28-like; WRKY transcription factor 77; WRKY5; cDNA clone:002-144-B05, full insert sequence [Source:UniProt/SPTREMBL;Acc:Q94D50]	27.2746	1.5018	7.42e-08	4.98e-07
Os11g0117500	DNA-binding WRKY domain containing protein	Os11g0117500 protein; WRKY DNA binding domain containing protein, expressed [Source:UniProt/SPTREMBL;Acc:Q2RBB8]	19.3705	1.2838	1.41e-05	7.26e-05
Os12g0116600	Similar to Transcription factor (Fragment)	Os12g0116600 protein; WRKY DNA binding domain containing protein, expressed [Source:UniProt/SPTREMBL;Acc:Q0IQK1]	338.889	1.1933	4.94e-40	1.08e-38
Os04g0287400	Similar to WRKY transcription factor 51	Os04g0287400 protein; WRKY transcription factor; cDNA clone:J023139N16, full insert sequence [Source:UniProt/SPTREMBL;Acc:Q0JEE2]	1354.17	1.13	1.5e-48	3.86e-47
Os11g0117600	Similar to WRKY transcription factor 50 (Fragment)	Os11g0117600 protein; WRKY DNA binding domain containing protein, expressed [Source:UniProt/SPTREMBL;Acc:Q2RBB7]	17.3627	1.1034	0.00154674	0.00560145
Os01g0826400	WRKY transcription factor 24 (WRKY24)	Os01g0826400 protein; Uncharacterized protein; WRKY transcription factor 24; WRKY24; cDNA clone:002-125-B01, full insert sequence [Source:UniProt/SPTREMBL;Acc:Q6IEQ7]	8849.68	1.0339	2.73e-45	6.61e-44
Os07g0111400	WRKY transcription factor 29	Os07g0111400 protein; Putative DNA-binding protein WRKY2; WRKY18 [Source:UniProt/SPTREMBL;Acc:Q8H5U1]	11.9722	-1.1263	0.00162686	0.0058572
Os08g0499300	WRKY transcription factor 30. (Os08t0499300-01);Similar to WRKY transcription factor 42 (Fragment). (Os08t0499300-02)	Os08g0499300 protein; Putative WRKY DNA-binding protein; Transcription factor WRKY30; WRKY transcription factor 30; WRKY30; cDNA clone:J013025I24, full insert sequence [Source:UniProt/SPTREMBL;Acc:Q6ZKN0]	66.069	-1.3822	1.18e-13	1.19e-12
